# Supplementary material for: Perceptual Decision Advantages in Open-Skill Athletes Emerge near the Threshold of Awareness: Behavioral, Computational, and Electrophysiological Evidence
Source: Brain Sci. 2026 Feb 7;16(2):198. doi: 10.3390/brainsci16020198 (PMC12939444; doi:10.3390/brainsci16020198)
Supplement: Supplementary file 1 [file brainsci-16-00198-s001.zip]

Archive with 3 entries (3 files):
- brainsci-4130190-supplementary.png
- File S1. erp_behavior_correlations_by_group_ALL.xlsx
- File S2. erp_behavior_correlations_by_group_report_with_components (1).pdf
