# Supplementary material for: Perceptual Decision Advantages in Open-Skill Athletes Emerge near the Threshold of Awareness: Behavioral, Computational, and Electrophysiological Evidence
Source: Brain Sci. 2026 Feb 7;16(2):198. doi: 10.3390/brainsci16020198 (PMC12939444; doi:10.3390/brainsci16020198)
Supplement: Supplementary file 1 [file brainsci-16-00198-s001.zip › File S1. erp_behavior_correlations_by_group_ALL.xlsx]

## Sheet: Merged_SubjectBin
group	subject_uid	bin	n_trials	ACC_mean	RT_mean_sec	Confidence_mean	component	ERP_amp_mean	roi	electrodes_used
Athlete	1-1	1	70	0.5	0.761186	12.5509	G_N2	-3.52333	Occipital_OzO1O2	O1,O2,Oz
Athlete	1-1	1	70	0.5	0.761186	12.5509	G_P2	-1.38767	Occipital_OzO1O2	O1,O2,Oz
Athlete	1-1	1	70	0.5	0.761186	12.5509	G_P3	-3.743	Occipital_OzO1O2	O1,O2,Oz
Athlete	1-1	1	70	0.5	0.761186	12.5509	G_N2	-2.79933	ParietoOccipital_POzPO1PO2	PO3,PO4,POz
Athlete	1-1	1	70	0.5	0.761186	12.5509	G_P2	-0.856667	ParietoOccipital_POzPO1PO2	PO3,PO4,POz
Athlete	1-1	1	70	0.5	0.761186	12.5509	G_P3	-2.052	ParietoOccipital_POzPO1PO2	PO3,PO4,POz
Athlete	1-1	1	70	0.5	0.761186	12.5509	G_N2	-0.558667	Parietal_PzP1P2	P1,P2,Pz
Athlete	1-1	1	70	0.5	0.761186	12.5509	G_P2	-0.115333	Parietal_PzP1P2	P1,P2,Pz
Athlete	1-1	1	70	0.5	0.761186	12.5509	G_P3	0.180667	Parietal_PzP1P2	P1,P2,Pz
Athlete	1-1	1	70	0.5	0.761186	12.5509	G_N2	1.538	Central_Cz	Cz
Athlete	1-1	1	70	0.5	0.761186	12.5509	G_P2	-0.475	Central_Cz	Cz
Athlete	1-1	1	70	0.5	0.761186	12.5509	G_P3	0.924	Central_Cz	Cz
Athlete	1-1	1	70	0.5	0.761186	12.5509	G_N2	1.053	CentroParietal_CPz	CPz
Athlete	1-1	1	70	0.5	0.761186	12.5509	G_P2	-0.08	CentroParietal_CPz	CPz
Athlete	1-1	1	70	0.5	0.761186	12.5509	G_P3	1.084	CentroParietal_CPz	CPz
Athlete	1-1	1	70	0.5	0.761186	12.5509	G_N2	2.38667	Frontal_FzF1F2	F1,F2,Fz
Athlete	1-1	1	70	0.5	0.761186	12.5509	G_P2	0.654667	Frontal_FzF1F2	F1,F2,Fz
Athlete	1-1	1	70	0.5	0.761186	12.5509	G_P3	1.65833	Frontal_FzF1F2	F1,F2,Fz
Athlete	1-1	2	72	0.583333	0.790319	17.1015	G_N2	-4.36267	Occipital_OzO1O2	O1,O2,Oz
Athlete	1-1	2	72	0.583333	0.790319	17.1015	G_P2	-1.50533	Occipital_OzO1O2	O1,O2,Oz
Athlete	1-1	2	72	0.583333	0.790319	17.1015	G_P3	-4.04433	Occipital_OzO1O2	O1,O2,Oz
Athlete	1-1	2	72	0.583333	0.790319	17.1015	G_N2	-3.17433	ParietoOccipital_POzPO1PO2	PO3,PO4,POz
Athlete	1-1	2	72	0.583333	0.790319	17.1015	G_P2	-0.612333	ParietoOccipital_POzPO1PO2	PO3,PO4,POz
Athlete	1-1	2	72	0.583333	0.790319	17.1015	G_P3	-2.584	ParietoOccipital_POzPO1PO2	PO3,PO4,POz
Athlete	1-1	2	72	0.583333	0.790319	17.1015	G_N2	-0.683	Parietal_PzP1P2	P1,P2,Pz
Athlete	1-1	2	72	0.583333	0.790319	17.1015	G_P2	0.246	Parietal_PzP1P2	P1,P2,Pz
Athlete	1-1	2	72	0.583333	0.790319	17.1015	G_P3	-0.456	Parietal_PzP1P2	P1,P2,Pz
Athlete	1-1	2	72	0.583333	0.790319	17.1015	G_N2	1.726	Central_Cz	Cz
Athlete	1-1	2	72	0.583333	0.790319	17.1015	G_P2	-0.161	Central_Cz	Cz
Athlete	1-1	2	72	0.583333	0.790319	17.1015	G_P3	0.552	Central_Cz	Cz
Athlete	1-1	2	72	0.583333	0.790319	17.1015	G_N2	0.858	CentroParietal_CPz	CPz
Athlete	1-1	2	72	0.583333	0.790319	17.1015	G_P2	0.121	CentroParietal_CPz	CPz
Athlete	1-1	2	72	0.583333	0.790319	17.1015	G_P3	0.206	CentroParietal_CPz	CPz
Athlete	1-1	2	72	0.583333	0.790319	17.1015	G_N2	2.68233	Frontal_FzF1F2	F1,F2,Fz
Athlete	1-1	2	72	0.583333	0.790319	17.1015	G_P2	0.492667	Frontal_FzF1F2	F1,F2,Fz
Athlete	1-1	2	72	0.583333	0.790319	17.1015	G_P3	1.366	Frontal_FzF1F2	F1,F2,Fz
Athlete	1-1	3	70	0.828571	0.744314	35.6326	G_N2	-4.31433	Occipital_OzO1O2	O1,O2,Oz
Athlete	1-1	3	70	0.828571	0.744314	35.6326	G_P2	-1.48833	Occipital_OzO1O2	O1,O2,Oz
Athlete	1-1	3	70	0.828571	0.744314	35.6326	G_P3	-3.83133	Occipital_OzO1O2	O1,O2,Oz
Athlete	1-1	3	70	0.828571	0.744314	35.6326	G_N2	-2.99267	ParietoOccipital_POzPO1PO2	PO3,PO4,POz
Athlete	1-1	3	70	0.828571	0.744314	35.6326	G_P2	-0.390667	ParietoOccipital_POzPO1PO2	PO3,PO4,POz
Athlete	1-1	3	70	0.828571	0.744314	35.6326	G_P3	-2.48733	ParietoOccipital_POzPO1PO2	PO3,PO4,POz
Athlete	1-1	3	70	0.828571	0.744314	35.6326	G_N2	-0.447667	Parietal_PzP1P2	P1,P2,Pz
Athlete	1-1	3	70	0.828571	0.744314	35.6326	G_P2	0.593	Parietal_PzP1P2	P1,P2,Pz
Athlete	1-1	3	70	0.828571	0.744314	35.6326	G_P3	-0.564333	Parietal_PzP1P2	P1,P2,Pz
Athlete	1-1	3	70	0.828571	0.744314	35.6326	G_N2	2.241	Central_Cz	Cz
Athlete	1-1	3	70	0.828571	0.744314	35.6326	G_P2	0.666	Central_Cz	Cz
Athlete	1-1	3	70	0.828571	0.744314	35.6326	G_P3	0.987	Central_Cz	Cz
Athlete	1-1	3	70	0.828571	0.744314	35.6326	G_N2	1.366	CentroParietal_CPz	CPz
Athlete	1-1	3	70	0.828571	0.744314	35.6326	G_P2	0.75	CentroParietal_CPz	CPz
Athlete	1-1	3	70	0.828571	0.744314	35.6326	G_P3	0.515	CentroParietal_CPz	CPz
Athlete	1-1	3	70	0.828571	0.744314	35.6326	G_N2	2.66767	Frontal_FzF1F2	F1,F2,Fz
Athlete	1-1	3	70	0.828571	0.744314	35.6326	G_P2	0.69	Frontal_FzF1F2	F1,F2,Fz
Athlete	1-1	3	70	0.828571	0.744314	35.6326	G_P3	1.592	Frontal_FzF1F2	F1,F2,Fz
Athlete	1-1	4	70	0.928571	0.7105	56.4226	G_N2	-3.64167	Occipital_OzO1O2	O1,O2,Oz
Athlete	1-1	4	70	0.928571	0.7105	56.4226	G_P2	-1.162	Occipital_OzO1O2	O1,O2,Oz
Athlete	1-1	4	70	0.928571	0.7105	56.4226	G_P3	-3.06733	Occipital_OzO1O2	O1,O2,Oz
Athlete	1-1	4	70	0.928571	0.7105	56.4226	G_N2	-2.79867	ParietoOccipital_POzPO1PO2	PO3,PO4,POz
Athlete	1-1	4	70	0.928571	0.7105	56.4226	G_P2	-0.395333	ParietoOccipital_POzPO1PO2	PO3,PO4,POz
Athlete	1-1	4	70	0.928571	0.7105	56.4226	G_P3	-1.91333	ParietoOccipital_POzPO1PO2	PO3,PO4,POz
Athlete	1-1	4	70	0.928571	0.7105	56.4226	G_N2	-0.545333	Parietal_PzP1P2	P1,P2,Pz
Athlete	1-1	4	70	0.928571	0.7105	56.4226	G_P2	0.301333	Parietal_PzP1P2	P1,P2,Pz
Athlete	1-1	4	70	0.928571	0.7105	56.4226	G_P3	0.165333	Parietal_PzP1P2	P1,P2,Pz
Athlete	1-1	4	70	0.928571	0.7105	56.4226	G_N2	1.524	Central_Cz	Cz
Athlete	1-1	4	70	0.928571	0.7105	56.4226	G_P2	0.052	Central_Cz	Cz
Athlete	1-1	4	70	0.928571	0.7105	56.4226	G_P3	0.884	Central_Cz	Cz
Athlete	1-1	4	70	0.928571	0.7105	56.4226	G_N2	0.856	CentroParietal_CPz	CPz
Athlete	1-1	4	70	0.928571	0.7105	56.4226	G_P2	0.262	CentroParietal_CPz	CPz
Athlete	1-1	4	70	0.928571	0.7105	56.4226	G_P3	0.878	CentroParietal_CPz	CPz
Athlete	1-1	4	70	0.928571	0.7105	56.4226	G_N2	2.27167	Frontal_FzF1F2	F1,F2,Fz
Athlete	1-1	4	70	0.928571	0.7105	56.4226	G_P2	0.721667	Frontal_FzF1F2	F1,F2,Fz
Athlete	1-1	4	70	0.928571	0.7105	56.4226	G_P3	1.43233	Frontal_FzF1F2	F1,F2,Fz
Athlete	1-1	5	70	0.928571	0.676786	53.8003	G_N2	-4.741	Occipital_OzO1O2	O1,O2,Oz
Athlete	1-1	5	70	0.928571	0.676786	53.8003	G_P2	-1.70333	Occipital_OzO1O2	O1,O2,Oz
Athlete	1-1	5	70	0.928571	0.676786	53.8003	G_P3	-4.01933	Occipital_OzO1O2	O1,O2,Oz
Athlete	1-1	5	70	0.928571	0.676786	53.8003	G_N2	-3.63433	ParietoOccipital_POzPO1PO2	PO3,PO4,POz
Athlete	1-1	5	70	0.928571	0.676786	53.8003	G_P2	-1.03767	ParietoOccipital_POzPO1PO2	PO3,PO4,POz
Athlete	1-1	5	70	0.928571	0.676786	53.8003	G_P3	-2.65767	ParietoOccipital_POzPO1PO2	PO3,PO4,POz
Athlete	1-1	5	70	0.928571	0.676786	53.8003	G_N2	-0.793333	Parietal_PzP1P2	P1,P2,Pz
Athlete	1-1	5	70	0.928571	0.676786	53.8003	G_P2	-0.0403333	Parietal_PzP1P2	P1,P2,Pz
Athlete	1-1	5	70	0.928571	0.676786	53.8003	G_P3	-0.255333	Parietal_PzP1P2	P1,P2,Pz
Athlete	1-1	5	70	0.928571	0.676786	53.8003	G_N2	1.574	Central_Cz	Cz
Athlete	1-1	5	70	0.928571	0.676786	53.8003	G_P2	-0.191	Central_Cz	Cz
Athlete	1-1	5	70	0.928571	0.676786	53.8003	G_P3	0.345	Central_Cz	Cz
Athlete	1-1	5	70	0.928571	0.676786	53.8003	G_N2	0.874	CentroParietal_CPz	CPz
Athlete	1-1	5	70	0.928571	0.676786	53.8003	G_P2	-0.175	CentroParietal_CPz	CPz
Athlete	1-1	5	70	0.928571	0.676786	53.8003	G_P3	0.568	CentroParietal_CPz	CPz
Athlete	1-1	5	70	0.928571	0.676786	53.8003	G_N2	2.655	Frontal_FzF1F2	F1,F2,Fz
Athlete	1-1	5	70	0.928571	0.676786	53.8003	G_P2	0.934667	Frontal_FzF1F2	F1,F2,Fz
Athlete	1-1	5	70	0.928571	0.676786	53.8003	G_P3	1.56467	Frontal_FzF1F2	F1,F2,Fz
Athlete	1-1	6	72	0.986111	0.664194	72.7206	G_N2	-5.60767	Occipital_OzO1O2	O1,O2,Oz
Athlete	1-1	6	72	0.986111	0.664194	72.7206	G_P2	-1.79867	Occipital_OzO1O2	O1,O2,Oz
Athlete	1-1	6	72	0.986111	0.664194	72.7206	G_P3	-5.69633	Occipital_OzO1O2	O1,O2,Oz
Athlete	1-1	6	72	0.986111	0.664194	72.7206	G_N2	-3.94567	ParietoOccipital_POzPO1PO2	PO3,PO4,POz
Athlete	1-1	6	72	0.986111	0.664194	72.7206	G_P2	-0.225	ParietoOccipital_POzPO1PO2	PO3,PO4,POz
Athlete	1-1	6	72	0.986111	0.664194	72.7206	G_P3	-2.90433	ParietoOccipital_POzPO1PO2	PO3,PO4,POz
Athlete	1-1	6	72	0.986111	0.664194	72.7206	G_N2	-0.725	Parietal_PzP1P2	P1,P2,Pz
Athlete	1-1	6	72	0.986111	0.664194	72.7206	G_P2	1.066	Parietal_PzP1P2	P1,P2,Pz
Athlete	1-1	6	72	0.986111	0.664194	72.7206	G_P3	0.345667	Parietal_PzP1P2	P1,P2,Pz
Athlete	1-1	6	72	0.986111	0.664194	72.7206	G_N2	2.675	Central_Cz	Cz
Athlete	1-1	6	72	0.986111	0.664194	72.7206	G_P2	0.491	Central_Cz	Cz
Athlete	1-1	6	72	0.986111	0.664194	72.7206	G_P3	2.068	Central_Cz	Cz
Athlete	1-1	6	72	0.986111	0.664194	72.7206	G_N2	1.602	CentroParietal_CPz	CPz
Athlete	1-1	6	72	0.986111	0.664194	72.7206	G_P2	1.068	CentroParietal_CPz	CPz
Athlete	1-1	6	72	0.986111	0.664194	72.7206	G_P3	1.881	CentroParietal_CPz	CPz
Athlete	1-1	6	72	0.986111	0.664194	72.7206	G_N2	4.12167	Frontal_FzF1F2	F1,F2,Fz
Athlete	1-1	6	72	0.986111	0.664194	72.7206	G_P2	0.753	Frontal_FzF1F2	F1,F2,Fz
Athlete	1-1	6	72	0.986111	0.664194	72.7206	G_P3	2.389	Frontal_FzF1F2	F1,F2,Fz
Athlete	1-1	7	72	0.986111	0.654792	73.0869	G_N2	-5.14933	Occipital_OzO1O2	O1,O2,Oz
Athlete	1-1	7	72	0.986111	0.654792	73.0869	G_P2	-1.44933	Occipital_OzO1O2	O1,O2,Oz
Athlete	1-1	7	72	0.986111	0.654792	73.0869	G_P3	-4.935	Occipital_OzO1O2	O1,O2,Oz
Athlete	1-1	7	72	0.986111	0.654792	73.0869	G_N2	-3.54867	ParietoOccipital_POzPO1PO2	PO3,PO4,POz
Athlete	1-1	7	72	0.986111	0.654792	73.0869	G_P2	-0.129	ParietoOccipital_POzPO1PO2	PO3,PO4,POz
Athlete	1-1	7	72	0.986111	0.654792	73.0869	G_P3	-1.96667	ParietoOccipital_POzPO1PO2	PO3,PO4,POz
Athlete	1-1	7	72	0.986111	0.654792	73.0869	G_N2	-0.357667	Parietal_PzP1P2	P1,P2,Pz
Athlete	1-1	7	72	0.986111	0.654792	73.0869	G_P2	0.852333	Parietal_PzP1P2	P1,P2,Pz
Athlete	1-1	7	72	0.986111	0.654792	73.0869	G_P3	1.269	Parietal_PzP1P2	P1,P2,Pz
Athlete	1-1	7	72	0.986111	0.654792	73.0869	G_N2	3.286	Central_Cz	Cz
Athlete	1-1	7	72	0.986111	0.654792	73.0869	G_P2	0.486	Central_Cz	Cz
Athlete	1-1	7	72	0.986111	0.654792	73.0869	G_P3	2.268	Central_Cz	Cz
Athlete	1-1	7	72	0.986111	0.654792	73.0869	G_N2	2.098	CentroParietal_CPz	CPz
Athlete	1-1	7	72	0.986111	0.654792	73.0869	G_P2	0.796	CentroParietal_CPz	CPz
Athlete	1-1	7	72	0.986111	0.654792	73.0869	G_P3	2.523	CentroParietal_CPz	CPz
Athlete	1-1	7	72	0.986111	0.654792	73.0869	G_N2	3.32733	Frontal_FzF1F2	F1,F2,Fz
Athlete	1-1	7	72	0.986111	0.654792	73.0869	G_P2	0.212333	Frontal_FzF1F2	F1,F2,Fz
Athlete	1-1	7	72	0.986111	0.654792	73.0869	G_P3	1.60667	Frontal_FzF1F2	F1,F2,Fz
Athlete	1-1	8	71	0.971831	0.62762	73.8852	G_N2	-5.442	Occipital_OzO1O2	O1,O2,Oz
Athlete	1-1	8	71	0.971831	0.62762	73.8852	G_P2	-1.85033	Occipital_OzO1O2	O1,O2,Oz
Athlete	1-1	8	71	0.971831	0.62762	73.8852	G_P3	-5.96567	Occipital_OzO1O2	O1,O2,Oz
Athlete	1-1	8	71	0.971831	0.62762	73.8852	G_N2	-3.66267	ParietoOccipital_POzPO1PO2	PO3,PO4,POz
Athlete	1-1	8	71	0.971831	0.62762	73.8852	G_P2	-0.323	ParietoOccipital_POzPO1PO2	PO3,PO4,POz
Athlete	1-1	8	71	0.971831	0.62762	73.8852	G_P3	-2.241	ParietoOccipital_POzPO1PO2	PO3,PO4,POz
Athlete	1-1	8	71	0.971831	0.62762	73.8852	G_N2	-0.396333	Parietal_PzP1P2	P1,P2,Pz
Athlete	1-1	8	71	0.971831	0.62762	73.8852	G_P2	1.04667	Parietal_PzP1P2	P1,P2,Pz
Athlete	1-1	8	71	0.971831	0.62762	73.8852	G_P3	1.24033	Parietal_PzP1P2	P1,P2,Pz
Athlete	1-1	8	71	0.971831	0.62762	73.8852	G_N2	3.418	Central_Cz	Cz
Athlete	1-1	8	71	0.971831	0.62762	73.8852	G_P2	0.775	Central_Cz	Cz
Athlete	1-1	8	71	0.971831	0.62762	73.8852	G_P3	2.454	Central_Cz	Cz
Athlete	1-1	8	71	0.971831	0.62762	73.8852	G_N2	2.038	CentroParietal_CPz	CPz
Athlete	1-1	8	71	0.971831	0.62762	73.8852	G_P2	1.088	CentroParietal_CPz	CPz
Athlete	1-1	8	71	0.971831	0.62762	73.8852	G_P3	2.528	CentroParietal_CPz	CPz
Athlete	1-1	8	71	0.971831	0.62762	73.8852	G_N2	3.70233	Frontal_FzF1F2	F1,F2,Fz
Athlete	1-1	8	71	0.971831	0.62762	73.8852	G_P2	0.797333	Frontal_FzF1F2	F1,F2,Fz
Athlete	1-1	8	71	0.971831	0.62762	73.8852	G_P3	2.521	Frontal_FzF1F2	F1,F2,Fz
Athlete	1-10	1	71	0.521127	1.06023	9.20704	G_N2	-2.89133	Occipital_OzO1O2	O1,O2,Oz
Athlete	1-10	1	71	0.521127	1.06023	9.20704	G_P2	0.68	Occipital_OzO1O2	O1,O2,Oz
Athlete	1-10	1	71	0.521127	1.06023	9.20704	G_P3	-4.576	Occipital_OzO1O2	O1,O2,Oz
Athlete	1-10	1	71	0.521127	1.06023	9.20704	G_N2	-3.04567	ParietoOccipital_POzPO1PO2	PO3,PO4,POz
Athlete	1-10	1	71	0.521127	1.06023	9.20704	G_P2	0.227333	ParietoOccipital_POzPO1PO2	PO3,PO4,POz
Athlete	1-10	1	71	0.521127	1.06023	9.20704	G_P3	-2.43833	ParietoOccipital_POzPO1PO2	PO3,PO4,POz
Athlete	1-10	1	71	0.521127	1.06023	9.20704	G_N2	-1.911	Parietal_PzP1P2	P1,P2,Pz
Athlete	1-10	1	71	0.521127	1.06023	9.20704	G_P2	-0.454333	Parietal_PzP1P2	P1,P2,Pz
Athlete	1-10	1	71	0.521127	1.06023	9.20704	G_P3	-0.495667	Parietal_PzP1P2	P1,P2,Pz
Athlete	1-10	1	71	0.521127	1.06023	9.20704	G_N2	1.425	Central_Cz	Cz
Athlete	1-10	1	71	0.521127	1.06023	9.20704	G_P2	-0.621	Central_Cz	Cz
Athlete	1-10	1	71	0.521127	1.06023	9.20704	G_P3	2.179	Central_Cz	Cz
Athlete	1-10	1	71	0.521127	1.06023	9.20704	G_N2	-0.385	CentroParietal_CPz	CPz
Athlete	1-10	1	71	0.521127	1.06023	9.20704	G_P2	-1.021	CentroParietal_CPz	CPz
Athlete	1-10	1	71	0.521127	1.06023	9.20704	G_P3	0.862	CentroParietal_CPz	CPz
Athlete	1-10	1	71	0.521127	1.06023	9.20704	G_N2	3.519	Frontal_FzF1F2	F1,F2,Fz
Athlete	1-10	1	71	0.521127	1.06023	9.20704	G_P2	0.848333	Frontal_FzF1F2	F1,F2,Fz
Athlete	1-10	1	71	0.521127	1.06023	9.20704	G_P3	2.08967	Frontal_FzF1F2	F1,F2,Fz
Athlete	1-10	2	68	0.661765	1.01846	10.9556	G_N2	-1.532	Occipital_OzO1O2	O1,O2,Oz
Athlete	1-10	2	68	0.661765	1.01846	10.9556	G_P2	1.99533	Occipital_OzO1O2	O1,O2,Oz
Athlete	1-10	2	68	0.661765	1.01846	10.9556	G_P3	-3.09267	Occipital_OzO1O2	O1,O2,Oz
Athlete	1-10	2	68	0.661765	1.01846	10.9556	G_N2	-2.298	ParietoOccipital_POzPO1PO2	PO3,PO4,POz
Athlete	1-10	2	68	0.661765	1.01846	10.9556	G_P2	0.719333	ParietoOccipital_POzPO1PO2	PO3,PO4,POz
Athlete	1-10	2	68	0.661765	1.01846	10.9556	G_P3	-1.66133	ParietoOccipital_POzPO1PO2	PO3,PO4,POz
Athlete	1-10	2	68	0.661765	1.01846	10.9556	G_N2	-1.664	Parietal_PzP1P2	P1,P2,Pz
Athlete	1-10	2	68	0.661765	1.01846	10.9556	G_P2	-0.183333	Parietal_PzP1P2	P1,P2,Pz
Athlete	1-10	2	68	0.661765	1.01846	10.9556	G_P3	-0.278667	Parietal_PzP1P2	P1,P2,Pz
Athlete	1-10	2	68	0.661765	1.01846	10.9556	G_N2	1.352	Central_Cz	Cz
Athlete	1-10	2	68	0.661765	1.01846	10.9556	G_P2	-0.478	Central_Cz	Cz
Athlete	1-10	2	68	0.661765	1.01846	10.9556	G_P3	1.838	Central_Cz	Cz
Athlete	1-10	2	68	0.661765	1.01846	10.9556	G_N2	-0.466	CentroParietal_CPz	CPz
Athlete	1-10	2	68	0.661765	1.01846	10.9556	G_P2	-0.898	CentroParietal_CPz	CPz
Athlete	1-10	2	68	0.661765	1.01846	10.9556	G_P3	0.705	CentroParietal_CPz	CPz
Athlete	1-10	2	68	0.661765	1.01846	10.9556	G_N2	2.52433	Frontal_FzF1F2	F1,F2,Fz
Athlete	1-10	2	68	0.661765	1.01846	10.9556	G_P2	-0.273	Frontal_FzF1F2	F1,F2,Fz
Athlete	1-10	2	68	0.661765	1.01846	10.9556	G_P3	1.10133	Frontal_FzF1F2	F1,F2,Fz
Athlete	1-10	3	69	0.768116	0.884362	26.3687	G_N2	-2.22167	Occipital_OzO1O2	O1,O2,Oz
Athlete	1-10	3	69	0.768116	0.884362	26.3687	G_P2	0.804	Occipital_OzO1O2	O1,O2,Oz
Athlete	1-10	3	69	0.768116	0.884362	26.3687	G_P3	-3.63833	Occipital_OzO1O2	O1,O2,Oz
Athlete	1-10	3	69	0.768116	0.884362	26.3687	G_N2	-3.18967	ParietoOccipital_POzPO1PO2	PO3,PO4,POz
Athlete	1-10	3	69	0.768116	0.884362	26.3687	G_P2	-0.375	ParietoOccipital_POzPO1PO2	PO3,PO4,POz
Athlete	1-10	3	69	0.768116	0.884362	26.3687	G_P3	-2.794	ParietoOccipital_POzPO1PO2	PO3,PO4,POz
Athlete	1-10	3	69	0.768116	0.884362	26.3687	G_N2	-2.34733	Parietal_PzP1P2	P1,P2,Pz
Athlete	1-10	3	69	0.768116	0.884362	26.3687	G_P2	-1.14833	Parietal_PzP1P2	P1,P2,Pz
Athlete	1-10	3	69	0.768116	0.884362	26.3687	G_P3	-1.06833	Parietal_PzP1P2	P1,P2,Pz
Athlete	1-10	3	69	0.768116	0.884362	26.3687	G_N2	1.191	Central_Cz	Cz
Athlete	1-10	3	69	0.768116	0.884362	26.3687	G_P2	-1.148	Central_Cz	Cz
Athlete	1-10	3	69	0.768116	0.884362	26.3687	G_P3	1.858	Central_Cz	Cz
Athlete	1-10	3	69	0.768116	0.884362	26.3687	G_N2	-0.963	CentroParietal_CPz	CPz
Athlete	1-10	3	69	0.768116	0.884362	26.3687	G_P2	-1.683	CentroParietal_CPz	CPz
Athlete	1-10	3	69	0.768116	0.884362	26.3687	G_P3	0.218	CentroParietal_CPz	CPz
Athlete	1-10	3	69	0.768116	0.884362	26.3687	G_N2	3.159	Frontal_FzF1F2	F1,F2,Fz
Athlete	1-10	3	69	0.768116	0.884362	26.3687	G_P2	0.300667	Frontal_FzF1F2	F1,F2,Fz
Athlete	1-10	3	69	0.768116	0.884362	26.3687	G_P3	2.137	Frontal_FzF1F2	F1,F2,Fz
Athlete	1-10	4	70	0.785714	0.764914	35.9659	G_N2	-1.84033	Occipital_OzO1O2	O1,O2,Oz
Athlete	1-10	4	70	0.785714	0.764914	35.9659	G_P2	0.396667	Occipital_OzO1O2	O1,O2,Oz
Athlete	1-10	4	70	0.785714	0.764914	35.9659	G_P3	-4.44567	Occipital_OzO1O2	O1,O2,Oz
Athlete	1-10	4	70	0.785714	0.764914	35.9659	G_N2	-2.174	ParietoOccipital_POzPO1PO2	PO3,PO4,POz
Athlete	1-10	4	70	0.785714	0.764914	35.9659	G_P2	-0.0583333	ParietoOccipital_POzPO1PO2	PO3,PO4,POz
Athlete	1-10	4	70	0.785714	0.764914	35.9659	G_P3	-2.27867	ParietoOccipital_POzPO1PO2	PO3,PO4,POz
Athlete	1-10	4	70	0.785714	0.764914	35.9659	G_N2	-1.32733	Parietal_PzP1P2	P1,P2,Pz
Athlete	1-10	4	70	0.785714	0.764914	35.9659	G_P2	-0.430667	Parietal_PzP1P2	P1,P2,Pz
Athlete	1-10	4	70	0.785714	0.764914	35.9659	G_P3	-0.457	Parietal_PzP1P2	P1,P2,Pz
Athlete	1-10	4	70	0.785714	0.764914	35.9659	G_N2	0.64	Central_Cz	Cz
Athlete	1-10	4	70	0.785714	0.764914	35.9659	G_P2	-0.923	Central_Cz	Cz
Athlete	1-10	4	70	0.785714	0.764914	35.9659	G_P3	1.174	Central_Cz	Cz
Athlete	1-10	4	70	0.785714	0.764914	35.9659	G_N2	-0.089	CentroParietal_CPz	CPz
Athlete	1-10	4	70	0.785714	0.764914	35.9659	G_P2	-0.677	CentroParietal_CPz	CPz
Athlete	1-10	4	70	0.785714	0.764914	35.9659	G_P3	0.909	CentroParietal_CPz	CPz
Athlete	1-10	4	70	0.785714	0.764914	35.9659	G_N2	2.738	Frontal_FzF1F2	F1,F2,Fz
Athlete	1-10	4	70	0.785714	0.764914	35.9659	G_P2	0.821	Frontal_FzF1F2	F1,F2,Fz
Athlete	1-10	4	70	0.785714	0.764914	35.9659	G_P3	2.658	Frontal_FzF1F2	F1,F2,Fz
Athlete	1-10	5	70	0.8	0.858143	36.5466	G_N2	-2.362	Occipital_OzO1O2	O1,O2,Oz
Athlete	1-10	5	70	0.8	0.858143	36.5466	G_P2	0.459333	Occipital_OzO1O2	O1,O2,Oz
Athlete	1-10	5	70	0.8	0.858143	36.5466	G_P3	-4.40633	Occipital_OzO1O2	O1,O2,Oz
Athlete	1-10	5	70	0.8	0.858143	36.5466	G_N2	-2.31267	ParietoOccipital_POzPO1PO2	PO3,PO4,POz
Athlete	1-10	5	70	0.8	0.858143	36.5466	G_P2	0.238667	ParietoOccipital_POzPO1PO2	PO3,PO4,POz
Athlete	1-10	5	70	0.8	0.858143	36.5466	G_P3	-2.17467	ParietoOccipital_POzPO1PO2	PO3,PO4,POz
Athlete	1-10	5	70	0.8	0.858143	36.5466	G_N2	-1.61833	Parietal_PzP1P2	P1,P2,Pz
Athlete	1-10	5	70	0.8	0.858143	36.5466	G_P2	-0.224333	Parietal_PzP1P2	P1,P2,Pz
Athlete	1-10	5	70	0.8	0.858143	36.5466	G_P3	-0.853667	Parietal_PzP1P2	P1,P2,Pz
Athlete	1-10	5	70	0.8	0.858143	36.5466	G_N2	1.16	Central_Cz	Cz
Athlete	1-10	5	70	0.8	0.858143	36.5466	G_P2	-0.322	Central_Cz	Cz
Athlete	1-10	5	70	0.8	0.858143	36.5466	G_P3	1.41	Central_Cz	Cz
Athlete	1-10	5	70	0.8	0.858143	36.5466	G_N2	-0.293	CentroParietal_CPz	CPz
Athlete	1-10	5	70	0.8	0.858143	36.5466	G_P2	-0.553	CentroParietal_CPz	CPz
Athlete	1-10	5	70	0.8	0.858143	36.5466	G_P3	0.357	CentroParietal_CPz	CPz
Athlete	1-10	5	70	0.8	0.858143	36.5466	G_N2	2.96967	Frontal_FzF1F2	F1,F2,Fz
Athlete	1-10	5	70	0.8	0.858143	36.5466	G_P2	0.615	Frontal_FzF1F2	F1,F2,Fz
Athlete	1-10	5	70	0.8	0.858143	36.5466	G_P3	2.18633	Frontal_FzF1F2	F1,F2,Fz
Athlete	1-10	6	70	0.971429	0.590043	59.9386	G_N2	-1.50067	Occipital_OzO1O2	O1,O2,Oz
Athlete	1-10	6	70	0.971429	0.590043	59.9386	G_P2	1.31267	Occipital_OzO1O2	O1,O2,Oz
Athlete	1-10	6	70	0.971429	0.590043	59.9386	G_P3	-2.922	Occipital_OzO1O2	O1,O2,Oz
Athlete	1-10	6	70	0.971429	0.590043	59.9386	G_N2	-1.849	ParietoOccipital_POzPO1PO2	PO3,PO4,POz
Athlete	1-10	6	70	0.971429	0.590043	59.9386	G_P2	0.381	ParietoOccipital_POzPO1PO2	PO3,PO4,POz
Athlete	1-10	6	70	0.971429	0.590043	59.9386	G_P3	-1.153	ParietoOccipital_POzPO1PO2	PO3,PO4,POz
Athlete	1-10	6	70	0.971429	0.590043	59.9386	G_N2	-0.650667	Parietal_PzP1P2	P1,P2,Pz
Athlete	1-10	6	70	0.971429	0.590043	59.9386	G_P2	0.077	Parietal_PzP1P2	P1,P2,Pz
Athlete	1-10	6	70	0.971429	0.590043	59.9386	G_P3	0.695	Parietal_PzP1P2	P1,P2,Pz
Athlete	1-10	6	70	0.971429	0.590043	59.9386	G_N2	1.799	Central_Cz	Cz
Athlete	1-10	6	70	0.971429	0.590043	59.9386	G_P2	-0.275	Central_Cz	Cz
Athlete	1-10	6	70	0.971429	0.590043	59.9386	G_P3	2.919	Central_Cz	Cz
Athlete	1-10	6	70	0.971429	0.590043	59.9386	G_N2	0.578	CentroParietal_CPz	CPz
Athlete	1-10	6	70	0.971429	0.590043	59.9386	G_P2	-0.177	CentroParietal_CPz	CPz
Athlete	1-10	6	70	0.971429	0.590043	59.9386	G_P3	1.843	CentroParietal_CPz	CPz
Athlete	1-10	6	70	0.971429	0.590043	59.9386	G_N2	2.482	Frontal_FzF1F2	F1,F2,Fz
Athlete	1-10	6	70	0.971429	0.590043	59.9386	G_P2	0.697	Frontal_FzF1F2	F1,F2,Fz
Athlete	1-10	6	70	0.971429	0.590043	59.9386	G_P3	1.81867	Frontal_FzF1F2	F1,F2,Fz
Athlete	1-10	7	72	0.958333	0.556514	65.885	G_N2	-2.21833	Occipital_OzO1O2	O1,O2,Oz
Athlete	1-10	7	72	0.958333	0.556514	65.885	G_P2	0.889	Occipital_OzO1O2	O1,O2,Oz
Athlete	1-10	7	72	0.958333	0.556514	65.885	G_P3	-3.75533	Occipital_OzO1O2	O1,O2,Oz
Athlete	1-10	7	72	0.958333	0.556514	65.885	G_N2	-2.52233	ParietoOccipital_POzPO1PO2	PO3,PO4,POz
Athlete	1-10	7	72	0.958333	0.556514	65.885	G_P2	0.0756667	ParietoOccipital_POzPO1PO2	PO3,PO4,POz
Athlete	1-10	7	72	0.958333	0.556514	65.885	G_P3	-1.01433	ParietoOccipital_POzPO1PO2	PO3,PO4,POz
Athlete	1-10	7	72	0.958333	0.556514	65.885	G_N2	-1.746	Parietal_PzP1P2	P1,P2,Pz
Athlete	1-10	7	72	0.958333	0.556514	65.885	G_P2	-0.679333	Parietal_PzP1P2	P1,P2,Pz
Athlete	1-10	7	72	0.958333	0.556514	65.885	G_P3	0.636333	Parietal_PzP1P2	P1,P2,Pz
Athlete	1-10	7	72	0.958333	0.556514	65.885	G_N2	0.638	Central_Cz	Cz
Athlete	1-10	7	72	0.958333	0.556514	65.885	G_P2	-1.468	Central_Cz	Cz
Athlete	1-10	7	72	0.958333	0.556514	65.885	G_P3	1.816	Central_Cz	Cz
Athlete	1-10	7	72	0.958333	0.556514	65.885	G_N2	-0.543	CentroParietal_CPz	CPz
Athlete	1-10	7	72	0.958333	0.556514	65.885	G_P2	-1.196	CentroParietal_CPz	CPz
Athlete	1-10	7	72	0.958333	0.556514	65.885	G_P3	1.705	CentroParietal_CPz	CPz
Athlete	1-10	7	72	0.958333	0.556514	65.885	G_N2	2.619	Frontal_FzF1F2	F1,F2,Fz
Athlete	1-10	7	72	0.958333	0.556514	65.885	G_P2	-0.264333	Frontal_FzF1F2	F1,F2,Fz
Athlete	1-10	7	72	0.958333	0.556514	65.885	G_P3	0.305667	Frontal_FzF1F2	F1,F2,Fz
Athlete	1-10	8	72	0.958333	0.560917	65.6175	G_N2	-2.713	Occipital_OzO1O2	O1,O2,Oz
Athlete	1-10	8	72	0.958333	0.560917	65.6175	G_P2	0.392333	Occipital_OzO1O2	O1,O2,Oz
Athlete	1-10	8	72	0.958333	0.560917	65.6175	G_P3	-4.421	Occipital_OzO1O2	O1,O2,Oz
Athlete	1-10	8	72	0.958333	0.560917	65.6175	G_N2	-2.07733	ParietoOccipital_POzPO1PO2	PO3,PO4,POz
Athlete	1-10	8	72	0.958333	0.560917	65.6175	G_P2	0.556333	ParietoOccipital_POzPO1PO2	PO3,PO4,POz
Athlete	1-10	8	72	0.958333	0.560917	65.6175	G_P3	-1.22833	ParietoOccipital_POzPO1PO2	PO3,PO4,POz
Athlete	1-10	8	72	0.958333	0.560917	65.6175	G_N2	-0.766	Parietal_PzP1P2	P1,P2,Pz
Athlete	1-10	8	72	0.958333	0.560917	65.6175	G_P2	0.425667	Parietal_PzP1P2	P1,P2,Pz
Athlete	1-10	8	72	0.958333	0.560917	65.6175	G_P3	0.965	Parietal_PzP1P2	P1,P2,Pz
Athlete	1-10	8	72	0.958333	0.560917	65.6175	G_N2	2.293	Central_Cz	Cz
Athlete	1-10	8	72	0.958333	0.560917	65.6175	G_P2	0.143	Central_Cz	Cz
Athlete	1-10	8	72	0.958333	0.560917	65.6175	G_P3	3.909	Central_Cz	Cz
Athlete	1-10	8	72	0.958333	0.560917	65.6175	G_N2	0.562	CentroParietal_CPz	CPz
Athlete	1-10	8	72	0.958333	0.560917	65.6175	G_P2	0.144	CentroParietal_CPz	CPz
Athlete	1-10	8	72	0.958333	0.560917	65.6175	G_P3	2.398	CentroParietal_CPz	CPz
Athlete	1-10	8	72	0.958333	0.560917	65.6175	G_N2	3.097	Frontal_FzF1F2	F1,F2,Fz
Athlete	1-10	8	72	0.958333	0.560917	65.6175	G_P2	-0.136667	Frontal_FzF1F2	F1,F2,Fz
Athlete	1-10	8	72	0.958333	0.560917	65.6175	G_P3	1.92767	Frontal_FzF1F2	F1,F2,Fz
Athlete	1-11	1	68	0.558824	1.11619	43.1603	G_N2	-3.439	Occipital_OzO1O2	O1,O2,Oz
Athlete	1-11	1	68	0.558824	1.11619	43.1603	G_P2	1.47233	Occipital_OzO1O2	O1,O2,Oz
Athlete	1-11	1	68	0.558824	1.11619	43.1603	G_P3	-0.688	Occipital_OzO1O2	O1,O2,Oz
Athlete	1-11	1	68	0.558824	1.11619	43.1603	G_N2	-3.479	ParietoOccipital_POzPO1PO2	PO3,PO4,POz
Athlete	1-11	1	68	0.558824	1.11619	43.1603	G_P2	2.4	ParietoOccipital_POzPO1PO2	PO3,PO4,POz
Athlete	1-11	1	68	0.558824	1.11619	43.1603	G_P3	1.85433	ParietoOccipital_POzPO1PO2	PO3,PO4,POz
Athlete	1-11	1	68	0.558824	1.11619	43.1603	G_N2	-1.466	Parietal_PzP1P2	P1,P2,Pz
Athlete	1-11	1	68	0.558824	1.11619	43.1603	G_P2	2.21033	Parietal_PzP1P2	P1,P2,Pz
Athlete	1-11	1	68	0.558824	1.11619	43.1603	G_P3	2.68633	Parietal_PzP1P2	P1,P2,Pz
Athlete	1-11	1	68	0.558824	1.11619	43.1603	G_N2	3.277	Central_Cz	Cz
Athlete	1-11	1	68	0.558824	1.11619	43.1603	G_P2	-0.029	Central_Cz	Cz
Athlete	1-11	1	68	0.558824	1.11619	43.1603	G_P3	1.615	Central_Cz	Cz
Athlete	1-11	1	68	0.558824	1.11619	43.1603	G_N2	1.347	CentroParietal_CPz	CPz
Athlete	1-11	1	68	0.558824	1.11619	43.1603	G_P2	0.916	CentroParietal_CPz	CPz
Athlete	1-11	1	68	0.558824	1.11619	43.1603	G_P3	2.554	CentroParietal_CPz	CPz
Athlete	1-11	1	68	0.558824	1.11619	43.1603	G_N2	4.61533	Frontal_FzF1F2	F1,F2,Fz
Athlete	1-11	1	68	0.558824	1.11619	43.1603	G_P2	0.650667	Frontal_FzF1F2	F1,F2,Fz
Athlete	1-11	1	68	0.558824	1.11619	43.1603	G_P3	-1.09967	Frontal_FzF1F2	F1,F2,Fz
Athlete	1-11	2	65	0.523077	1.14763	42.7188	G_N2	-2.90367	Occipital_OzO1O2	O1,O2,Oz
Athlete	1-11	2	65	0.523077	1.14763	42.7188	G_P2	2.383	Occipital_OzO1O2	O1,O2,Oz
Athlete	1-11	2	65	0.523077	1.14763	42.7188	G_P3	0.225667	Occipital_OzO1O2	O1,O2,Oz
Athlete	1-11	2	65	0.523077	1.14763	42.7188	G_N2	-1.99733	ParietoOccipital_POzPO1PO2	PO3,PO4,POz
Athlete	1-11	2	65	0.523077	1.14763	42.7188	G_P2	3.896	ParietoOccipital_POzPO1PO2	PO3,PO4,POz
Athlete	1-11	2	65	0.523077	1.14763	42.7188	G_P3	4.101	ParietoOccipital_POzPO1PO2	PO3,PO4,POz
Athlete	1-11	2	65	0.523077	1.14763	42.7188	G_N2	-0.347	Parietal_PzP1P2	P1,P2,Pz
Athlete	1-11	2	65	0.523077	1.14763	42.7188	G_P2	2.71667	Parietal_PzP1P2	P1,P2,Pz
Athlete	1-11	2	65	0.523077	1.14763	42.7188	G_P3	4.52133	Parietal_PzP1P2	P1,P2,Pz
Athlete	1-11	2	65	0.523077	1.14763	42.7188	G_N2	2.982	Central_Cz	Cz
Athlete	1-11	2	65	0.523077	1.14763	42.7188	G_P2	-1.623	Central_Cz	Cz
Athlete	1-11	2	65	0.523077	1.14763	42.7188	G_P3	0.842	Central_Cz	Cz
Athlete	1-11	2	65	0.523077	1.14763	42.7188	G_N2	1.698	CentroParietal_CPz	CPz
Athlete	1-11	2	65	0.523077	1.14763	42.7188	G_P2	0.383	CentroParietal_CPz	CPz
Athlete	1-11	2	65	0.523077	1.14763	42.7188	G_P3	3.184	CentroParietal_CPz	CPz
Athlete	1-11	2	65	0.523077	1.14763	42.7188	G_N2	3.56233	Frontal_FzF1F2	F1,F2,Fz
Athlete	1-11	2	65	0.523077	1.14763	42.7188	G_P2	-1.79967	Frontal_FzF1F2	F1,F2,Fz
Athlete	1-11	2	65	0.523077	1.14763	42.7188	G_P3	-2.49667	Frontal_FzF1F2	F1,F2,Fz
Athlete	1-11	3	71	0.647887	1.01613	51.8631	G_N2	-3.613	Occipital_OzO1O2	O1,O2,Oz
Athlete	1-11	3	71	0.647887	1.01613	51.8631	G_P2	0.770667	Occipital_OzO1O2	O1,O2,Oz
Athlete	1-11	3	71	0.647887	1.01613	51.8631	G_P3	-1.18	Occipital_OzO1O2	O1,O2,Oz
Athlete	1-11	3	71	0.647887	1.01613	51.8631	G_N2	-3.19467	ParietoOccipital_POzPO1PO2	PO3,PO4,POz
Athlete	1-11	3	71	0.647887	1.01613	51.8631	G_P2	2.16567	ParietoOccipital_POzPO1PO2	PO3,PO4,POz
Athlete	1-11	3	71	0.647887	1.01613	51.8631	G_P3	2.84967	ParietoOccipital_POzPO1PO2	PO3,PO4,POz
Athlete	1-11	3	71	0.647887	1.01613	51.8631	G_N2	-0.853333	Parietal_PzP1P2	P1,P2,Pz
Athlete	1-11	3	71	0.647887	1.01613	51.8631	G_P2	2.12533	Parietal_PzP1P2	P1,P2,Pz
Athlete	1-11	3	71	0.647887	1.01613	51.8631	G_P3	4.44533	Parietal_PzP1P2	P1,P2,Pz
Athlete	1-11	3	71	0.647887	1.01613	51.8631	G_N2	2.387	Central_Cz	Cz
Athlete	1-11	3	71	0.647887	1.01613	51.8631	G_P2	-0.054	Central_Cz	Cz
Athlete	1-11	3	71	0.647887	1.01613	51.8631	G_P3	1.028	Central_Cz	Cz
Athlete	1-11	3	71	0.647887	1.01613	51.8631	G_N2	1.335	CentroParietal_CPz	CPz
Athlete	1-11	3	71	0.647887	1.01613	51.8631	G_P2	1.064	CentroParietal_CPz	CPz
Athlete	1-11	3	71	0.647887	1.01613	51.8631	G_P3	3.279	CentroParietal_CPz	CPz
Athlete	1-11	3	71	0.647887	1.01613	51.8631	G_N2	3.56567	Frontal_FzF1F2	F1,F2,Fz
Athlete	1-11	3	71	0.647887	1.01613	51.8631	G_P2	-0.508333	Frontal_FzF1F2	F1,F2,Fz
Athlete	1-11	3	71	0.647887	1.01613	51.8631	G_P3	-2.361	Frontal_FzF1F2	F1,F2,Fz
Athlete	1-11	4	70	0.857143	0.892729	58.6107	G_N2	-3.997	Occipital_OzO1O2	O1,O2,Oz
Athlete	1-11	4	70	0.857143	0.892729	58.6107	G_P2	0.662	Occipital_OzO1O2	O1,O2,Oz
Athlete	1-11	4	70	0.857143	0.892729	58.6107	G_P3	-0.623	Occipital_OzO1O2	O1,O2,Oz
Athlete	1-11	4	70	0.857143	0.892729	58.6107	G_N2	-2.311	ParietoOccipital_POzPO1PO2	PO3,PO4,POz
Athlete	1-11	4	70	0.857143	0.892729	58.6107	G_P2	2.36533	ParietoOccipital_POzPO1PO2	PO3,PO4,POz
Athlete	1-11	4	70	0.857143	0.892729	58.6107	G_P3	3.78633	ParietoOccipital_POzPO1PO2	PO3,PO4,POz
Athlete	1-11	4	70	0.857143	0.892729	58.6107	G_N2	1.017	Parietal_PzP1P2	P1,P2,Pz
Athlete	1-11	4	70	0.857143	0.892729	58.6107	G_P2	3.033	Parietal_PzP1P2	P1,P2,Pz
Athlete	1-11	4	70	0.857143	0.892729	58.6107	G_P3	5.45333	Parietal_PzP1P2	P1,P2,Pz
Athlete	1-11	4	70	0.857143	0.892729	58.6107	G_N2	5.068	Central_Cz	Cz
Athlete	1-11	4	70	0.857143	0.892729	58.6107	G_P2	1.442	Central_Cz	Cz
Athlete	1-11	4	70	0.857143	0.892729	58.6107	G_P3	2.964	Central_Cz	Cz
Athlete	1-11	4	70	0.857143	0.892729	58.6107	G_N2	3.69	CentroParietal_CPz	CPz
Athlete	1-11	4	70	0.857143	0.892729	58.6107	G_P2	2.354	CentroParietal_CPz	CPz
Athlete	1-11	4	70	0.857143	0.892729	58.6107	G_P3	4.774	CentroParietal_CPz	CPz
Athlete	1-11	4	70	0.857143	0.892729	58.6107	G_N2	3.29433	Frontal_FzF1F2	F1,F2,Fz
Athlete	1-11	4	70	0.857143	0.892729	58.6107	G_P2	-0.423	Frontal_FzF1F2	F1,F2,Fz
Athlete	1-11	4	70	0.857143	0.892729	58.6107	G_P3	-3.12133	Frontal_FzF1F2	F1,F2,Fz
Athlete	1-11	5	69	0.724638	0.909377	58.9252	G_N2	-4.935	Occipital_OzO1O2	O1,O2,Oz
Athlete	1-11	5	69	0.724638	0.909377	58.9252	G_P2	0.747667	Occipital_OzO1O2	O1,O2,Oz
Athlete	1-11	5	69	0.724638	0.909377	58.9252	G_P3	-2.19167	Occipital_OzO1O2	O1,O2,Oz
Athlete	1-11	5	69	0.724638	0.909377	58.9252	G_N2	-3.54467	ParietoOccipital_POzPO1PO2	PO3,PO4,POz
Athlete	1-11	5	69	0.724638	0.909377	58.9252	G_P2	2.44233	ParietoOccipital_POzPO1PO2	PO3,PO4,POz
Athlete	1-11	5	69	0.724638	0.909377	58.9252	G_P3	2.10667	ParietoOccipital_POzPO1PO2	PO3,PO4,POz
Athlete	1-11	5	69	0.724638	0.909377	58.9252	G_N2	-0.0823333	Parietal_PzP1P2	P1,P2,Pz
Athlete	1-11	5	69	0.724638	0.909377	58.9252	G_P2	3.116	Parietal_PzP1P2	P1,P2,Pz
Athlete	1-11	5	69	0.724638	0.909377	58.9252	G_P3	4.02233	Parietal_PzP1P2	P1,P2,Pz
Athlete	1-11	5	69	0.724638	0.909377	58.9252	G_N2	5.104	Central_Cz	Cz
Athlete	1-11	5	69	0.724638	0.909377	58.9252	G_P2	1.475	Central_Cz	Cz
Athlete	1-11	5	69	0.724638	0.909377	58.9252	G_P3	1.757	Central_Cz	Cz
Athlete	1-11	5	69	0.724638	0.909377	58.9252	G_N2	3.062	CentroParietal_CPz	CPz
Athlete	1-11	5	69	0.724638	0.909377	58.9252	G_P2	2.378	CentroParietal_CPz	CPz
Athlete	1-11	5	69	0.724638	0.909377	58.9252	G_P3	3.267	CentroParietal_CPz	CPz
Athlete	1-11	5	69	0.724638	0.909377	58.9252	G_N2	5.089	Frontal_FzF1F2	F1,F2,Fz
Athlete	1-11	5	69	0.724638	0.909377	58.9252	G_P2	0.529	Frontal_FzF1F2	F1,F2,Fz
Athlete	1-11	5	69	0.724638	0.909377	58.9252	G_P3	-1.01867	Frontal_FzF1F2	F1,F2,Fz
Athlete	1-11	6	72	0.986111	0.759083	78.0651	G_N2	-5.10933	Occipital_OzO1O2	O1,O2,Oz
Athlete	1-11	6	72	0.986111	0.759083	78.0651	G_P2	-0.627	Occipital_OzO1O2	O1,O2,Oz
Athlete	1-11	6	72	0.986111	0.759083	78.0651	G_P3	-3.55533	Occipital_OzO1O2	O1,O2,Oz
Athlete	1-11	6	72	0.986111	0.759083	78.0651	G_N2	-2.78467	ParietoOccipital_POzPO1PO2	PO3,PO4,POz
Athlete	1-11	6	72	0.986111	0.759083	78.0651	G_P2	1.29233	ParietoOccipital_POzPO1PO2	PO3,PO4,POz
Athlete	1-11	6	72	0.986111	0.759083	78.0651	G_P3	4.81667	ParietoOccipital_POzPO1PO2	PO3,PO4,POz
Athlete	1-11	6	72	0.986111	0.759083	78.0651	G_N2	1.24033	Parietal_PzP1P2	P1,P2,Pz
Athlete	1-11	6	72	0.986111	0.759083	78.0651	G_P2	2.62933	Parietal_PzP1P2	P1,P2,Pz
Athlete	1-11	6	72	0.986111	0.759083	78.0651	G_P3	9.19633	Parietal_PzP1P2	P1,P2,Pz
Athlete	1-11	6	72	0.986111	0.759083	78.0651	G_N2	5.697	Central_Cz	Cz
Athlete	1-11	6	72	0.986111	0.759083	78.0651	G_P2	1.523	Central_Cz	Cz
Athlete	1-11	6	72	0.986111	0.759083	78.0651	G_P3	7.108	Central_Cz	Cz
Athlete	1-11	6	72	0.986111	0.759083	78.0651	G_N2	4.109	CentroParietal_CPz	CPz
Athlete	1-11	6	72	0.986111	0.759083	78.0651	G_P2	2.261	CentroParietal_CPz	CPz
Athlete	1-11	6	72	0.986111	0.759083	78.0651	G_P3	9.124	CentroParietal_CPz	CPz
Athlete	1-11	6	72	0.986111	0.759083	78.0651	G_N2	4.19933	Frontal_FzF1F2	F1,F2,Fz
Athlete	1-11	6	72	0.986111	0.759083	78.0651	G_P2	0.0776667	Frontal_FzF1F2	F1,F2,Fz
Athlete	1-11	6	72	0.986111	0.759083	78.0651	G_P3	-2.22967	Frontal_FzF1F2	F1,F2,Fz
Athlete	1-11	7	72	1	0.737667	84.384	G_N2	-4.926	Occipital_OzO1O2	O1,O2,Oz
Athlete	1-11	7	72	1	0.737667	84.384	G_P2	-0.825	Occipital_OzO1O2	O1,O2,Oz
Athlete	1-11	7	72	1	0.737667	84.384	G_P3	-3.547	Occipital_OzO1O2	O1,O2,Oz
Athlete	1-11	7	72	1	0.737667	84.384	G_N2	-1.82167	ParietoOccipital_POzPO1PO2	PO3,PO4,POz
Athlete	1-11	7	72	1	0.737667	84.384	G_P2	1.06567	ParietoOccipital_POzPO1PO2	PO3,PO4,POz
Athlete	1-11	7	72	1	0.737667	84.384	G_P3	4.81733	ParietoOccipital_POzPO1PO2	PO3,PO4,POz
Athlete	1-11	7	72	1	0.737667	84.384	G_N2	2.19033	Parietal_PzP1P2	P1,P2,Pz
Athlete	1-11	7	72	1	0.737667	84.384	G_P2	2.59533	Parietal_PzP1P2	P1,P2,Pz
Athlete	1-11	7	72	1	0.737667	84.384	G_P3	9.09267	Parietal_PzP1P2	P1,P2,Pz
Athlete	1-11	7	72	1	0.737667	84.384	G_N2	5.46	Central_Cz	Cz
Athlete	1-11	7	72	1	0.737667	84.384	G_P2	0.906	Central_Cz	Cz
Athlete	1-11	7	72	1	0.737667	84.384	G_P3	5.79	Central_Cz	Cz
Athlete	1-11	7	72	1	0.737667	84.384	G_N2	4.247	CentroParietal_CPz	CPz
Athlete	1-11	7	72	1	0.737667	84.384	G_P2	1.74	CentroParietal_CPz	CPz
Athlete	1-11	7	72	1	0.737667	84.384	G_P3	8.135	CentroParietal_CPz	CPz
Athlete	1-11	7	72	1	0.737667	84.384	G_N2	4.014	Frontal_FzF1F2	F1,F2,Fz
Athlete	1-11	7	72	1	0.737667	84.384	G_P2	0.392667	Frontal_FzF1F2	F1,F2,Fz
Athlete	1-11	7	72	1	0.737667	84.384	G_P3	-2.67233	Frontal_FzF1F2	F1,F2,Fz
Athlete	1-11	8	72	1	0.731458	86.3568	G_N2	-5.974	Occipital_OzO1O2	O1,O2,Oz
Athlete	1-11	8	72	1	0.731458	86.3568	G_P2	-0.952333	Occipital_OzO1O2	O1,O2,Oz
Athlete	1-11	8	72	1	0.731458	86.3568	G_P3	-6.40433	Occipital_OzO1O2	O1,O2,Oz
Athlete	1-11	8	72	1	0.731458	86.3568	G_N2	-2.7	ParietoOccipital_POzPO1PO2	PO3,PO4,POz
Athlete	1-11	8	72	1	0.731458	86.3568	G_P2	1.19867	ParietoOccipital_POzPO1PO2	PO3,PO4,POz
Athlete	1-11	8	72	1	0.731458	86.3568	G_P3	2.355	ParietoOccipital_POzPO1PO2	PO3,PO4,POz
Athlete	1-11	8	72	1	0.731458	86.3568	G_N2	1.649	Parietal_PzP1P2	P1,P2,Pz
Athlete	1-11	8	72	1	0.731458	86.3568	G_P2	2.777	Parietal_PzP1P2	P1,P2,Pz
Athlete	1-11	8	72	1	0.731458	86.3568	G_P3	7.96633	Parietal_PzP1P2	P1,P2,Pz
Athlete	1-11	8	72	1	0.731458	86.3568	G_N2	6.415	Central_Cz	Cz
Athlete	1-11	8	72	1	0.731458	86.3568	G_P2	0.611	Central_Cz	Cz
Athlete	1-11	8	72	1	0.731458	86.3568	G_P3	7.626	Central_Cz	Cz
Athlete	1-11	8	72	1	0.731458	86.3568	G_N2	4.742	CentroParietal_CPz	CPz
Athlete	1-11	8	72	1	0.731458	86.3568	G_P2	1.605	CentroParietal_CPz	CPz
Athlete	1-11	8	72	1	0.731458	86.3568	G_P3	8.697	CentroParietal_CPz	CPz
Athlete	1-11	8	72	1	0.731458	86.3568	G_N2	5.10167	Frontal_FzF1F2	F1,F2,Fz
Athlete	1-11	8	72	1	0.731458	86.3568	G_P2	0.924333	Frontal_FzF1F2	F1,F2,Fz
Athlete	1-11	8	72	1	0.731458	86.3568	G_P3	-0.439333	Frontal_FzF1F2	F1,F2,Fz
Athlete	1-12	1	65	0.538462	1.181	31.6138	G_N2	-1.878	Occipital_OzO1O2	O1,O2,Oz
Athlete	1-12	1	65	0.538462	1.181	31.6138	G_P2	-0.740667	Occipital_OzO1O2	O1,O2,Oz
Athlete	1-12	1	65	0.538462	1.181	31.6138	G_P3	-1.90467	Occipital_OzO1O2	O1,O2,Oz
Athlete	1-12	1	65	0.538462	1.181	31.6138	G_N2	-1.49967	ParietoOccipital_POzPO1PO2	PO3,PO4,POz
Athlete	1-12	1	65	0.538462	1.181	31.6138	G_P2	-0.478333	ParietoOccipital_POzPO1PO2	PO3,PO4,POz
Athlete	1-12	1	65	0.538462	1.181	31.6138	G_P3	-1.45967	ParietoOccipital_POzPO1PO2	PO3,PO4,POz
Athlete	1-12	1	65	0.538462	1.181	31.6138	G_N2	-1.115	Parietal_PzP1P2	P1,P2,Pz
Athlete	1-12	1	65	0.538462	1.181	31.6138	G_P2	-0.395333	Parietal_PzP1P2	P1,P2,Pz
Athlete	1-12	1	65	0.538462	1.181	31.6138	G_P3	-1.118	Parietal_PzP1P2	P1,P2,Pz
Athlete	1-12	1	65	0.538462	1.181	31.6138	G_N2	0.58	Central_Cz	Cz
Athlete	1-12	1	65	0.538462	1.181	31.6138	G_P2	0.14	Central_Cz	Cz
Athlete	1-12	1	65	0.538462	1.181	31.6138	G_P3	0.146	Central_Cz	Cz
Athlete	1-12	1	65	0.538462	1.181	31.6138	G_N2	-0.403	CentroParietal_CPz	CPz
Athlete	1-12	1	65	0.538462	1.181	31.6138	G_P2	-0.235	CentroParietal_CPz	CPz
Athlete	1-12	1	65	0.538462	1.181	31.6138	G_P3	-0.541	CentroParietal_CPz	CPz
Athlete	1-12	1	65	0.538462	1.181	31.6138	G_N2	0.749333	Frontal_FzF1F2	F1,F2,Fz
Athlete	1-12	1	65	0.538462	1.181	31.6138	G_P2	0.504333	Frontal_FzF1F2	F1,F2,Fz
Athlete	1-12	1	65	0.538462	1.181	31.6138	G_P3	-0.436	Frontal_FzF1F2	F1,F2,Fz
Athlete	1-12	2	68	0.617647	1.05785	38.9518	G_N2	-2.31367	Occipital_OzO1O2	O1,O2,Oz
Athlete	1-12	2	68	0.617647	1.05785	38.9518	G_P2	-0.89	Occipital_OzO1O2	O1,O2,Oz
Athlete	1-12	2	68	0.617647	1.05785	38.9518	G_P3	-2.71633	Occipital_OzO1O2	O1,O2,Oz
Athlete	1-12	2	68	0.617647	1.05785	38.9518	G_N2	-2.12333	ParietoOccipital_POzPO1PO2	PO3,PO4,POz
Athlete	1-12	2	68	0.617647	1.05785	38.9518	G_P2	-0.890333	ParietoOccipital_POzPO1PO2	PO3,PO4,POz
Athlete	1-12	2	68	0.617647	1.05785	38.9518	G_P3	-1.842	ParietoOccipital_POzPO1PO2	PO3,PO4,POz
Athlete	1-12	2	68	0.617647	1.05785	38.9518	G_N2	-1.17267	Parietal_PzP1P2	P1,P2,Pz
Athlete	1-12	2	68	0.617647	1.05785	38.9518	G_P2	-0.669	Parietal_PzP1P2	P1,P2,Pz
Athlete	1-12	2	68	0.617647	1.05785	38.9518	G_P3	-0.541333	Parietal_PzP1P2	P1,P2,Pz
Athlete	1-12	2	68	0.617647	1.05785	38.9518	G_N2	-0.003	Central_Cz	Cz
Athlete	1-12	2	68	0.617647	1.05785	38.9518	G_P2	-0.658	Central_Cz	Cz
Athlete	1-12	2	68	0.617647	1.05785	38.9518	G_P3	0.2	Central_Cz	Cz
Athlete	1-12	2	68	0.617647	1.05785	38.9518	G_N2	-0.841	CentroParietal_CPz	CPz
Athlete	1-12	2	68	0.617647	1.05785	38.9518	G_P2	-0.842	CentroParietal_CPz	CPz
Athlete	1-12	2	68	0.617647	1.05785	38.9518	G_P3	-0.16	CentroParietal_CPz	CPz
Athlete	1-12	2	68	0.617647	1.05785	38.9518	G_N2	1.571	Frontal_FzF1F2	F1,F2,Fz
Athlete	1-12	2	68	0.617647	1.05785	38.9518	G_P2	0.658333	Frontal_FzF1F2	F1,F2,Fz
Athlete	1-12	2	68	0.617647	1.05785	38.9518	G_P3	0.320333	Frontal_FzF1F2	F1,F2,Fz
Athlete	1-12	3	65	0.846154	0.868569	42.7169	G_N2	-2.461	Occipital_OzO1O2	O1,O2,Oz
Athlete	1-12	3	65	0.846154	0.868569	42.7169	G_P2	-0.501333	Occipital_OzO1O2	O1,O2,Oz
Athlete	1-12	3	65	0.846154	0.868569	42.7169	G_P3	-3.364	Occipital_OzO1O2	O1,O2,Oz
Athlete	1-12	3	65	0.846154	0.868569	42.7169	G_N2	-2.548	ParietoOccipital_POzPO1PO2	PO3,PO4,POz
Athlete	1-12	3	65	0.846154	0.868569	42.7169	G_P2	-0.737667	ParietoOccipital_POzPO1PO2	PO3,PO4,POz
Athlete	1-12	3	65	0.846154	0.868569	42.7169	G_P3	-2.38367	ParietoOccipital_POzPO1PO2	PO3,PO4,POz
Athlete	1-12	3	65	0.846154	0.868569	42.7169	G_N2	-1.62767	Parietal_PzP1P2	P1,P2,Pz
Athlete	1-12	3	65	0.846154	0.868569	42.7169	G_P2	-0.722667	Parietal_PzP1P2	P1,P2,Pz
Athlete	1-12	3	65	0.846154	0.868569	42.7169	G_P3	-0.946667	Parietal_PzP1P2	P1,P2,Pz
Athlete	1-12	3	65	0.846154	0.868569	42.7169	G_N2	0.535	Central_Cz	Cz
Athlete	1-12	3	65	0.846154	0.868569	42.7169	G_P2	-0.454	Central_Cz	Cz
Athlete	1-12	3	65	0.846154	0.868569	42.7169	G_P3	1.346	Central_Cz	Cz
Athlete	1-12	3	65	0.846154	0.868569	42.7169	G_N2	-1.077	CentroParietal_CPz	CPz
Athlete	1-12	3	65	0.846154	0.868569	42.7169	G_P2	-0.849	CentroParietal_CPz	CPz
Athlete	1-12	3	65	0.846154	0.868569	42.7169	G_P3	-0.219	CentroParietal_CPz	CPz
Athlete	1-12	3	65	0.846154	0.868569	42.7169	G_N2	1.58533	Frontal_FzF1F2	F1,F2,Fz
Athlete	1-12	3	65	0.846154	0.868569	42.7169	G_P2	-0.0276667	Frontal_FzF1F2	F1,F2,Fz
Athlete	1-12	3	65	0.846154	0.868569	42.7169	G_P3	0.509667	Frontal_FzF1F2	F1,F2,Fz
Athlete	1-12	4	67	0.835821	0.883418	46.0982	G_N2	-2.307	Occipital_OzO1O2	O1,O2,Oz
Athlete	1-12	4	67	0.835821	0.883418	46.0982	G_P2	-0.443333	Occipital_OzO1O2	O1,O2,Oz
Athlete	1-12	4	67	0.835821	0.883418	46.0982	G_P3	-3.65233	Occipital_OzO1O2	O1,O2,Oz
Athlete	1-12	4	67	0.835821	0.883418	46.0982	G_N2	-1.685	ParietoOccipital_POzPO1PO2	PO3,PO4,POz
Athlete	1-12	4	67	0.835821	0.883418	46.0982	G_P2	-0.091	ParietoOccipital_POzPO1PO2	PO3,PO4,POz
Athlete	1-12	4	67	0.835821	0.883418	46.0982	G_P3	-1.91167	ParietoOccipital_POzPO1PO2	PO3,PO4,POz
Athlete	1-12	4	67	0.835821	0.883418	46.0982	G_N2	-0.654667	Parietal_PzP1P2	P1,P2,Pz
Athlete	1-12	4	67	0.835821	0.883418	46.0982	G_P2	0.188	Parietal_PzP1P2	P1,P2,Pz
Athlete	1-12	4	67	0.835821	0.883418	46.0982	G_P3	-0.165667	Parietal_PzP1P2	P1,P2,Pz
Athlete	1-12	4	67	0.835821	0.883418	46.0982	G_N2	0.849	Central_Cz	Cz
Athlete	1-12	4	67	0.835821	0.883418	46.0982	G_P2	-0.14	Central_Cz	Cz
Athlete	1-12	4	67	0.835821	0.883418	46.0982	G_P3	1.626	Central_Cz	Cz
Athlete	1-12	4	67	0.835821	0.883418	46.0982	G_N2	-0.042	CentroParietal_CPz	CPz
Athlete	1-12	4	67	0.835821	0.883418	46.0982	G_P2	0.019	CentroParietal_CPz	CPz
Athlete	1-12	4	67	0.835821	0.883418	46.0982	G_P3	0.798	CentroParietal_CPz	CPz
Athlete	1-12	4	67	0.835821	0.883418	46.0982	G_N2	0.918333	Frontal_FzF1F2	F1,F2,Fz
Athlete	1-12	4	67	0.835821	0.883418	46.0982	G_P2	-0.572333	Frontal_FzF1F2	F1,F2,Fz
Athlete	1-12	4	67	0.835821	0.883418	46.0982	G_P3	0.114333	Frontal_FzF1F2	F1,F2,Fz
Athlete	1-12	5	67	0.910448	0.753731	48.2993	G_N2	-1.97567	Occipital_OzO1O2	O1,O2,Oz
Athlete	1-12	5	67	0.910448	0.753731	48.2993	G_P2	-0.232	Occipital_OzO1O2	O1,O2,Oz
Athlete	1-12	5	67	0.910448	0.753731	48.2993	G_P3	-4.145	Occipital_OzO1O2	O1,O2,Oz
Athlete	1-12	5	67	0.910448	0.753731	48.2993	G_N2	-1.907	ParietoOccipital_POzPO1PO2	PO3,PO4,POz
Athlete	1-12	5	67	0.910448	0.753731	48.2993	G_P2	-0.188	ParietoOccipital_POzPO1PO2	PO3,PO4,POz
Athlete	1-12	5	67	0.910448	0.753731	48.2993	G_P3	-2.62733	ParietoOccipital_POzPO1PO2	PO3,PO4,POz
Athlete	1-12	5	67	0.910448	0.753731	48.2993	G_N2	-0.866	Parietal_PzP1P2	P1,P2,Pz
Athlete	1-12	5	67	0.910448	0.753731	48.2993	G_P2	0.094	Parietal_PzP1P2	P1,P2,Pz
Athlete	1-12	5	67	0.910448	0.753731	48.2993	G_P3	-0.563667	Parietal_PzP1P2	P1,P2,Pz
Athlete	1-12	5	67	0.910448	0.753731	48.2993	G_N2	0.692	Central_Cz	Cz
Athlete	1-12	5	67	0.910448	0.753731	48.2993	G_P2	0.172	Central_Cz	Cz
Athlete	1-12	5	67	0.910448	0.753731	48.2993	G_P3	1.77	Central_Cz	Cz
Athlete	1-12	5	67	0.910448	0.753731	48.2993	G_N2	-0.278	CentroParietal_CPz	CPz
Athlete	1-12	5	67	0.910448	0.753731	48.2993	G_P2	-0.006	CentroParietal_CPz	CPz
Athlete	1-12	5	67	0.910448	0.753731	48.2993	G_P3	0.668	CentroParietal_CPz	CPz
Athlete	1-12	5	67	0.910448	0.753731	48.2993	G_N2	1.32733	Frontal_FzF1F2	F1,F2,Fz
Athlete	1-12	5	67	0.910448	0.753731	48.2993	G_P2	0.270333	Frontal_FzF1F2	F1,F2,Fz
Athlete	1-12	5	67	0.910448	0.753731	48.2993	G_P3	1.06067	Frontal_FzF1F2	F1,F2,Fz
Athlete	1-12	6	71	0.985915	0.660521	58.873	G_N2	-3.39133	Occipital_OzO1O2	O1,O2,Oz
Athlete	1-12	6	71	0.985915	0.660521	58.873	G_P2	-0.779333	Occipital_OzO1O2	O1,O2,Oz
Athlete	1-12	6	71	0.985915	0.660521	58.873	G_P3	-6.323	Occipital_OzO1O2	O1,O2,Oz
Athlete	1-12	6	71	0.985915	0.660521	58.873	G_N2	-2.97633	ParietoOccipital_POzPO1PO2	PO3,PO4,POz
Athlete	1-12	6	71	0.985915	0.660521	58.873	G_P2	-0.727667	ParietoOccipital_POzPO1PO2	PO3,PO4,POz
Athlete	1-12	6	71	0.985915	0.660521	58.873	G_P3	-2.98067	ParietoOccipital_POzPO1PO2	PO3,PO4,POz
Athlete	1-12	6	71	0.985915	0.660521	58.873	G_N2	-1.23133	Parietal_PzP1P2	P1,P2,Pz
Athlete	1-12	6	71	0.985915	0.660521	58.873	G_P2	-0.198667	Parietal_PzP1P2	P1,P2,Pz
Athlete	1-12	6	71	0.985915	0.660521	58.873	G_P3	0.311333	Parietal_PzP1P2	P1,P2,Pz
Athlete	1-12	6	71	0.985915	0.660521	58.873	G_N2	1.524	Central_Cz	Cz
Athlete	1-12	6	71	0.985915	0.660521	58.873	G_P2	0.196	Central_Cz	Cz
Athlete	1-12	6	71	0.985915	0.660521	58.873	G_P3	3.99	Central_Cz	Cz
Athlete	1-12	6	71	0.985915	0.660521	58.873	G_N2	-0.088	CentroParietal_CPz	CPz
Athlete	1-12	6	71	0.985915	0.660521	58.873	G_P2	-0.245	CentroParietal_CPz	CPz
Athlete	1-12	6	71	0.985915	0.660521	58.873	G_P3	2.247	CentroParietal_CPz	CPz
Athlete	1-12	6	71	0.985915	0.660521	58.873	G_N2	2.23667	Frontal_FzF1F2	F1,F2,Fz
Athlete	1-12	6	71	0.985915	0.660521	58.873	G_P2	0.0923333	Frontal_FzF1F2	F1,F2,Fz
Athlete	1-12	6	71	0.985915	0.660521	58.873	G_P3	2.464	Frontal_FzF1F2	F1,F2,Fz
Athlete	1-12	7	72	1	0.649139	64.2899	G_N2	-3.934	Occipital_OzO1O2	O1,O2,Oz
Athlete	1-12	7	72	1	0.649139	64.2899	G_P2	-0.991667	Occipital_OzO1O2	O1,O2,Oz
Athlete	1-12	7	72	1	0.649139	64.2899	G_P3	-7.25433	Occipital_OzO1O2	O1,O2,Oz
Athlete	1-12	7	72	1	0.649139	64.2899	G_N2	-3.30867	ParietoOccipital_POzPO1PO2	PO3,PO4,POz
Athlete	1-12	7	72	1	0.649139	64.2899	G_P2	-0.862	ParietoOccipital_POzPO1PO2	PO3,PO4,POz
Athlete	1-12	7	72	1	0.649139	64.2899	G_P3	-2.87067	ParietoOccipital_POzPO1PO2	PO3,PO4,POz
Athlete	1-12	7	72	1	0.649139	64.2899	G_N2	-1.66633	Parietal_PzP1P2	P1,P2,Pz
Athlete	1-12	7	72	1	0.649139	64.2899	G_P2	-0.424333	Parietal_PzP1P2	P1,P2,Pz
Athlete	1-12	7	72	1	0.649139	64.2899	G_P3	0.483333	Parietal_PzP1P2	P1,P2,Pz
Athlete	1-12	7	72	1	0.649139	64.2899	G_N2	2.088	Central_Cz	Cz
Athlete	1-12	7	72	1	0.649139	64.2899	G_P2	0.51	Central_Cz	Cz
Athlete	1-12	7	72	1	0.649139	64.2899	G_P3	4.688	Central_Cz	Cz
Athlete	1-12	7	72	1	0.649139	64.2899	G_N2	-0.095	CentroParietal_CPz	CPz
Athlete	1-12	7	72	1	0.649139	64.2899	G_P2	-0.189	CentroParietal_CPz	CPz
Athlete	1-12	7	72	1	0.649139	64.2899	G_P3	2.674	CentroParietal_CPz	CPz
Athlete	1-12	7	72	1	0.649139	64.2899	G_N2	3.49333	Frontal_FzF1F2	F1,F2,Fz
Athlete	1-12	7	72	1	0.649139	64.2899	G_P2	0.846333	Frontal_FzF1F2	F1,F2,Fz
Athlete	1-12	7	72	1	0.649139	64.2899	G_P3	3.49967	Frontal_FzF1F2	F1,F2,Fz
Athlete	1-12	8	70	1	0.618486	62.2549	G_N2	-4.71733	Occipital_OzO1O2	O1,O2,Oz
Athlete	1-12	8	70	1	0.618486	62.2549	G_P2	-1.46533	Occipital_OzO1O2	O1,O2,Oz
Athlete	1-12	8	70	1	0.618486	62.2549	G_P3	-7.59367	Occipital_OzO1O2	O1,O2,Oz
Athlete	1-12	8	70	1	0.618486	62.2549	G_N2	-4.063	ParietoOccipital_POzPO1PO2	PO3,PO4,POz
Athlete	1-12	8	70	1	0.618486	62.2549	G_P2	-1.19167	ParietoOccipital_POzPO1PO2	PO3,PO4,POz
Athlete	1-12	8	70	1	0.618486	62.2549	G_P3	-3.262	ParietoOccipital_POzPO1PO2	PO3,PO4,POz
Athlete	1-12	8	70	1	0.618486	62.2549	G_N2	-1.74667	Parietal_PzP1P2	P1,P2,Pz
Athlete	1-12	8	70	1	0.618486	62.2549	G_P2	-0.485	Parietal_PzP1P2	P1,P2,Pz
Athlete	1-12	8	70	1	0.618486	62.2549	G_P3	0.777667	Parietal_PzP1P2	P1,P2,Pz
Athlete	1-12	8	70	1	0.618486	62.2549	G_N2	1.997	Central_Cz	Cz
Athlete	1-12	8	70	1	0.618486	62.2549	G_P2	-0.053	Central_Cz	Cz
Athlete	1-12	8	70	1	0.618486	62.2549	G_P3	4.18	Central_Cz	Cz
Athlete	1-12	8	70	1	0.618486	62.2549	G_N2	-0.342	CentroParietal_CPz	CPz
Athlete	1-12	8	70	1	0.618486	62.2549	G_P2	-0.588	CentroParietal_CPz	CPz
Athlete	1-12	8	70	1	0.618486	62.2549	G_P3	2.549	CentroParietal_CPz	CPz
Athlete	1-12	8	70	1	0.618486	62.2549	G_N2	3.84667	Frontal_FzF1F2	F1,F2,Fz
Athlete	1-12	8	70	1	0.618486	62.2549	G_P2	0.138667	Frontal_FzF1F2	F1,F2,Fz
Athlete	1-12	8	70	1	0.618486	62.2549	G_P3	3.10733	Frontal_FzF1F2	F1,F2,Fz
Athlete	1-13	1	67	0.552239	0.537209	24.2558	G_N2	-3.93267	Occipital_OzO1O2	O1,O2,Oz
Athlete	1-13	1	67	0.552239	0.537209	24.2558	G_P2	0.434667	Occipital_OzO1O2	O1,O2,Oz
Athlete	1-13	1	67	0.552239	0.537209	24.2558	G_P3	-3.167	Occipital_OzO1O2	O1,O2,Oz
Athlete	1-13	1	67	0.552239	0.537209	24.2558	G_N2	-3.473	ParietoOccipital_POzPO1PO2	PO3,PO4,POz
Athlete	1-13	1	67	0.552239	0.537209	24.2558	G_P2	0.113	ParietoOccipital_POzPO1PO2	PO3,PO4,POz
Athlete	1-13	1	67	0.552239	0.537209	24.2558	G_P3	-2.73333	ParietoOccipital_POzPO1PO2	PO3,PO4,POz
Athlete	1-13	1	67	0.552239	0.537209	24.2558	G_N2	-0.545667	Parietal_PzP1P2	P1,P2,Pz
Athlete	1-13	1	67	0.552239	0.537209	24.2558	G_P2	0.053	Parietal_PzP1P2	P1,P2,Pz
Athlete	1-13	1	67	0.552239	0.537209	24.2558	G_P3	-0.567667	Parietal_PzP1P2	P1,P2,Pz
Athlete	1-13	1	67	0.552239	0.537209	24.2558	G_N2	2.744	Central_Cz	Cz
Athlete	1-13	1	67	0.552239	0.537209	24.2558	G_P2	-0.408	Central_Cz	Cz
Athlete	1-13	1	67	0.552239	0.537209	24.2558	G_P3	-0.254	Central_Cz	Cz
Athlete	1-13	1	67	0.552239	0.537209	24.2558	G_N2	2.278	CentroParietal_CPz	CPz
Athlete	1-13	1	67	0.552239	0.537209	24.2558	G_P2	0.41	CentroParietal_CPz	CPz
Athlete	1-13	1	67	0.552239	0.537209	24.2558	G_P3	0.98	CentroParietal_CPz	CPz
Athlete	1-13	1	67	0.552239	0.537209	24.2558	G_N2	2.346	Frontal_FzF1F2	F1,F2,Fz
Athlete	1-13	1	67	0.552239	0.537209	24.2558	G_P2	0.314667	Frontal_FzF1F2	F1,F2,Fz
Athlete	1-13	1	67	0.552239	0.537209	24.2558	G_P3	-1.38333	Frontal_FzF1F2	F1,F2,Fz
Athlete	1-13	2	67	0.402985	0.589284	23.9042	G_N2	-4.04633	Occipital_OzO1O2	O1,O2,Oz
Athlete	1-13	2	67	0.402985	0.589284	23.9042	G_P2	-0.690333	Occipital_OzO1O2	O1,O2,Oz
Athlete	1-13	2	67	0.402985	0.589284	23.9042	G_P3	-4.37667	Occipital_OzO1O2	O1,O2,Oz
Athlete	1-13	2	67	0.402985	0.589284	23.9042	G_N2	-3.115	ParietoOccipital_POzPO1PO2	PO3,PO4,POz
Athlete	1-13	2	67	0.402985	0.589284	23.9042	G_P2	-0.745667	ParietoOccipital_POzPO1PO2	PO3,PO4,POz
Athlete	1-13	2	67	0.402985	0.589284	23.9042	G_P3	-3.395	ParietoOccipital_POzPO1PO2	PO3,PO4,POz
Athlete	1-13	2	67	0.402985	0.589284	23.9042	G_N2	-0.275333	Parietal_PzP1P2	P1,P2,Pz
Athlete	1-13	2	67	0.402985	0.589284	23.9042	G_P2	0.169333	Parietal_PzP1P2	P1,P2,Pz
Athlete	1-13	2	67	0.402985	0.589284	23.9042	G_P3	-0.265	Parietal_PzP1P2	P1,P2,Pz
Athlete	1-13	2	67	0.402985	0.589284	23.9042	G_N2	2.826	Central_Cz	Cz
Athlete	1-13	2	67	0.402985	0.589284	23.9042	G_P2	0.721	Central_Cz	Cz
Athlete	1-13	2	67	0.402985	0.589284	23.9042	G_P3	1.131	Central_Cz	Cz
Athlete	1-13	2	67	0.402985	0.589284	23.9042	G_N2	1.713	CentroParietal_CPz	CPz
Athlete	1-13	2	67	0.402985	0.589284	23.9042	G_P2	0.635	CentroParietal_CPz	CPz
Athlete	1-13	2	67	0.402985	0.589284	23.9042	G_P3	1.299	CentroParietal_CPz	CPz
Athlete	1-13	2	67	0.402985	0.589284	23.9042	G_N2	1.961	Frontal_FzF1F2	F1,F2,Fz
Athlete	1-13	2	67	0.402985	0.589284	23.9042	G_P2	0.441	Frontal_FzF1F2	F1,F2,Fz
Athlete	1-13	2	67	0.402985	0.589284	23.9042	G_P3	-1.26533	Frontal_FzF1F2	F1,F2,Fz
Athlete	1-13	3	66	0.560606	0.598561	27.7682	G_N2	-3.01667	Occipital_OzO1O2	O1,O2,Oz
Athlete	1-13	3	66	0.560606	0.598561	27.7682	G_P2	0.893333	Occipital_OzO1O2	O1,O2,Oz
Athlete	1-13	3	66	0.560606	0.598561	27.7682	G_P3	-3.22033	Occipital_OzO1O2	O1,O2,Oz
Athlete	1-13	3	66	0.560606	0.598561	27.7682	G_N2	-2.34067	ParietoOccipital_POzPO1PO2	PO3,PO4,POz
Athlete	1-13	3	66	0.560606	0.598561	27.7682	G_P2	1.27367	ParietoOccipital_POzPO1PO2	PO3,PO4,POz
Athlete	1-13	3	66	0.560606	0.598561	27.7682	G_P3	-2.13333	ParietoOccipital_POzPO1PO2	PO3,PO4,POz
Athlete	1-13	3	66	0.560606	0.598561	27.7682	G_N2	0.416	Parietal_PzP1P2	P1,P2,Pz
Athlete	1-13	3	66	0.560606	0.598561	27.7682	G_P2	1.04633	Parietal_PzP1P2	P1,P2,Pz
Athlete	1-13	3	66	0.560606	0.598561	27.7682	G_P3	0.547333	Parietal_PzP1P2	P1,P2,Pz
Athlete	1-13	3	66	0.560606	0.598561	27.7682	G_N2	2.706	Central_Cz	Cz
Athlete	1-13	3	66	0.560606	0.598561	27.7682	G_P2	-0.841	Central_Cz	Cz
Athlete	1-13	3	66	0.560606	0.598561	27.7682	G_P3	1.129	Central_Cz	Cz
Athlete	1-13	3	66	0.560606	0.598561	27.7682	G_N2	2.196	CentroParietal_CPz	CPz
Athlete	1-13	3	66	0.560606	0.598561	27.7682	G_P2	0.425	CentroParietal_CPz	CPz
Athlete	1-13	3	66	0.560606	0.598561	27.7682	G_P3	1.598	CentroParietal_CPz	CPz
Athlete	1-13	3	66	0.560606	0.598561	27.7682	G_N2	-0.062	Frontal_FzF1F2	F1,F2,Fz
Athlete	1-13	3	66	0.560606	0.598561	27.7682	G_P2	-2.40167	Frontal_FzF1F2	F1,F2,Fz
Athlete	1-13	3	66	0.560606	0.598561	27.7682	G_P3	-2.577	Frontal_FzF1F2	F1,F2,Fz
Athlete	1-13	4	69	0.695652	0.534217	25.4912	G_N2	-3.99467	Occipital_OzO1O2	O1,O2,Oz
Athlete	1-13	4	69	0.695652	0.534217	25.4912	G_P2	0.0146667	Occipital_OzO1O2	O1,O2,Oz
Athlete	1-13	4	69	0.695652	0.534217	25.4912	G_P3	-3.866	Occipital_OzO1O2	O1,O2,Oz
Athlete	1-13	4	69	0.695652	0.534217	25.4912	G_N2	-3.63333	ParietoOccipital_POzPO1PO2	PO3,PO4,POz
Athlete	1-13	4	69	0.695652	0.534217	25.4912	G_P2	0.119667	ParietoOccipital_POzPO1PO2	PO3,PO4,POz
Athlete	1-13	4	69	0.695652	0.534217	25.4912	G_P3	-3.193	ParietoOccipital_POzPO1PO2	PO3,PO4,POz
Athlete	1-13	4	69	0.695652	0.534217	25.4912	G_N2	-0.674	Parietal_PzP1P2	P1,P2,Pz
Athlete	1-13	4	69	0.695652	0.534217	25.4912	G_P2	0.194667	Parietal_PzP1P2	P1,P2,Pz
Athlete	1-13	4	69	0.695652	0.534217	25.4912	G_P3	-0.528667	Parietal_PzP1P2	P1,P2,Pz
Athlete	1-13	4	69	0.695652	0.534217	25.4912	G_N2	2.451	Central_Cz	Cz
Athlete	1-13	4	69	0.695652	0.534217	25.4912	G_P2	-1.161	Central_Cz	Cz
Athlete	1-13	4	69	0.695652	0.534217	25.4912	G_P3	0.387	Central_Cz	Cz
Athlete	1-13	4	69	0.695652	0.534217	25.4912	G_N2	1.903	CentroParietal_CPz	CPz
Athlete	1-13	4	69	0.695652	0.534217	25.4912	G_P2	-0.007	CentroParietal_CPz	CPz
Athlete	1-13	4	69	0.695652	0.534217	25.4912	G_P3	0.987	CentroParietal_CPz	CPz
Athlete	1-13	4	69	0.695652	0.534217	25.4912	G_N2	1.01633	Frontal_FzF1F2	F1,F2,Fz
Athlete	1-13	4	69	0.695652	0.534217	25.4912	G_P2	-1.516	Frontal_FzF1F2	F1,F2,Fz
Athlete	1-13	4	69	0.695652	0.534217	25.4912	G_P3	-1.534	Frontal_FzF1F2	F1,F2,Fz
Athlete	1-13	5	70	0.685714	0.5474	31.4289	G_N2	-4.16733	Occipital_OzO1O2	O1,O2,Oz
Athlete	1-13	5	70	0.685714	0.5474	31.4289	G_P2	0.746	Occipital_OzO1O2	O1,O2,Oz
Athlete	1-13	5	70	0.685714	0.5474	31.4289	G_P3	-4.623	Occipital_OzO1O2	O1,O2,Oz
Athlete	1-13	5	70	0.685714	0.5474	31.4289	G_N2	-4.101	ParietoOccipital_POzPO1PO2	PO3,PO4,POz
Athlete	1-13	5	70	0.685714	0.5474	31.4289	G_P2	0.091	ParietoOccipital_POzPO1PO2	PO3,PO4,POz
Athlete	1-13	5	70	0.685714	0.5474	31.4289	G_P3	-3.96833	ParietoOccipital_POzPO1PO2	PO3,PO4,POz
Athlete	1-13	5	70	0.685714	0.5474	31.4289	G_N2	-1.65333	Parietal_PzP1P2	P1,P2,Pz
Athlete	1-13	5	70	0.685714	0.5474	31.4289	G_P2	-0.695667	Parietal_PzP1P2	P1,P2,Pz
Athlete	1-13	5	70	0.685714	0.5474	31.4289	G_P3	-0.977	Parietal_PzP1P2	P1,P2,Pz
Athlete	1-13	5	70	0.685714	0.5474	31.4289	G_N2	2.191	Central_Cz	Cz
Athlete	1-13	5	70	0.685714	0.5474	31.4289	G_P2	-1.579	Central_Cz	Cz
Athlete	1-13	5	70	0.685714	0.5474	31.4289	G_P3	1.005	Central_Cz	Cz
Athlete	1-13	5	70	0.685714	0.5474	31.4289	G_N2	0.827	CentroParietal_CPz	CPz
Athlete	1-13	5	70	0.685714	0.5474	31.4289	G_P2	-1.134	CentroParietal_CPz	CPz
Athlete	1-13	5	70	0.685714	0.5474	31.4289	G_P3	0.732	CentroParietal_CPz	CPz
Athlete	1-13	5	70	0.685714	0.5474	31.4289	G_N2	2.903	Frontal_FzF1F2	F1,F2,Fz
Athlete	1-13	5	70	0.685714	0.5474	31.4289	G_P2	-0.691667	Frontal_FzF1F2	F1,F2,Fz
Athlete	1-13	5	70	0.685714	0.5474	31.4289	G_P3	0.239	Frontal_FzF1F2	F1,F2,Fz
Athlete	1-13	6	65	0.846154	0.530108	36.0394	G_N2	-5.59633	Occipital_OzO1O2	O1,O2,Oz
Athlete	1-13	6	65	0.846154	0.530108	36.0394	G_P2	-0.441333	Occipital_OzO1O2	O1,O2,Oz
Athlete	1-13	6	65	0.846154	0.530108	36.0394	G_P3	-5.83533	Occipital_OzO1O2	O1,O2,Oz
Athlete	1-13	6	65	0.846154	0.530108	36.0394	G_N2	-5.39967	ParietoOccipital_POzPO1PO2	PO3,PO4,POz
Athlete	1-13	6	65	0.846154	0.530108	36.0394	G_P2	-0.478333	ParietoOccipital_POzPO1PO2	PO3,PO4,POz
Athlete	1-13	6	65	0.846154	0.530108	36.0394	G_P3	-3.796	ParietoOccipital_POzPO1PO2	PO3,PO4,POz
Athlete	1-13	6	65	0.846154	0.530108	36.0394	G_N2	-0.975333	Parietal_PzP1P2	P1,P2,Pz
Athlete	1-13	6	65	0.846154	0.530108	36.0394	G_P2	0.134333	Parietal_PzP1P2	P1,P2,Pz
Athlete	1-13	6	65	0.846154	0.530108	36.0394	G_P3	1.303	Parietal_PzP1P2	P1,P2,Pz
Athlete	1-13	6	65	0.846154	0.530108	36.0394	G_N2	3.376	Central_Cz	Cz
Athlete	1-13	6	65	0.846154	0.530108	36.0394	G_P2	-1.052	Central_Cz	Cz
Athlete	1-13	6	65	0.846154	0.530108	36.0394	G_P3	3.038	Central_Cz	Cz
Athlete	1-13	6	65	0.846154	0.530108	36.0394	G_N2	2.501	CentroParietal_CPz	CPz
Athlete	1-13	6	65	0.846154	0.530108	36.0394	G_P2	0.048	CentroParietal_CPz	CPz
Athlete	1-13	6	65	0.846154	0.530108	36.0394	G_P3	4.117	CentroParietal_CPz	CPz
Athlete	1-13	6	65	0.846154	0.530108	36.0394	G_N2	2.747	Frontal_FzF1F2	F1,F2,Fz
Athlete	1-13	6	65	0.846154	0.530108	36.0394	G_P2	-0.627667	Frontal_FzF1F2	F1,F2,Fz
Athlete	1-13	6	65	0.846154	0.530108	36.0394	G_P3	-0.0286667	Frontal_FzF1F2	F1,F2,Fz
Athlete	1-13	7	70	0.957143	0.4772	43.8999	G_N2	-6.72267	Occipital_OzO1O2	O1,O2,Oz
Athlete	1-13	7	70	0.957143	0.4772	43.8999	G_P2	0.00566667	Occipital_OzO1O2	O1,O2,Oz
Athlete	1-13	7	70	0.957143	0.4772	43.8999	G_P3	-6.83333	Occipital_OzO1O2	O1,O2,Oz
Athlete	1-13	7	70	0.957143	0.4772	43.8999	G_N2	-6.78433	ParietoOccipital_POzPO1PO2	PO3,PO4,POz
Athlete	1-13	7	70	0.957143	0.4772	43.8999	G_P2	-0.832333	ParietoOccipital_POzPO1PO2	PO3,PO4,POz
Athlete	1-13	7	70	0.957143	0.4772	43.8999	G_P3	-3.50667	ParietoOccipital_POzPO1PO2	PO3,PO4,POz
Athlete	1-13	7	70	0.957143	0.4772	43.8999	G_N2	-1.64667	Parietal_PzP1P2	P1,P2,Pz
Athlete	1-13	7	70	0.957143	0.4772	43.8999	G_P2	-0.676333	Parietal_PzP1P2	P1,P2,Pz
Athlete	1-13	7	70	0.957143	0.4772	43.8999	G_P3	2.29967	Parietal_PzP1P2	P1,P2,Pz
Athlete	1-13	7	70	0.957143	0.4772	43.8999	G_N2	4.232	Central_Cz	Cz
Athlete	1-13	7	70	0.957143	0.4772	43.8999	G_P2	-0.936	Central_Cz	Cz
Athlete	1-13	7	70	0.957143	0.4772	43.8999	G_P3	3.762	Central_Cz	Cz
Athlete	1-13	7	70	0.957143	0.4772	43.8999	G_N2	2.713	CentroParietal_CPz	CPz
Athlete	1-13	7	70	0.957143	0.4772	43.8999	G_P2	-0.397	CentroParietal_CPz	CPz
Athlete	1-13	7	70	0.957143	0.4772	43.8999	G_P3	5.059	CentroParietal_CPz	CPz
Athlete	1-13	7	70	0.957143	0.4772	43.8999	G_N2	4.375	Frontal_FzF1F2	F1,F2,Fz
Athlete	1-13	7	70	0.957143	0.4772	43.8999	G_P2	-0.538333	Frontal_FzF1F2	F1,F2,Fz
Athlete	1-13	7	70	0.957143	0.4772	43.8999	G_P3	-0.15	Frontal_FzF1F2	F1,F2,Fz
Athlete	1-13	8	68	0.970588	0.452632	52.4032	G_N2	-7.70667	Occipital_OzO1O2	O1,O2,Oz
Athlete	1-13	8	68	0.970588	0.452632	52.4032	G_P2	-0.114333	Occipital_OzO1O2	O1,O2,Oz
Athlete	1-13	8	68	0.970588	0.452632	52.4032	G_P3	-7.87833	Occipital_OzO1O2	O1,O2,Oz
Athlete	1-13	8	68	0.970588	0.452632	52.4032	G_N2	-7.573	ParietoOccipital_POzPO1PO2	PO3,PO4,POz
Athlete	1-13	8	68	0.970588	0.452632	52.4032	G_P2	-0.908	ParietoOccipital_POzPO1PO2	PO3,PO4,POz
Athlete	1-13	8	68	0.970588	0.452632	52.4032	G_P3	-4.20533	ParietoOccipital_POzPO1PO2	PO3,PO4,POz
Athlete	1-13	8	68	0.970588	0.452632	52.4032	G_N2	-1.78	Parietal_PzP1P2	P1,P2,Pz
Athlete	1-13	8	68	0.970588	0.452632	52.4032	G_P2	-0.699	Parietal_PzP1P2	P1,P2,Pz
Athlete	1-13	8	68	0.970588	0.452632	52.4032	G_P3	1.94733	Parietal_PzP1P2	P1,P2,Pz
Athlete	1-13	8	68	0.970588	0.452632	52.4032	G_N2	4.176	Central_Cz	Cz
Athlete	1-13	8	68	0.970588	0.452632	52.4032	G_P2	-1.299	Central_Cz	Cz
Athlete	1-13	8	68	0.970588	0.452632	52.4032	G_P3	3.713	Central_Cz	Cz
Athlete	1-13	8	68	0.970588	0.452632	52.4032	G_N2	2.819	CentroParietal_CPz	CPz
Athlete	1-13	8	68	0.970588	0.452632	52.4032	G_P2	-0.646	CentroParietal_CPz	CPz
Athlete	1-13	8	68	0.970588	0.452632	52.4032	G_P3	4.83	CentroParietal_CPz	CPz
Athlete	1-13	8	68	0.970588	0.452632	52.4032	G_N2	3.68067	Frontal_FzF1F2	F1,F2,Fz
Athlete	1-13	8	68	0.970588	0.452632	52.4032	G_P2	-1.66467	Frontal_FzF1F2	F1,F2,Fz
Athlete	1-13	8	68	0.970588	0.452632	52.4032	G_P3	-0.128	Frontal_FzF1F2	F1,F2,Fz
Athlete	1-14	1	71	0.507042	1.05907	13.2051	G_N2	-5.469	Occipital_OzO1O2	O1,O2,Oz
Athlete	1-14	1	71	0.507042	1.05907	13.2051	G_P2	-1.65267	Occipital_OzO1O2	O1,O2,Oz
Athlete	1-14	1	71	0.507042	1.05907	13.2051	G_P3	-3.18133	Occipital_OzO1O2	O1,O2,Oz
Athlete	1-14	1	71	0.507042	1.05907	13.2051	G_N2	-6.617	ParietoOccipital_POzPO1PO2	PO3,PO4,POz
Athlete	1-14	1	71	0.507042	1.05907	13.2051	G_P2	-2.74933	ParietoOccipital_POzPO1PO2	PO3,PO4,POz
Athlete	1-14	1	71	0.507042	1.05907	13.2051	G_P3	-4.89433	ParietoOccipital_POzPO1PO2	PO3,PO4,POz
Athlete	1-14	1	71	0.507042	1.05907	13.2051	G_N2	-4.86167	Parietal_PzP1P2	P1,P2,Pz
Athlete	1-14	1	71	0.507042	1.05907	13.2051	G_P2	-2.92833	Parietal_PzP1P2	P1,P2,Pz
Athlete	1-14	1	71	0.507042	1.05907	13.2051	G_P3	-4.49433	Parietal_PzP1P2	P1,P2,Pz
Athlete	1-14	1	71	0.507042	1.05907	13.2051	G_N2	1.473	Central_Cz	Cz
Athlete	1-14	1	71	0.507042	1.05907	13.2051	G_P2	-1.787	Central_Cz	Cz
Athlete	1-14	1	71	0.507042	1.05907	13.2051	G_P3	-0.616	Central_Cz	Cz
Athlete	1-14	1	71	0.507042	1.05907	13.2051	G_N2	-2.598	CentroParietal_CPz	CPz
Athlete	1-14	1	71	0.507042	1.05907	13.2051	G_P2	-2.992	CentroParietal_CPz	CPz
Athlete	1-14	1	71	0.507042	1.05907	13.2051	G_P3	-3.648	CentroParietal_CPz	CPz
Athlete	1-14	1	71	0.507042	1.05907	13.2051	G_N2	5.25733	Frontal_FzF1F2	F1,F2,Fz
Athlete	1-14	1	71	0.507042	1.05907	13.2051	G_P2	2.93333	Frontal_FzF1F2	F1,F2,Fz
Athlete	1-14	1	71	0.507042	1.05907	13.2051	G_P3	5.83533	Frontal_FzF1F2	F1,F2,Fz
Athlete	1-14	2	70	0.528571	1.02689	16.8446	G_N2	-2.02	Occipital_OzO1O2	O1,O2,Oz
Athlete	1-14	2	70	0.528571	1.02689	16.8446	G_P2	-1.209	Occipital_OzO1O2	O1,O2,Oz
Athlete	1-14	2	70	0.528571	1.02689	16.8446	G_P3	-2.939	Occipital_OzO1O2	O1,O2,Oz
Athlete	1-14	2	70	0.528571	1.02689	16.8446	G_N2	-2.43967	ParietoOccipital_POzPO1PO2	PO3,PO4,POz
Athlete	1-14	2	70	0.528571	1.02689	16.8446	G_P2	-1.325	ParietoOccipital_POzPO1PO2	PO3,PO4,POz
Athlete	1-14	2	70	0.528571	1.02689	16.8446	G_P3	-2.44233	ParietoOccipital_POzPO1PO2	PO3,PO4,POz
Athlete	1-14	2	70	0.528571	1.02689	16.8446	G_N2	-1.10933	Parietal_PzP1P2	P1,P2,Pz
Athlete	1-14	2	70	0.528571	1.02689	16.8446	G_P2	-0.762667	Parietal_PzP1P2	P1,P2,Pz
Athlete	1-14	2	70	0.528571	1.02689	16.8446	G_P3	-1.622	Parietal_PzP1P2	P1,P2,Pz
Athlete	1-14	2	70	0.528571	1.02689	16.8446	G_N2	1.223	Central_Cz	Cz
Athlete	1-14	2	70	0.528571	1.02689	16.8446	G_P2	0.422	Central_Cz	Cz
Athlete	1-14	2	70	0.528571	1.02689	16.8446	G_P3	0.872	Central_Cz	Cz
Athlete	1-14	2	70	0.528571	1.02689	16.8446	G_N2	-0.132	CentroParietal_CPz	CPz
Athlete	1-14	2	70	0.528571	1.02689	16.8446	G_P2	-0.729	CentroParietal_CPz	CPz
Athlete	1-14	2	70	0.528571	1.02689	16.8446	G_P3	-0.638	CentroParietal_CPz	CPz
Athlete	1-14	2	70	0.528571	1.02689	16.8446	G_N2	0.0336667	Frontal_FzF1F2	F1,F2,Fz
Athlete	1-14	2	70	0.528571	1.02689	16.8446	G_P2	1.423	Frontal_FzF1F2	F1,F2,Fz
Athlete	1-14	2	70	0.528571	1.02689	16.8446	G_P3	0.873	Frontal_FzF1F2	F1,F2,Fz
Athlete	1-14	3	68	0.867647	1.02407	26.8243	G_N2	-4.46767	Occipital_OzO1O2	O1,O2,Oz
Athlete	1-14	3	68	0.867647	1.02407	26.8243	G_P2	1.346	Occipital_OzO1O2	O1,O2,Oz
Athlete	1-14	3	68	0.867647	1.02407	26.8243	G_P3	-5.106	Occipital_OzO1O2	O1,O2,Oz
Athlete	1-14	3	68	0.867647	1.02407	26.8243	G_N2	-4.247	ParietoOccipital_POzPO1PO2	PO3,PO4,POz
Athlete	1-14	3	68	0.867647	1.02407	26.8243	G_P2	0.355667	ParietoOccipital_POzPO1PO2	PO3,PO4,POz
Athlete	1-14	3	68	0.867647	1.02407	26.8243	G_P3	-3.50233	ParietoOccipital_POzPO1PO2	PO3,PO4,POz
Athlete	1-14	3	68	0.867647	1.02407	26.8243	G_N2	-1.59367	Parietal_PzP1P2	P1,P2,Pz
Athlete	1-14	3	68	0.867647	1.02407	26.8243	G_P2	-0.942333	Parietal_PzP1P2	P1,P2,Pz
Athlete	1-14	3	68	0.867647	1.02407	26.8243	G_P3	-0.821	Parietal_PzP1P2	P1,P2,Pz
Athlete	1-14	3	68	0.867647	1.02407	26.8243	G_N2	3.562	Central_Cz	Cz
Athlete	1-14	3	68	0.867647	1.02407	26.8243	G_P2	-2.464	Central_Cz	Cz
Athlete	1-14	3	68	0.867647	1.02407	26.8243	G_P3	2.863	Central_Cz	Cz
Athlete	1-14	3	68	0.867647	1.02407	26.8243	G_N2	0.92	CentroParietal_CPz	CPz
Athlete	1-14	3	68	0.867647	1.02407	26.8243	G_P2	-2.336	CentroParietal_CPz	CPz
Athlete	1-14	3	68	0.867647	1.02407	26.8243	G_P3	1.126	CentroParietal_CPz	CPz
Athlete	1-14	3	68	0.867647	1.02407	26.8243	G_N2	4.102	Frontal_FzF1F2	F1,F2,Fz
Athlete	1-14	3	68	0.867647	1.02407	26.8243	G_P2	-2.71733	Frontal_FzF1F2	F1,F2,Fz
Athlete	1-14	3	68	0.867647	1.02407	26.8243	G_P3	3.46967	Frontal_FzF1F2	F1,F2,Fz
Athlete	1-14	4	71	0.915493	0.946437	38.9717	G_N2	-2.02533	Occipital_OzO1O2	O1,O2,Oz
Athlete	1-14	4	71	0.915493	0.946437	38.9717	G_P2	1.25033	Occipital_OzO1O2	O1,O2,Oz
Athlete	1-14	4	71	0.915493	0.946437	38.9717	G_P3	-3.413	Occipital_OzO1O2	O1,O2,Oz
Athlete	1-14	4	71	0.915493	0.946437	38.9717	G_N2	-2.08733	ParietoOccipital_POzPO1PO2	PO3,PO4,POz
Athlete	1-14	4	71	0.915493	0.946437	38.9717	G_P2	-0.335333	ParietoOccipital_POzPO1PO2	PO3,PO4,POz
Athlete	1-14	4	71	0.915493	0.946437	38.9717	G_P3	-2.56333	ParietoOccipital_POzPO1PO2	PO3,PO4,POz
Athlete	1-14	4	71	0.915493	0.946437	38.9717	G_N2	-0.959	Parietal_PzP1P2	P1,P2,Pz
Athlete	1-14	4	71	0.915493	0.946437	38.9717	G_P2	-1.876	Parietal_PzP1P2	P1,P2,Pz
Athlete	1-14	4	71	0.915493	0.946437	38.9717	G_P3	-1.251	Parietal_PzP1P2	P1,P2,Pz
Athlete	1-14	4	71	0.915493	0.946437	38.9717	G_N2	2.02	Central_Cz	Cz
Athlete	1-14	4	71	0.915493	0.946437	38.9717	G_P2	-1.286	Central_Cz	Cz
Athlete	1-14	4	71	0.915493	0.946437	38.9717	G_P3	-0.24	Central_Cz	Cz
Athlete	1-14	4	71	0.915493	0.946437	38.9717	G_N2	-0.214	CentroParietal_CPz	CPz
Athlete	1-14	4	71	0.915493	0.946437	38.9717	G_P2	-3.191	CentroParietal_CPz	CPz
Athlete	1-14	4	71	0.915493	0.946437	38.9717	G_P3	-1.675	CentroParietal_CPz	CPz
Athlete	1-14	4	71	0.915493	0.946437	38.9717	G_N2	2.11133	Frontal_FzF1F2	F1,F2,Fz
Athlete	1-14	4	71	0.915493	0.946437	38.9717	G_P2	0.503667	Frontal_FzF1F2	F1,F2,Fz
Athlete	1-14	4	71	0.915493	0.946437	38.9717	G_P3	2.90133	Frontal_FzF1F2	F1,F2,Fz
Athlete	1-14	5	71	0.915493	0.922324	46.6965	G_N2	-1.63133	Occipital_OzO1O2	O1,O2,Oz
Athlete	1-14	5	71	0.915493	0.922324	46.6965	G_P2	1.55867	Occipital_OzO1O2	O1,O2,Oz
Athlete	1-14	5	71	0.915493	0.922324	46.6965	G_P3	-2.836	Occipital_OzO1O2	O1,O2,Oz
Athlete	1-14	5	71	0.915493	0.922324	46.6965	G_N2	-1.72267	ParietoOccipital_POzPO1PO2	PO3,PO4,POz
Athlete	1-14	5	71	0.915493	0.922324	46.6965	G_P2	0.648333	ParietoOccipital_POzPO1PO2	PO3,PO4,POz
Athlete	1-14	5	71	0.915493	0.922324	46.6965	G_P3	-1.14067	ParietoOccipital_POzPO1PO2	PO3,PO4,POz
Athlete	1-14	5	71	0.915493	0.922324	46.6965	G_N2	-0.903333	Parietal_PzP1P2	P1,P2,Pz
Athlete	1-14	5	71	0.915493	0.922324	46.6965	G_P2	-0.755333	Parietal_PzP1P2	P1,P2,Pz
Athlete	1-14	5	71	0.915493	0.922324	46.6965	G_P3	0.252	Parietal_PzP1P2	P1,P2,Pz
Athlete	1-14	5	71	0.915493	0.922324	46.6965	G_N2	0.848	Central_Cz	Cz
Athlete	1-14	5	71	0.915493	0.922324	46.6965	G_P2	-2.377	Central_Cz	Cz
Athlete	1-14	5	71	0.915493	0.922324	46.6965	G_P3	1.159	Central_Cz	Cz
Athlete	1-14	5	71	0.915493	0.922324	46.6965	G_N2	-0.667	CentroParietal_CPz	CPz
Athlete	1-14	5	71	0.915493	0.922324	46.6965	G_P2	-2.498	CentroParietal_CPz	CPz
Athlete	1-14	5	71	0.915493	0.922324	46.6965	G_P3	0.382	CentroParietal_CPz	CPz
Athlete	1-14	5	71	0.915493	0.922324	46.6965	G_N2	3.42833	Frontal_FzF1F2	F1,F2,Fz
Athlete	1-14	5	71	0.915493	0.922324	46.6965	G_P2	0.526	Frontal_FzF1F2	F1,F2,Fz
Athlete	1-14	5	71	0.915493	0.922324	46.6965	G_P3	2.78567	Frontal_FzF1F2	F1,F2,Fz
Athlete	1-14	6	71	0.985915	0.873099	67.9879	G_N2	-4.35867	Occipital_OzO1O2	O1,O2,Oz
Athlete	1-14	6	71	0.985915	0.873099	67.9879	G_P2	1.49233	Occipital_OzO1O2	O1,O2,Oz
Athlete	1-14	6	71	0.985915	0.873099	67.9879	G_P3	-8.07767	Occipital_OzO1O2	O1,O2,Oz
Athlete	1-14	6	71	0.985915	0.873099	67.9879	G_N2	-2.269	ParietoOccipital_POzPO1PO2	PO3,PO4,POz
Athlete	1-14	6	71	0.985915	0.873099	67.9879	G_P2	2.50833	ParietoOccipital_POzPO1PO2	PO3,PO4,POz
Athlete	1-14	6	71	0.985915	0.873099	67.9879	G_P3	-2.30733	ParietoOccipital_POzPO1PO2	PO3,PO4,POz
Athlete	1-14	6	71	0.985915	0.873099	67.9879	G_N2	0.778	Parietal_PzP1P2	P1,P2,Pz
Athlete	1-14	6	71	0.985915	0.873099	67.9879	G_P2	2.10767	Parietal_PzP1P2	P1,P2,Pz
Athlete	1-14	6	71	0.985915	0.873099	67.9879	G_P3	3.18667	Parietal_PzP1P2	P1,P2,Pz
Athlete	1-14	6	71	0.985915	0.873099	67.9879	G_N2	5.168	Central_Cz	Cz
Athlete	1-14	6	71	0.985915	0.873099	67.9879	G_P2	1.3	Central_Cz	Cz
Athlete	1-14	6	71	0.985915	0.873099	67.9879	G_P3	7.046	Central_Cz	Cz
Athlete	1-14	6	71	0.985915	0.873099	67.9879	G_N2	2.555	CentroParietal_CPz	CPz
Athlete	1-14	6	71	0.985915	0.873099	67.9879	G_P2	1.047	CentroParietal_CPz	CPz
Athlete	1-14	6	71	0.985915	0.873099	67.9879	G_P3	5.6	CentroParietal_CPz	CPz
Athlete	1-14	6	71	0.985915	0.873099	67.9879	G_N2	4.34167	Frontal_FzF1F2	F1,F2,Fz
Athlete	1-14	6	71	0.985915	0.873099	67.9879	G_P2	-1.119	Frontal_FzF1F2	F1,F2,Fz
Athlete	1-14	6	71	0.985915	0.873099	67.9879	G_P3	4.04367	Frontal_FzF1F2	F1,F2,Fz
Athlete	1-14	7	69	0.927536	0.825348	80.5655	G_N2	-6.46367	Occipital_OzO1O2	O1,O2,Oz
Athlete	1-14	7	69	0.927536	0.825348	80.5655	G_P2	-0.962333	Occipital_OzO1O2	O1,O2,Oz
Athlete	1-14	7	69	0.927536	0.825348	80.5655	G_P3	-9.27967	Occipital_OzO1O2	O1,O2,Oz
Athlete	1-14	7	69	0.927536	0.825348	80.5655	G_N2	-3.093	ParietoOccipital_POzPO1PO2	PO3,PO4,POz
Athlete	1-14	7	69	0.927536	0.825348	80.5655	G_P2	-0.0866667	ParietoOccipital_POzPO1PO2	PO3,PO4,POz
Athlete	1-14	7	69	0.927536	0.825348	80.5655	G_P3	-1.92267	ParietoOccipital_POzPO1PO2	PO3,PO4,POz
Athlete	1-14	7	69	0.927536	0.825348	80.5655	G_N2	0.421	Parietal_PzP1P2	P1,P2,Pz
Athlete	1-14	7	69	0.927536	0.825348	80.5655	G_P2	-0.401667	Parietal_PzP1P2	P1,P2,Pz
Athlete	1-14	7	69	0.927536	0.825348	80.5655	G_P3	3.62367	Parietal_PzP1P2	P1,P2,Pz
Athlete	1-14	7	69	0.927536	0.825348	80.5655	G_N2	6.478	Central_Cz	Cz
Athlete	1-14	7	69	0.927536	0.825348	80.5655	G_P2	0.05	Central_Cz	Cz
Athlete	1-14	7	69	0.927536	0.825348	80.5655	G_P3	7.232	Central_Cz	Cz
Athlete	1-14	7	69	0.927536	0.825348	80.5655	G_N2	3.13	CentroParietal_CPz	CPz
Athlete	1-14	7	69	0.927536	0.825348	80.5655	G_P2	-1.416	CentroParietal_CPz	CPz
Athlete	1-14	7	69	0.927536	0.825348	80.5655	G_P3	5.902	CentroParietal_CPz	CPz
Athlete	1-14	7	69	0.927536	0.825348	80.5655	G_N2	6.906	Frontal_FzF1F2	F1,F2,Fz
Athlete	1-14	7	69	0.927536	0.825348	80.5655	G_P2	3.18667	Frontal_FzF1F2	F1,F2,Fz
Athlete	1-14	7	69	0.927536	0.825348	80.5655	G_P3	4.99367	Frontal_FzF1F2	F1,F2,Fz
Athlete	1-14	8	71	0.957746	0.793056	89.4925	G_N2	-5.228	Occipital_OzO1O2	O1,O2,Oz
Athlete	1-14	8	71	0.957746	0.793056	89.4925	G_P2	0.201667	Occipital_OzO1O2	O1,O2,Oz
Athlete	1-14	8	71	0.957746	0.793056	89.4925	G_P3	-9.635	Occipital_OzO1O2	O1,O2,Oz
Athlete	1-14	8	71	0.957746	0.793056	89.4925	G_N2	-3.788	ParietoOccipital_POzPO1PO2	PO3,PO4,POz
Athlete	1-14	8	71	0.957746	0.793056	89.4925	G_P2	-0.936667	ParietoOccipital_POzPO1PO2	PO3,PO4,POz
Athlete	1-14	8	71	0.957746	0.793056	89.4925	G_P3	-2.663	ParietoOccipital_POzPO1PO2	PO3,PO4,POz
Athlete	1-14	8	71	0.957746	0.793056	89.4925	G_N2	-0.793333	Parietal_PzP1P2	P1,P2,Pz
Athlete	1-14	8	71	0.957746	0.793056	89.4925	G_P2	-1.40467	Parietal_PzP1P2	P1,P2,Pz
Athlete	1-14	8	71	0.957746	0.793056	89.4925	G_P3	4.43667	Parietal_PzP1P2	P1,P2,Pz
Athlete	1-14	8	71	0.957746	0.793056	89.4925	G_N2	4.835	Central_Cz	Cz
Athlete	1-14	8	71	0.957746	0.793056	89.4925	G_P2	-0.932	Central_Cz	Cz
Athlete	1-14	8	71	0.957746	0.793056	89.4925	G_P3	8.041	Central_Cz	Cz
Athlete	1-14	8	71	0.957746	0.793056	89.4925	G_N2	1.31	CentroParietal_CPz	CPz
Athlete	1-14	8	71	0.957746	0.793056	89.4925	G_P2	-2.207	CentroParietal_CPz	CPz
Athlete	1-14	8	71	0.957746	0.793056	89.4925	G_P3	7.098	CentroParietal_CPz	CPz
Athlete	1-14	8	71	0.957746	0.793056	89.4925	G_N2	7.89967	Frontal_FzF1F2	F1,F2,Fz
Athlete	1-14	8	71	0.957746	0.793056	89.4925	G_P2	3.05367	Frontal_FzF1F2	F1,F2,Fz
Athlete	1-14	8	71	0.957746	0.793056	89.4925	G_P3	6.30967	Frontal_FzF1F2	F1,F2,Fz
Athlete	1-15	1	70	0.514286	0.775129	7.24314	G_N2	-5.44833	Occipital_OzO1O2	O1,O2,Oz
Athlete	1-15	1	70	0.514286	0.775129	7.24314	G_P2	-1.05267	Occipital_OzO1O2	O1,O2,Oz
Athlete	1-15	1	70	0.514286	0.775129	7.24314	G_P3	-5.31033	Occipital_OzO1O2	O1,O2,Oz
Athlete	1-15	1	70	0.514286	0.775129	7.24314	G_N2	-3.08033	ParietoOccipital_POzPO1PO2	PO3,PO4,POz
Athlete	1-15	1	70	0.514286	0.775129	7.24314	G_P2	-0.380333	ParietoOccipital_POzPO1PO2	PO3,PO4,POz
Athlete	1-15	1	70	0.514286	0.775129	7.24314	G_P3	-1.94067	ParietoOccipital_POzPO1PO2	PO3,PO4,POz
Athlete	1-15	1	70	0.514286	0.775129	7.24314	G_N2	-0.695	Parietal_PzP1P2	P1,P2,Pz
Athlete	1-15	1	70	0.514286	0.775129	7.24314	G_P2	-0.333667	Parietal_PzP1P2	P1,P2,Pz
Athlete	1-15	1	70	0.514286	0.775129	7.24314	G_P3	0.575	Parietal_PzP1P2	P1,P2,Pz
Athlete	1-15	1	70	0.514286	0.775129	7.24314	G_N2	3.136	Central_Cz	Cz
Athlete	1-15	1	70	0.514286	0.775129	7.24314	G_P2	0.58	Central_Cz	Cz
Athlete	1-15	1	70	0.514286	0.775129	7.24314	G_P3	2.768	Central_Cz	Cz
Athlete	1-15	1	70	0.514286	0.775129	7.24314	G_N2	0.492	CentroParietal_CPz	CPz
Athlete	1-15	1	70	0.514286	0.775129	7.24314	G_P2	-0.547	CentroParietal_CPz	CPz
Athlete	1-15	1	70	0.514286	0.775129	7.24314	G_P3	1.221	CentroParietal_CPz	CPz
Athlete	1-15	1	70	0.514286	0.775129	7.24314	G_N2	3.50933	Frontal_FzF1F2	F1,F2,Fz
Athlete	1-15	1	70	0.514286	0.775129	7.24314	G_P2	0.818	Frontal_FzF1F2	F1,F2,Fz
Athlete	1-15	1	70	0.514286	0.775129	7.24314	G_P3	0.675333	Frontal_FzF1F2	F1,F2,Fz
Athlete	1-15	2	69	0.623188	0.798029	7.05826	G_N2	-5.85667	Occipital_OzO1O2	O1,O2,Oz
Athlete	1-15	2	69	0.623188	0.798029	7.05826	G_P2	-1.37233	Occipital_OzO1O2	O1,O2,Oz
Athlete	1-15	2	69	0.623188	0.798029	7.05826	G_P3	-5.531	Occipital_OzO1O2	O1,O2,Oz
Athlete	1-15	2	69	0.623188	0.798029	7.05826	G_N2	-3.625	ParietoOccipital_POzPO1PO2	PO3,PO4,POz
Athlete	1-15	2	69	0.623188	0.798029	7.05826	G_P2	-0.817	ParietoOccipital_POzPO1PO2	PO3,PO4,POz
Athlete	1-15	2	69	0.623188	0.798029	7.05826	G_P3	-2.58567	ParietoOccipital_POzPO1PO2	PO3,PO4,POz
Athlete	1-15	2	69	0.623188	0.798029	7.05826	G_N2	-1.196	Parietal_PzP1P2	P1,P2,Pz
Athlete	1-15	2	69	0.623188	0.798029	7.05826	G_P2	-0.537667	Parietal_PzP1P2	P1,P2,Pz
Athlete	1-15	2	69	0.623188	0.798029	7.05826	G_P3	-0.0303333	Parietal_PzP1P2	P1,P2,Pz
Athlete	1-15	2	69	0.623188	0.798029	7.05826	G_N2	2.758	Central_Cz	Cz
Athlete	1-15	2	69	0.623188	0.798029	7.05826	G_P2	0.252	Central_Cz	Cz
Athlete	1-15	2	69	0.623188	0.798029	7.05826	G_P3	2.753	Central_Cz	Cz
Athlete	1-15	2	69	0.623188	0.798029	7.05826	G_N2	0.027	CentroParietal_CPz	CPz
Athlete	1-15	2	69	0.623188	0.798029	7.05826	G_P2	-0.844	CentroParietal_CPz	CPz
Athlete	1-15	2	69	0.623188	0.798029	7.05826	G_P3	0.88	CentroParietal_CPz	CPz
Athlete	1-15	2	69	0.623188	0.798029	7.05826	G_N2	4.45333	Frontal_FzF1F2	F1,F2,Fz
Athlete	1-15	2	69	0.623188	0.798029	7.05826	G_P2	1.33967	Frontal_FzF1F2	F1,F2,Fz
Athlete	1-15	2	69	0.623188	0.798029	7.05826	G_P3	2.018	Frontal_FzF1F2	F1,F2,Fz
Athlete	1-15	3	71	0.690141	0.774	12.8938	G_N2	-7.00367	Occipital_OzO1O2	O1,O2,Oz
Athlete	1-15	3	71	0.690141	0.774	12.8938	G_P2	-2.545	Occipital_OzO1O2	O1,O2,Oz
Athlete	1-15	3	71	0.690141	0.774	12.8938	G_P3	-6.746	Occipital_OzO1O2	O1,O2,Oz
Athlete	1-15	3	71	0.690141	0.774	12.8938	G_N2	-4.275	ParietoOccipital_POzPO1PO2	PO3,PO4,POz
Athlete	1-15	3	71	0.690141	0.774	12.8938	G_P2	-1.56467	ParietoOccipital_POzPO1PO2	PO3,PO4,POz
Athlete	1-15	3	71	0.690141	0.774	12.8938	G_P3	-2.94067	ParietoOccipital_POzPO1PO2	PO3,PO4,POz
Athlete	1-15	3	71	0.690141	0.774	12.8938	G_N2	-1.18967	Parietal_PzP1P2	P1,P2,Pz
Athlete	1-15	3	71	0.690141	0.774	12.8938	G_P2	-0.902667	Parietal_PzP1P2	P1,P2,Pz
Athlete	1-15	3	71	0.690141	0.774	12.8938	G_P3	0.429667	Parietal_PzP1P2	P1,P2,Pz
Athlete	1-15	3	71	0.690141	0.774	12.8938	G_N2	3.351	Central_Cz	Cz
Athlete	1-15	3	71	0.690141	0.774	12.8938	G_P2	0.365	Central_Cz	Cz
Athlete	1-15	3	71	0.690141	0.774	12.8938	G_P3	3.376	Central_Cz	Cz
Athlete	1-15	3	71	0.690141	0.774	12.8938	G_N2	0.745	CentroParietal_CPz	CPz
Athlete	1-15	3	71	0.690141	0.774	12.8938	G_P2	-0.574	CentroParietal_CPz	CPz
Athlete	1-15	3	71	0.690141	0.774	12.8938	G_P3	1.915	CentroParietal_CPz	CPz
Athlete	1-15	3	71	0.690141	0.774	12.8938	G_N2	5.197	Frontal_FzF1F2	F1,F2,Fz
Athlete	1-15	3	71	0.690141	0.774	12.8938	G_P2	1.40033	Frontal_FzF1F2	F1,F2,Fz
Athlete	1-15	3	71	0.690141	0.774	12.8938	G_P3	2.468	Frontal_FzF1F2	F1,F2,Fz
Athlete	1-15	4	67	0.686567	0.746642	15.5973	G_N2	-5.95233	Occipital_OzO1O2	O1,O2,Oz
Athlete	1-15	4	67	0.686567	0.746642	15.5973	G_P2	-1.62167	Occipital_OzO1O2	O1,O2,Oz
Athlete	1-15	4	67	0.686567	0.746642	15.5973	G_P3	-5.15967	Occipital_OzO1O2	O1,O2,Oz
Athlete	1-15	4	67	0.686567	0.746642	15.5973	G_N2	-3.77267	ParietoOccipital_POzPO1PO2	PO3,PO4,POz
Athlete	1-15	4	67	0.686567	0.746642	15.5973	G_P2	-0.703	ParietoOccipital_POzPO1PO2	PO3,PO4,POz
Athlete	1-15	4	67	0.686567	0.746642	15.5973	G_P3	-2.104	ParietoOccipital_POzPO1PO2	PO3,PO4,POz
Athlete	1-15	4	67	0.686567	0.746642	15.5973	G_N2	-1.266	Parietal_PzP1P2	P1,P2,Pz
Athlete	1-15	4	67	0.686567	0.746642	15.5973	G_P2	-0.425667	Parietal_PzP1P2	P1,P2,Pz
Athlete	1-15	4	67	0.686567	0.746642	15.5973	G_P3	0.452667	Parietal_PzP1P2	P1,P2,Pz
Athlete	1-15	4	67	0.686567	0.746642	15.5973	G_N2	3.022	Central_Cz	Cz
Athlete	1-15	4	67	0.686567	0.746642	15.5973	G_P2	0.638	Central_Cz	Cz
Athlete	1-15	4	67	0.686567	0.746642	15.5973	G_P3	2.911	Central_Cz	Cz
Athlete	1-15	4	67	0.686567	0.746642	15.5973	G_N2	0.29	CentroParietal_CPz	CPz
Athlete	1-15	4	67	0.686567	0.746642	15.5973	G_P2	-0.585	CentroParietal_CPz	CPz
Athlete	1-15	4	67	0.686567	0.746642	15.5973	G_P3	1.309	CentroParietal_CPz	CPz
Athlete	1-15	4	67	0.686567	0.746642	15.5973	G_N2	4.23233	Frontal_FzF1F2	F1,F2,Fz
Athlete	1-15	4	67	0.686567	0.746642	15.5973	G_P2	2.154	Frontal_FzF1F2	F1,F2,Fz
Athlete	1-15	4	67	0.686567	0.746642	15.5973	G_P3	1.68767	Frontal_FzF1F2	F1,F2,Fz
Athlete	1-15	5	70	0.8	0.781229	16.8247	G_N2	-6.98767	Occipital_OzO1O2	O1,O2,Oz
Athlete	1-15	5	70	0.8	0.781229	16.8247	G_P2	-2.68367	Occipital_OzO1O2	O1,O2,Oz
Athlete	1-15	5	70	0.8	0.781229	16.8247	G_P3	-6.21767	Occipital_OzO1O2	O1,O2,Oz
Athlete	1-15	5	70	0.8	0.781229	16.8247	G_N2	-4.52267	ParietoOccipital_POzPO1PO2	PO3,PO4,POz
Athlete	1-15	5	70	0.8	0.781229	16.8247	G_P2	-1.81067	ParietoOccipital_POzPO1PO2	PO3,PO4,POz
Athlete	1-15	5	70	0.8	0.781229	16.8247	G_P3	-2.664	ParietoOccipital_POzPO1PO2	PO3,PO4,POz
Athlete	1-15	5	70	0.8	0.781229	16.8247	G_N2	-1.589	Parietal_PzP1P2	P1,P2,Pz
Athlete	1-15	5	70	0.8	0.781229	16.8247	G_P2	-1.23533	Parietal_PzP1P2	P1,P2,Pz
Athlete	1-15	5	70	0.8	0.781229	16.8247	G_P3	0.591	Parietal_PzP1P2	P1,P2,Pz
Athlete	1-15	5	70	0.8	0.781229	16.8247	G_N2	2.892	Central_Cz	Cz
Athlete	1-15	5	70	0.8	0.781229	16.8247	G_P2	0.485	Central_Cz	Cz
Athlete	1-15	5	70	0.8	0.781229	16.8247	G_P3	2.97	Central_Cz	Cz
Athlete	1-15	5	70	0.8	0.781229	16.8247	G_N2	0.059	CentroParietal_CPz	CPz
Athlete	1-15	5	70	0.8	0.781229	16.8247	G_P2	-1.156	CentroParietal_CPz	CPz
Athlete	1-15	5	70	0.8	0.781229	16.8247	G_P3	1.552	CentroParietal_CPz	CPz
Athlete	1-15	5	70	0.8	0.781229	16.8247	G_N2	4.653	Frontal_FzF1F2	F1,F2,Fz
Athlete	1-15	5	70	0.8	0.781229	16.8247	G_P2	2.813	Frontal_FzF1F2	F1,F2,Fz
Athlete	1-15	5	70	0.8	0.781229	16.8247	G_P3	1.77467	Frontal_FzF1F2	F1,F2,Fz
Athlete	1-15	6	71	0.985915	0.623155	34.9076	G_N2	-5.36867	Occipital_OzO1O2	O1,O2,Oz
Athlete	1-15	6	71	0.985915	0.623155	34.9076	G_P2	-0.717333	Occipital_OzO1O2	O1,O2,Oz
Athlete	1-15	6	71	0.985915	0.623155	34.9076	G_P3	-4.72333	Occipital_OzO1O2	O1,O2,Oz
Athlete	1-15	6	71	0.985915	0.623155	34.9076	G_N2	-2.19933	ParietoOccipital_POzPO1PO2	PO3,PO4,POz
Athlete	1-15	6	71	0.985915	0.623155	34.9076	G_P2	-0.0216667	ParietoOccipital_POzPO1PO2	PO3,PO4,POz
Athlete	1-15	6	71	0.985915	0.623155	34.9076	G_P3	0.257667	ParietoOccipital_POzPO1PO2	PO3,PO4,POz
Athlete	1-15	6	71	0.985915	0.623155	34.9076	G_N2	0.550667	Parietal_PzP1P2	P1,P2,Pz
Athlete	1-15	6	71	0.985915	0.623155	34.9076	G_P2	-0.022	Parietal_PzP1P2	P1,P2,Pz
Athlete	1-15	6	71	0.985915	0.623155	34.9076	G_P3	3.39867	Parietal_PzP1P2	P1,P2,Pz
Athlete	1-15	6	71	0.985915	0.623155	34.9076	G_N2	2.936	Central_Cz	Cz
Athlete	1-15	6	71	0.985915	0.623155	34.9076	G_P2	0.153	Central_Cz	Cz
Athlete	1-15	6	71	0.985915	0.623155	34.9076	G_P3	3.005	Central_Cz	Cz
Athlete	1-15	6	71	0.985915	0.623155	34.9076	G_N2	1.025	CentroParietal_CPz	CPz
Athlete	1-15	6	71	0.985915	0.623155	34.9076	G_P2	-0.765	CentroParietal_CPz	CPz
Athlete	1-15	6	71	0.985915	0.623155	34.9076	G_P3	3.007	CentroParietal_CPz	CPz
Athlete	1-15	6	71	0.985915	0.623155	34.9076	G_N2	2.76167	Frontal_FzF1F2	F1,F2,Fz
Athlete	1-15	6	71	0.985915	0.623155	34.9076	G_P2	1.398	Frontal_FzF1F2	F1,F2,Fz
Athlete	1-15	6	71	0.985915	0.623155	34.9076	G_P3	-0.647333	Frontal_FzF1F2	F1,F2,Fz
Athlete	1-15	7	72	0.986111	0.668556	45.5994	G_N2	-6.75567	Occipital_OzO1O2	O1,O2,Oz
Athlete	1-15	7	72	0.986111	0.668556	45.5994	G_P2	-2.196	Occipital_OzO1O2	O1,O2,Oz
Athlete	1-15	7	72	0.986111	0.668556	45.5994	G_P3	-7.31	Occipital_OzO1O2	O1,O2,Oz
Athlete	1-15	7	72	0.986111	0.668556	45.5994	G_N2	-2.81233	ParietoOccipital_POzPO1PO2	PO3,PO4,POz
Athlete	1-15	7	72	0.986111	0.668556	45.5994	G_P2	-0.957667	ParietoOccipital_POzPO1PO2	PO3,PO4,POz
Athlete	1-15	7	72	0.986111	0.668556	45.5994	G_P3	-0.699	ParietoOccipital_POzPO1PO2	PO3,PO4,POz
Athlete	1-15	7	72	0.986111	0.668556	45.5994	G_N2	0.294333	Parietal_PzP1P2	P1,P2,Pz
Athlete	1-15	7	72	0.986111	0.668556	45.5994	G_P2	-0.434333	Parietal_PzP1P2	P1,P2,Pz
Athlete	1-15	7	72	0.986111	0.668556	45.5994	G_P3	3.63833	Parietal_PzP1P2	P1,P2,Pz
Athlete	1-15	7	72	0.986111	0.668556	45.5994	G_N2	3.548	Central_Cz	Cz
Athlete	1-15	7	72	0.986111	0.668556	45.5994	G_P2	0.774	Central_Cz	Cz
Athlete	1-15	7	72	0.986111	0.668556	45.5994	G_P3	4.49	Central_Cz	Cz
Athlete	1-15	7	72	0.986111	0.668556	45.5994	G_N2	1.403	CentroParietal_CPz	CPz
Athlete	1-15	7	72	0.986111	0.668556	45.5994	G_P2	-0.463	CentroParietal_CPz	CPz
Athlete	1-15	7	72	0.986111	0.668556	45.5994	G_P3	4.316	CentroParietal_CPz	CPz
Athlete	1-15	7	72	0.986111	0.668556	45.5994	G_N2	4.84367	Frontal_FzF1F2	F1,F2,Fz
Athlete	1-15	7	72	0.986111	0.668556	45.5994	G_P2	2.68333	Frontal_FzF1F2	F1,F2,Fz
Athlete	1-15	7	72	0.986111	0.668556	45.5994	G_P3	1.482	Frontal_FzF1F2	F1,F2,Fz
Athlete	1-15	8	71	1	0.657169	55.7707	G_N2	-7.10733	Occipital_OzO1O2	O1,O2,Oz
Athlete	1-15	8	71	1	0.657169	55.7707	G_P2	-2.66067	Occipital_OzO1O2	O1,O2,Oz
Athlete	1-15	8	71	1	0.657169	55.7707	G_P3	-6.46367	Occipital_OzO1O2	O1,O2,Oz
Athlete	1-15	8	71	1	0.657169	55.7707	G_N2	-3.545	ParietoOccipital_POzPO1PO2	PO3,PO4,POz
Athlete	1-15	8	71	1	0.657169	55.7707	G_P2	-1.494	ParietoOccipital_POzPO1PO2	PO3,PO4,POz
Athlete	1-15	8	71	1	0.657169	55.7707	G_P3	-0.669333	ParietoOccipital_POzPO1PO2	PO3,PO4,POz
Athlete	1-15	8	71	1	0.657169	55.7707	G_N2	-0.449333	Parietal_PzP1P2	P1,P2,Pz
Athlete	1-15	8	71	1	0.657169	55.7707	G_P2	-0.857667	Parietal_PzP1P2	P1,P2,Pz
Athlete	1-15	8	71	1	0.657169	55.7707	G_P3	3.27933	Parietal_PzP1P2	P1,P2,Pz
Athlete	1-15	8	71	1	0.657169	55.7707	G_N2	3.977	Central_Cz	Cz
Athlete	1-15	8	71	1	0.657169	55.7707	G_P2	0.836	Central_Cz	Cz
Athlete	1-15	8	71	1	0.657169	55.7707	G_P3	4.475	Central_Cz	Cz
Athlete	1-15	8	71	1	0.657169	55.7707	G_N2	0.794	CentroParietal_CPz	CPz
Athlete	1-15	8	71	1	0.657169	55.7707	G_P2	-0.766	CentroParietal_CPz	CPz
Athlete	1-15	8	71	1	0.657169	55.7707	G_P3	3.832	CentroParietal_CPz	CPz
Athlete	1-15	8	71	1	0.657169	55.7707	G_N2	6.21367	Frontal_FzF1F2	F1,F2,Fz
Athlete	1-15	8	71	1	0.657169	55.7707	G_P2	2.7	Frontal_FzF1F2	F1,F2,Fz
Athlete	1-15	8	71	1	0.657169	55.7707	G_P3	1.527	Frontal_FzF1F2	F1,F2,Fz
Athlete	1-16	1	68	0.588235	0.952235	12.3885	G_N2	-2.171	Occipital_OzO1O2	O1,O2,Oz
Athlete	1-16	1	68	0.588235	0.952235	12.3885	G_P2	0.521333	Occipital_OzO1O2	O1,O2,Oz
Athlete	1-16	1	68	0.588235	0.952235	12.3885	G_P3	-2.727	Occipital_OzO1O2	O1,O2,Oz
Athlete	1-16	1	68	0.588235	0.952235	12.3885	G_N2	-1.967	ParietoOccipital_POzPO1PO2	PO3,PO4,POz
Athlete	1-16	1	68	0.588235	0.952235	12.3885	G_P2	0.102667	ParietoOccipital_POzPO1PO2	PO3,PO4,POz
Athlete	1-16	1	68	0.588235	0.952235	12.3885	G_P3	-2.369	ParietoOccipital_POzPO1PO2	PO3,PO4,POz
Athlete	1-16	1	68	0.588235	0.952235	12.3885	G_N2	-0.433667	Parietal_PzP1P2	P1,P2,Pz
Athlete	1-16	1	68	0.588235	0.952235	12.3885	G_P2	-0.554	Parietal_PzP1P2	P1,P2,Pz
Athlete	1-16	1	68	0.588235	0.952235	12.3885	G_P3	-1.04833	Parietal_PzP1P2	P1,P2,Pz
Athlete	1-16	1	68	0.588235	0.952235	12.3885	G_N2	0.858	Central_Cz	Cz
Athlete	1-16	1	68	0.588235	0.952235	12.3885	G_P2	-1.625	Central_Cz	Cz
Athlete	1-16	1	68	0.588235	0.952235	12.3885	G_P3	-0.113	Central_Cz	Cz
Athlete	1-16	1	68	0.588235	0.952235	12.3885	G_N2	0.68	CentroParietal_CPz	CPz
Athlete	1-16	1	68	0.588235	0.952235	12.3885	G_P2	-1.014	CentroParietal_CPz	CPz
Athlete	1-16	1	68	0.588235	0.952235	12.3885	G_P3	-0.484	CentroParietal_CPz	CPz
Athlete	1-16	1	68	0.588235	0.952235	12.3885	G_N2	0.661	Frontal_FzF1F2	F1,F2,Fz
Athlete	1-16	1	68	0.588235	0.952235	12.3885	G_P2	-0.926667	Frontal_FzF1F2	F1,F2,Fz
Athlete	1-16	1	68	0.588235	0.952235	12.3885	G_P3	0.419667	Frontal_FzF1F2	F1,F2,Fz
Athlete	1-16	2	70	0.514286	0.935686	14.2081	G_N2	-3.04833	Occipital_OzO1O2	O1,O2,Oz
Athlete	1-16	2	70	0.514286	0.935686	14.2081	G_P2	-0.751667	Occipital_OzO1O2	O1,O2,Oz
Athlete	1-16	2	70	0.514286	0.935686	14.2081	G_P3	-3.527	Occipital_OzO1O2	O1,O2,Oz
Athlete	1-16	2	70	0.514286	0.935686	14.2081	G_N2	-2.83267	ParietoOccipital_POzPO1PO2	PO3,PO4,POz
Athlete	1-16	2	70	0.514286	0.935686	14.2081	G_P2	-0.834	ParietoOccipital_POzPO1PO2	PO3,PO4,POz
Athlete	1-16	2	70	0.514286	0.935686	14.2081	G_P3	-2.88533	ParietoOccipital_POzPO1PO2	PO3,PO4,POz
Athlete	1-16	2	70	0.514286	0.935686	14.2081	G_N2	-1.59733	Parietal_PzP1P2	P1,P2,Pz
Athlete	1-16	2	70	0.514286	0.935686	14.2081	G_P2	-1.27533	Parietal_PzP1P2	P1,P2,Pz
Athlete	1-16	2	70	0.514286	0.935686	14.2081	G_P3	-2.03533	Parietal_PzP1P2	P1,P2,Pz
Athlete	1-16	2	70	0.514286	0.935686	14.2081	G_N2	0.808	Central_Cz	Cz
Athlete	1-16	2	70	0.514286	0.935686	14.2081	G_P2	-0.578	Central_Cz	Cz
Athlete	1-16	2	70	0.514286	0.935686	14.2081	G_P3	-0.648	Central_Cz	Cz
Athlete	1-16	2	70	0.514286	0.935686	14.2081	G_N2	-0.161	CentroParietal_CPz	CPz
Athlete	1-16	2	70	0.514286	0.935686	14.2081	G_P2	-1.063	CentroParietal_CPz	CPz
Athlete	1-16	2	70	0.514286	0.935686	14.2081	G_P3	-1.277	CentroParietal_CPz	CPz
Athlete	1-16	2	70	0.514286	0.935686	14.2081	G_N2	2.03467	Frontal_FzF1F2	F1,F2,Fz
Athlete	1-16	2	70	0.514286	0.935686	14.2081	G_P2	0.681667	Frontal_FzF1F2	F1,F2,Fz
Athlete	1-16	2	70	0.514286	0.935686	14.2081	G_P3	1.66633	Frontal_FzF1F2	F1,F2,Fz
Athlete	1-16	3	69	0.855072	0.785174	19.8141	G_N2	-2.56567	Occipital_OzO1O2	O1,O2,Oz
Athlete	1-16	3	69	0.855072	0.785174	19.8141	G_P2	0.543667	Occipital_OzO1O2	O1,O2,Oz
Athlete	1-16	3	69	0.855072	0.785174	19.8141	G_P3	-3.384	Occipital_OzO1O2	O1,O2,Oz
Athlete	1-16	3	69	0.855072	0.785174	19.8141	G_N2	-2.49033	ParietoOccipital_POzPO1PO2	PO3,PO4,POz
Athlete	1-16	3	69	0.855072	0.785174	19.8141	G_P2	-0.399	ParietoOccipital_POzPO1PO2	PO3,PO4,POz
Athlete	1-16	3	69	0.855072	0.785174	19.8141	G_P3	-2.482	ParietoOccipital_POzPO1PO2	PO3,PO4,POz
Athlete	1-16	3	69	0.855072	0.785174	19.8141	G_N2	-0.936667	Parietal_PzP1P2	P1,P2,Pz
Athlete	1-16	3	69	0.855072	0.785174	19.8141	G_P2	-1.29	Parietal_PzP1P2	P1,P2,Pz
Athlete	1-16	3	69	0.855072	0.785174	19.8141	G_P3	-0.888	Parietal_PzP1P2	P1,P2,Pz
Athlete	1-16	3	69	0.855072	0.785174	19.8141	G_N2	1.226	Central_Cz	Cz
Athlete	1-16	3	69	0.855072	0.785174	19.8141	G_P2	-1.552	Central_Cz	Cz
Athlete	1-16	3	69	0.855072	0.785174	19.8141	G_P3	-0.311	Central_Cz	Cz
Athlete	1-16	3	69	0.855072	0.785174	19.8141	G_N2	0.459	CentroParietal_CPz	CPz
Athlete	1-16	3	69	0.855072	0.785174	19.8141	G_P2	-1.574	CentroParietal_CPz	CPz
Athlete	1-16	3	69	0.855072	0.785174	19.8141	G_P3	-0.077	CentroParietal_CPz	CPz
Athlete	1-16	3	69	0.855072	0.785174	19.8141	G_N2	1.52233	Frontal_FzF1F2	F1,F2,Fz
Athlete	1-16	3	69	0.855072	0.785174	19.8141	G_P2	-0.439667	Frontal_FzF1F2	F1,F2,Fz
Athlete	1-16	3	69	0.855072	0.785174	19.8141	G_P3	0.462	Frontal_FzF1F2	F1,F2,Fz
Athlete	1-16	4	69	0.753623	0.782188	23.9032	G_N2	-3.72933	Occipital_OzO1O2	O1,O2,Oz
Athlete	1-16	4	69	0.753623	0.782188	23.9032	G_P2	-0.108667	Occipital_OzO1O2	O1,O2,Oz
Athlete	1-16	4	69	0.753623	0.782188	23.9032	G_P3	-4.79967	Occipital_OzO1O2	O1,O2,Oz
Athlete	1-16	4	69	0.753623	0.782188	23.9032	G_N2	-2.988	ParietoOccipital_POzPO1PO2	PO3,PO4,POz
Athlete	1-16	4	69	0.753623	0.782188	23.9032	G_P2	0.130667	ParietoOccipital_POzPO1PO2	PO3,PO4,POz
Athlete	1-16	4	69	0.753623	0.782188	23.9032	G_P3	-2.93967	ParietoOccipital_POzPO1PO2	PO3,PO4,POz
Athlete	1-16	4	69	0.753623	0.782188	23.9032	G_N2	-0.265667	Parietal_PzP1P2	P1,P2,Pz
Athlete	1-16	4	69	0.753623	0.782188	23.9032	G_P2	0.101667	Parietal_PzP1P2	P1,P2,Pz
Athlete	1-16	4	69	0.753623	0.782188	23.9032	G_P3	-0.222667	Parietal_PzP1P2	P1,P2,Pz
Athlete	1-16	4	69	0.753623	0.782188	23.9032	G_N2	2.742	Central_Cz	Cz
Athlete	1-16	4	69	0.753623	0.782188	23.9032	G_P2	-0.307	Central_Cz	Cz
Athlete	1-16	4	69	0.753623	0.782188	23.9032	G_P3	2.044	Central_Cz	Cz
Athlete	1-16	4	69	0.753623	0.782188	23.9032	G_N2	2.079	CentroParietal_CPz	CPz
Athlete	1-16	4	69	0.753623	0.782188	23.9032	G_P2	0.157	CentroParietal_CPz	CPz
Athlete	1-16	4	69	0.753623	0.782188	23.9032	G_P3	1.677	CentroParietal_CPz	CPz
Athlete	1-16	4	69	0.753623	0.782188	23.9032	G_N2	1.91867	Frontal_FzF1F2	F1,F2,Fz
Athlete	1-16	4	69	0.753623	0.782188	23.9032	G_P2	-0.791333	Frontal_FzF1F2	F1,F2,Fz
Athlete	1-16	4	69	0.753623	0.782188	23.9032	G_P3	1.45633	Frontal_FzF1F2	F1,F2,Fz
Athlete	1-16	5	71	0.901408	0.806761	25.7227	G_N2	-5.36567	Occipital_OzO1O2	O1,O2,Oz
Athlete	1-16	5	71	0.901408	0.806761	25.7227	G_P2	-1.57367	Occipital_OzO1O2	O1,O2,Oz
Athlete	1-16	5	71	0.901408	0.806761	25.7227	G_P3	-6.45733	Occipital_OzO1O2	O1,O2,Oz
Athlete	1-16	5	71	0.901408	0.806761	25.7227	G_N2	-5.59433	ParietoOccipital_POzPO1PO2	PO3,PO4,POz
Athlete	1-16	5	71	0.901408	0.806761	25.7227	G_P2	-2.32433	ParietoOccipital_POzPO1PO2	PO3,PO4,POz
Athlete	1-16	5	71	0.901408	0.806761	25.7227	G_P3	-4.61567	ParietoOccipital_POzPO1PO2	PO3,PO4,POz
Athlete	1-16	5	71	0.901408	0.806761	25.7227	G_N2	-1.97533	Parietal_PzP1P2	P1,P2,Pz
Athlete	1-16	5	71	0.901408	0.806761	25.7227	G_P2	-1.73367	Parietal_PzP1P2	P1,P2,Pz
Athlete	1-16	5	71	0.901408	0.806761	25.7227	G_P3	-1.09467	Parietal_PzP1P2	P1,P2,Pz
Athlete	1-16	5	71	0.901408	0.806761	25.7227	G_N2	3.118	Central_Cz	Cz
Athlete	1-16	5	71	0.901408	0.806761	25.7227	G_P2	0.385	Central_Cz	Cz
Athlete	1-16	5	71	0.901408	0.806761	25.7227	G_P3	2.392	Central_Cz	Cz
Athlete	1-16	5	71	0.901408	0.806761	25.7227	G_N2	1.348	CentroParietal_CPz	CPz
Athlete	1-16	5	71	0.901408	0.806761	25.7227	G_P2	-0.533	CentroParietal_CPz	CPz
Athlete	1-16	5	71	0.901408	0.806761	25.7227	G_P3	1.377	CentroParietal_CPz	CPz
Athlete	1-16	5	71	0.901408	0.806761	25.7227	G_N2	4.37467	Frontal_FzF1F2	F1,F2,Fz
Athlete	1-16	5	71	0.901408	0.806761	25.7227	G_P2	1.66467	Frontal_FzF1F2	F1,F2,Fz
Athlete	1-16	5	71	0.901408	0.806761	25.7227	G_P3	3.45033	Frontal_FzF1F2	F1,F2,Fz
Athlete	1-16	6	71	0.971831	0.653239	41.0517	G_N2	-6.74467	Occipital_OzO1O2	O1,O2,Oz
Athlete	1-16	6	71	0.971831	0.653239	41.0517	G_P2	-0.842	Occipital_OzO1O2	O1,O2,Oz
Athlete	1-16	6	71	0.971831	0.653239	41.0517	G_P3	-6.583	Occipital_OzO1O2	O1,O2,Oz
Athlete	1-16	6	71	0.971831	0.653239	41.0517	G_N2	-5.798	ParietoOccipital_POzPO1PO2	PO3,PO4,POz
Athlete	1-16	6	71	0.971831	0.653239	41.0517	G_P2	-0.983333	ParietoOccipital_POzPO1PO2	PO3,PO4,POz
Athlete	1-16	6	71	0.971831	0.653239	41.0517	G_P3	-2.447	ParietoOccipital_POzPO1PO2	PO3,PO4,POz
Athlete	1-16	6	71	0.971831	0.653239	41.0517	G_N2	-0.801	Parietal_PzP1P2	P1,P2,Pz
Athlete	1-16	6	71	0.971831	0.653239	41.0517	G_P2	-0.299333	Parietal_PzP1P2	P1,P2,Pz
Athlete	1-16	6	71	0.971831	0.653239	41.0517	G_P3	1.65933	Parietal_PzP1P2	P1,P2,Pz
Athlete	1-16	6	71	0.971831	0.653239	41.0517	G_N2	4.616	Central_Cz	Cz
Athlete	1-16	6	71	0.971831	0.653239	41.0517	G_P2	0.515	Central_Cz	Cz
Athlete	1-16	6	71	0.971831	0.653239	41.0517	G_P3	4.037	Central_Cz	Cz
Athlete	1-16	6	71	0.971831	0.653239	41.0517	G_N2	2.996	CentroParietal_CPz	CPz
Athlete	1-16	6	71	0.971831	0.653239	41.0517	G_P2	0.476	CentroParietal_CPz	CPz
Athlete	1-16	6	71	0.971831	0.653239	41.0517	G_P3	4.032	CentroParietal_CPz	CPz
Athlete	1-16	6	71	0.971831	0.653239	41.0517	G_N2	4.30733	Frontal_FzF1F2	F1,F2,Fz
Athlete	1-16	6	71	0.971831	0.653239	41.0517	G_P2	-0.165	Frontal_FzF1F2	F1,F2,Fz
Athlete	1-16	6	71	0.971831	0.653239	41.0517	G_P3	1.769	Frontal_FzF1F2	F1,F2,Fz
Athlete	1-16	7	70	0.971429	0.684157	57.0491	G_N2	-7.211	Occipital_OzO1O2	O1,O2,Oz
Athlete	1-16	7	70	0.971429	0.684157	57.0491	G_P2	-1.51867	Occipital_OzO1O2	O1,O2,Oz
Athlete	1-16	7	70	0.971429	0.684157	57.0491	G_P3	-7.08133	Occipital_OzO1O2	O1,O2,Oz
Athlete	1-16	7	70	0.971429	0.684157	57.0491	G_N2	-5.383	ParietoOccipital_POzPO1PO2	PO3,PO4,POz
Athlete	1-16	7	70	0.971429	0.684157	57.0491	G_P2	-1.53167	ParietoOccipital_POzPO1PO2	PO3,PO4,POz
Athlete	1-16	7	70	0.971429	0.684157	57.0491	G_P3	-2.26767	ParietoOccipital_POzPO1PO2	PO3,PO4,POz
Athlete	1-16	7	70	0.971429	0.684157	57.0491	G_N2	0.021	Parietal_PzP1P2	P1,P2,Pz
Athlete	1-16	7	70	0.971429	0.684157	57.0491	G_P2	-0.417	Parietal_PzP1P2	P1,P2,Pz
Athlete	1-16	7	70	0.971429	0.684157	57.0491	G_P3	2.33167	Parietal_PzP1P2	P1,P2,Pz
Athlete	1-16	7	70	0.971429	0.684157	57.0491	G_N2	5.021	Central_Cz	Cz
Athlete	1-16	7	70	0.971429	0.684157	57.0491	G_P2	0.411	Central_Cz	Cz
Athlete	1-16	7	70	0.971429	0.684157	57.0491	G_P3	4.518	Central_Cz	Cz
Athlete	1-16	7	70	0.971429	0.684157	57.0491	G_N2	3.762	CentroParietal_CPz	CPz
Athlete	1-16	7	70	0.971429	0.684157	57.0491	G_P2	0.404	CentroParietal_CPz	CPz
Athlete	1-16	7	70	0.971429	0.684157	57.0491	G_P3	4.684	CentroParietal_CPz	CPz
Athlete	1-16	7	70	0.971429	0.684157	57.0491	G_N2	4.56733	Frontal_FzF1F2	F1,F2,Fz
Athlete	1-16	7	70	0.971429	0.684157	57.0491	G_P2	0.268667	Frontal_FzF1F2	F1,F2,Fz
Athlete	1-16	7	70	0.971429	0.684157	57.0491	G_P3	1.53733	Frontal_FzF1F2	F1,F2,Fz
Athlete	1-16	8	72	1	0.662556	69.0106	G_N2	-9.62267	Occipital_OzO1O2	O1,O2,Oz
Athlete	1-16	8	72	1	0.662556	69.0106	G_P2	-3.342	Occipital_OzO1O2	O1,O2,Oz
Athlete	1-16	8	72	1	0.662556	69.0106	G_P3	-8.73133	Occipital_OzO1O2	O1,O2,Oz
Athlete	1-16	8	72	1	0.662556	69.0106	G_N2	-7.367	ParietoOccipital_POzPO1PO2	PO3,PO4,POz
Athlete	1-16	8	72	1	0.662556	69.0106	G_P2	-3.87367	ParietoOccipital_POzPO1PO2	PO3,PO4,POz
Athlete	1-16	8	72	1	0.662556	69.0106	G_P3	-3.507	ParietoOccipital_POzPO1PO2	PO3,PO4,POz
Athlete	1-16	8	72	1	0.662556	69.0106	G_N2	-0.928	Parietal_PzP1P2	P1,P2,Pz
Athlete	1-16	8	72	1	0.662556	69.0106	G_P2	-2.29467	Parietal_PzP1P2	P1,P2,Pz
Athlete	1-16	8	72	1	0.662556	69.0106	G_P3	1.95	Parietal_PzP1P2	P1,P2,Pz
Athlete	1-16	8	72	1	0.662556	69.0106	G_N2	6.016	Central_Cz	Cz
Athlete	1-16	8	72	1	0.662556	69.0106	G_P2	-0.291	Central_Cz	Cz
Athlete	1-16	8	72	1	0.662556	69.0106	G_P3	5.635	Central_Cz	Cz
Athlete	1-16	8	72	1	0.662556	69.0106	G_N2	3.775	CentroParietal_CPz	CPz
Athlete	1-16	8	72	1	0.662556	69.0106	G_P2	-1.137	CentroParietal_CPz	CPz
Athlete	1-16	8	72	1	0.662556	69.0106	G_P3	5.064	CentroParietal_CPz	CPz
Athlete	1-16	8	72	1	0.662556	69.0106	G_N2	6.22967	Frontal_FzF1F2	F1,F2,Fz
Athlete	1-16	8	72	1	0.662556	69.0106	G_P2	1.98767	Frontal_FzF1F2	F1,F2,Fz
Athlete	1-16	8	72	1	0.662556	69.0106	G_P3	3.15433	Frontal_FzF1F2	F1,F2,Fz
Athlete	1-17	1	68	0.441176	1.26649	30.1051	G_N2	-0.715333	Occipital_OzO1O2	O1,O2,Oz
Athlete	1-17	1	68	0.441176	1.26649	30.1051	G_P2	0.883667	Occipital_OzO1O2	O1,O2,Oz
Athlete	1-17	1	68	0.441176	1.26649	30.1051	G_P3	-1.40567	Occipital_OzO1O2	O1,O2,Oz
Athlete	1-17	1	68	0.441176	1.26649	30.1051	G_N2	0.113667	ParietoOccipital_POzPO1PO2	PO3,PO4,POz
Athlete	1-17	1	68	0.441176	1.26649	30.1051	G_P2	1.686	ParietoOccipital_POzPO1PO2	PO3,PO4,POz
Athlete	1-17	1	68	0.441176	1.26649	30.1051	G_P3	-0.0353333	ParietoOccipital_POzPO1PO2	PO3,PO4,POz
Athlete	1-17	1	68	0.441176	1.26649	30.1051	G_N2	0.682333	Parietal_PzP1P2	P1,P2,Pz
Athlete	1-17	1	68	0.441176	1.26649	30.1051	G_P2	1.08	Parietal_PzP1P2	P1,P2,Pz
Athlete	1-17	1	68	0.441176	1.26649	30.1051	G_P3	0.726333	Parietal_PzP1P2	P1,P2,Pz
Athlete	1-17	1	68	0.441176	1.26649	30.1051	G_N2	0.605	Central_Cz	Cz
Athlete	1-17	1	68	0.441176	1.26649	30.1051	G_P2	-0.301	Central_Cz	Cz
Athlete	1-17	1	68	0.441176	1.26649	30.1051	G_P3	0.976	Central_Cz	Cz
Athlete	1-17	1	68	0.441176	1.26649	30.1051	G_N2	0.434	CentroParietal_CPz	CPz
Athlete	1-17	1	68	0.441176	1.26649	30.1051	G_P2	0.001	CentroParietal_CPz	CPz
Athlete	1-17	1	68	0.441176	1.26649	30.1051	G_P3	0.745	CentroParietal_CPz	CPz
Athlete	1-17	1	68	0.441176	1.26649	30.1051	G_N2	0.170667	Frontal_FzF1F2	F1,F2,Fz
Athlete	1-17	1	68	0.441176	1.26649	30.1051	G_P2	-0.889667	Frontal_FzF1F2	F1,F2,Fz
Athlete	1-17	1	68	0.441176	1.26649	30.1051	G_P3	0.572	Frontal_FzF1F2	F1,F2,Fz
Athlete	1-17	2	69	0.637681	1.13654	28.2754	G_N2	-1.01567	Occipital_OzO1O2	O1,O2,Oz
Athlete	1-17	2	69	0.637681	1.13654	28.2754	G_P2	0.133667	Occipital_OzO1O2	O1,O2,Oz
Athlete	1-17	2	69	0.637681	1.13654	28.2754	G_P3	-0.751667	Occipital_OzO1O2	O1,O2,Oz
Athlete	1-17	2	69	0.637681	1.13654	28.2754	G_N2	-0.734333	ParietoOccipital_POzPO1PO2	PO3,PO4,POz
Athlete	1-17	2	69	0.637681	1.13654	28.2754	G_P2	0.727	ParietoOccipital_POzPO1PO2	PO3,PO4,POz
Athlete	1-17	2	69	0.637681	1.13654	28.2754	G_P3	-0.349667	ParietoOccipital_POzPO1PO2	PO3,PO4,POz
Athlete	1-17	2	69	0.637681	1.13654	28.2754	G_N2	-0.344667	Parietal_PzP1P2	P1,P2,Pz
Athlete	1-17	2	69	0.637681	1.13654	28.2754	G_P2	0.0506667	Parietal_PzP1P2	P1,P2,Pz
Athlete	1-17	2	69	0.637681	1.13654	28.2754	G_P3	-0.346333	Parietal_PzP1P2	P1,P2,Pz
Athlete	1-17	2	69	0.637681	1.13654	28.2754	G_N2	0.107	Central_Cz	Cz
Athlete	1-17	2	69	0.637681	1.13654	28.2754	G_P2	-0.962	Central_Cz	Cz
Athlete	1-17	2	69	0.637681	1.13654	28.2754	G_P3	-0.955	Central_Cz	Cz
Athlete	1-17	2	69	0.637681	1.13654	28.2754	G_N2	-0.329	CentroParietal_CPz	CPz
Athlete	1-17	2	69	0.637681	1.13654	28.2754	G_P2	-0.773	CentroParietal_CPz	CPz
Athlete	1-17	2	69	0.637681	1.13654	28.2754	G_P3	-0.702	CentroParietal_CPz	CPz
Athlete	1-17	2	69	0.637681	1.13654	28.2754	G_N2	1.41067	Frontal_FzF1F2	F1,F2,Fz
Athlete	1-17	2	69	0.637681	1.13654	28.2754	G_P2	-0.0813333	Frontal_FzF1F2	F1,F2,Fz
Athlete	1-17	2	69	0.637681	1.13654	28.2754	G_P3	0.656333	Frontal_FzF1F2	F1,F2,Fz
Athlete	1-17	3	71	0.816901	0.920493	46.0663	G_N2	0.293333	Occipital_OzO1O2	O1,O2,Oz
Athlete	1-17	3	71	0.816901	0.920493	46.0663	G_P2	0.758333	Occipital_OzO1O2	O1,O2,Oz
Athlete	1-17	3	71	0.816901	0.920493	46.0663	G_P3	-0.672667	Occipital_OzO1O2	O1,O2,Oz
Athlete	1-17	3	71	0.816901	0.920493	46.0663	G_N2	0.522667	ParietoOccipital_POzPO1PO2	PO3,PO4,POz
Athlete	1-17	3	71	0.816901	0.920493	46.0663	G_P2	1.61533	ParietoOccipital_POzPO1PO2	PO3,PO4,POz
Athlete	1-17	3	71	0.816901	0.920493	46.0663	G_P3	0.912	ParietoOccipital_POzPO1PO2	PO3,PO4,POz
Athlete	1-17	3	71	0.816901	0.920493	46.0663	G_N2	0.695667	Parietal_PzP1P2	P1,P2,Pz
Athlete	1-17	3	71	0.816901	0.920493	46.0663	G_P2	1.043	Parietal_PzP1P2	P1,P2,Pz
Athlete	1-17	3	71	0.816901	0.920493	46.0663	G_P3	1.29667	Parietal_PzP1P2	P1,P2,Pz
Athlete	1-17	3	71	0.816901	0.920493	46.0663	G_N2	0.038	Central_Cz	Cz
Athlete	1-17	3	71	0.816901	0.920493	46.0663	G_P2	-0.723	Central_Cz	Cz
Athlete	1-17	3	71	0.816901	0.920493	46.0663	G_P3	0.104	Central_Cz	Cz
Athlete	1-17	3	71	0.816901	0.920493	46.0663	G_N2	0.168	CentroParietal_CPz	CPz
Athlete	1-17	3	71	0.816901	0.920493	46.0663	G_P2	-0.239	CentroParietal_CPz	CPz
Athlete	1-17	3	71	0.816901	0.920493	46.0663	G_P3	0.555	CentroParietal_CPz	CPz
Athlete	1-17	3	71	0.816901	0.920493	46.0663	G_N2	-0.522667	Frontal_FzF1F2	F1,F2,Fz
Athlete	1-17	3	71	0.816901	0.920493	46.0663	G_P2	-1.54467	Frontal_FzF1F2	F1,F2,Fz
Athlete	1-17	3	71	0.816901	0.920493	46.0663	G_P3	-1.06533	Frontal_FzF1F2	F1,F2,Fz
Athlete	1-17	4	70	0.857143	0.871929	53.7411	G_N2	0.851667	Occipital_OzO1O2	O1,O2,Oz
Athlete	1-17	4	70	0.857143	0.871929	53.7411	G_P2	2.68433	Occipital_OzO1O2	O1,O2,Oz
Athlete	1-17	4	70	0.857143	0.871929	53.7411	G_P3	0.864667	Occipital_OzO1O2	O1,O2,Oz
Athlete	1-17	4	70	0.857143	0.871929	53.7411	G_N2	1.291	ParietoOccipital_POzPO1PO2	PO3,PO4,POz
Athlete	1-17	4	70	0.857143	0.871929	53.7411	G_P2	3.30467	ParietoOccipital_POzPO1PO2	PO3,PO4,POz
Athlete	1-17	4	70	0.857143	0.871929	53.7411	G_P3	2.01667	ParietoOccipital_POzPO1PO2	PO3,PO4,POz
Athlete	1-17	4	70	0.857143	0.871929	53.7411	G_N2	1.41733	Parietal_PzP1P2	P1,P2,Pz
Athlete	1-17	4	70	0.857143	0.871929	53.7411	G_P2	2.03367	Parietal_PzP1P2	P1,P2,Pz
Athlete	1-17	4	70	0.857143	0.871929	53.7411	G_P3	1.696	Parietal_PzP1P2	P1,P2,Pz
Athlete	1-17	4	70	0.857143	0.871929	53.7411	G_N2	1.231	Central_Cz	Cz
Athlete	1-17	4	70	0.857143	0.871929	53.7411	G_P2	-0.825	Central_Cz	Cz
Athlete	1-17	4	70	0.857143	0.871929	53.7411	G_P3	0.887	Central_Cz	Cz
Athlete	1-17	4	70	0.857143	0.871929	53.7411	G_N2	1.175	CentroParietal_CPz	CPz
Athlete	1-17	4	70	0.857143	0.871929	53.7411	G_P2	0.199	CentroParietal_CPz	CPz
Athlete	1-17	4	70	0.857143	0.871929	53.7411	G_P3	0.864	CentroParietal_CPz	CPz
Athlete	1-17	4	70	0.857143	0.871929	53.7411	G_N2	-0.565667	Frontal_FzF1F2	F1,F2,Fz
Athlete	1-17	4	70	0.857143	0.871929	53.7411	G_P2	-2.35933	Frontal_FzF1F2	F1,F2,Fz
Athlete	1-17	4	70	0.857143	0.871929	53.7411	G_P3	-1.03867	Frontal_FzF1F2	F1,F2,Fz
Athlete	1-17	5	72	0.972222	0.701194	60.7124	G_N2	1.12467	Occipital_OzO1O2	O1,O2,Oz
Athlete	1-17	5	72	0.972222	0.701194	60.7124	G_P2	1.03467	Occipital_OzO1O2	O1,O2,Oz
Athlete	1-17	5	72	0.972222	0.701194	60.7124	G_P3	0.800667	Occipital_OzO1O2	O1,O2,Oz
Athlete	1-17	5	72	0.972222	0.701194	60.7124	G_N2	0.941333	ParietoOccipital_POzPO1PO2	PO3,PO4,POz
Athlete	1-17	5	72	0.972222	0.701194	60.7124	G_P2	1.895	ParietoOccipital_POzPO1PO2	PO3,PO4,POz
Athlete	1-17	5	72	0.972222	0.701194	60.7124	G_P3	1.26767	ParietoOccipital_POzPO1PO2	PO3,PO4,POz
Athlete	1-17	5	72	0.972222	0.701194	60.7124	G_N2	0.517667	Parietal_PzP1P2	P1,P2,Pz
Athlete	1-17	5	72	0.972222	0.701194	60.7124	G_P2	1.347	Parietal_PzP1P2	P1,P2,Pz
Athlete	1-17	5	72	0.972222	0.701194	60.7124	G_P3	0.823667	Parietal_PzP1P2	P1,P2,Pz
Athlete	1-17	5	72	0.972222	0.701194	60.7124	G_N2	0.385	Central_Cz	Cz
Athlete	1-17	5	72	0.972222	0.701194	60.7124	G_P2	0.2	Central_Cz	Cz
Athlete	1-17	5	72	0.972222	0.701194	60.7124	G_P3	0.014	Central_Cz	Cz
Athlete	1-17	5	72	0.972222	0.701194	60.7124	G_N2	0.191	CentroParietal_CPz	CPz
Athlete	1-17	5	72	0.972222	0.701194	60.7124	G_P2	0.575	CentroParietal_CPz	CPz
Athlete	1-17	5	72	0.972222	0.701194	60.7124	G_P3	0.14	CentroParietal_CPz	CPz
Athlete	1-17	5	72	0.972222	0.701194	60.7124	G_N2	-0.645333	Frontal_FzF1F2	F1,F2,Fz
Athlete	1-17	5	72	0.972222	0.701194	60.7124	G_P2	-1.157	Frontal_FzF1F2	F1,F2,Fz
Athlete	1-17	5	72	0.972222	0.701194	60.7124	G_P3	-1.34433	Frontal_FzF1F2	F1,F2,Fz
Athlete	1-17	6	72	0.986111	0.630875	76.8369	G_N2	-0.670667	Occipital_OzO1O2	O1,O2,Oz
Athlete	1-17	6	72	0.986111	0.630875	76.8369	G_P2	0.904	Occipital_OzO1O2	O1,O2,Oz
Athlete	1-17	6	72	0.986111	0.630875	76.8369	G_P3	-1.051	Occipital_OzO1O2	O1,O2,Oz
Athlete	1-17	6	72	0.986111	0.630875	76.8369	G_N2	-0.00866667	ParietoOccipital_POzPO1PO2	PO3,PO4,POz
Athlete	1-17	6	72	0.986111	0.630875	76.8369	G_P2	1.633	ParietoOccipital_POzPO1PO2	PO3,PO4,POz
Athlete	1-17	6	72	0.986111	0.630875	76.8369	G_P3	1.05467	ParietoOccipital_POzPO1PO2	PO3,PO4,POz
Athlete	1-17	6	72	0.986111	0.630875	76.8369	G_N2	0.502333	Parietal_PzP1P2	P1,P2,Pz
Athlete	1-17	6	72	0.986111	0.630875	76.8369	G_P2	1.089	Parietal_PzP1P2	P1,P2,Pz
Athlete	1-17	6	72	0.986111	0.630875	76.8369	G_P3	2.053	Parietal_PzP1P2	P1,P2,Pz
Athlete	1-17	6	72	0.986111	0.630875	76.8369	G_N2	0.635	Central_Cz	Cz
Athlete	1-17	6	72	0.986111	0.630875	76.8369	G_P2	-0.573	Central_Cz	Cz
Athlete	1-17	6	72	0.986111	0.630875	76.8369	G_P3	1.787	Central_Cz	Cz
Athlete	1-17	6	72	0.986111	0.630875	76.8369	G_N2	0.345	CentroParietal_CPz	CPz
Athlete	1-17	6	72	0.986111	0.630875	76.8369	G_P2	-0.158	CentroParietal_CPz	CPz
Athlete	1-17	6	72	0.986111	0.630875	76.8369	G_P3	1.969	CentroParietal_CPz	CPz
Athlete	1-17	6	72	0.986111	0.630875	76.8369	G_N2	1.071	Frontal_FzF1F2	F1,F2,Fz
Athlete	1-17	6	72	0.986111	0.630875	76.8369	G_P2	-0.396	Frontal_FzF1F2	F1,F2,Fz
Athlete	1-17	6	72	0.986111	0.630875	76.8369	G_P3	0.936	Frontal_FzF1F2	F1,F2,Fz
Athlete	1-17	7	72	1	0.577986	89.2881	G_N2	-1.93233	Occipital_OzO1O2	O1,O2,Oz
Athlete	1-17	7	72	1	0.577986	89.2881	G_P2	0.119	Occipital_OzO1O2	O1,O2,Oz
Athlete	1-17	7	72	1	0.577986	89.2881	G_P3	-1.38767	Occipital_OzO1O2	O1,O2,Oz
Athlete	1-17	7	72	1	0.577986	89.2881	G_N2	-1.00033	ParietoOccipital_POzPO1PO2	PO3,PO4,POz
Athlete	1-17	7	72	1	0.577986	89.2881	G_P2	0.713	ParietoOccipital_POzPO1PO2	PO3,PO4,POz
Athlete	1-17	7	72	1	0.577986	89.2881	G_P3	0.47	ParietoOccipital_POzPO1PO2	PO3,PO4,POz
Athlete	1-17	7	72	1	0.577986	89.2881	G_N2	0.266667	Parietal_PzP1P2	P1,P2,Pz
Athlete	1-17	7	72	1	0.577986	89.2881	G_P2	0.407667	Parietal_PzP1P2	P1,P2,Pz
Athlete	1-17	7	72	1	0.577986	89.2881	G_P3	1.692	Parietal_PzP1P2	P1,P2,Pz
Athlete	1-17	7	72	1	0.577986	89.2881	G_N2	0.783	Central_Cz	Cz
Athlete	1-17	7	72	1	0.577986	89.2881	G_P2	-0.706	Central_Cz	Cz
Athlete	1-17	7	72	1	0.577986	89.2881	G_P3	0.676	Central_Cz	Cz
Athlete	1-17	7	72	1	0.577986	89.2881	G_N2	0.422	CentroParietal_CPz	CPz
Athlete	1-17	7	72	1	0.577986	89.2881	G_P2	-0.512	CentroParietal_CPz	CPz
Athlete	1-17	7	72	1	0.577986	89.2881	G_P3	1.496	CentroParietal_CPz	CPz
Athlete	1-17	7	72	1	0.577986	89.2881	G_N2	1.09233	Frontal_FzF1F2	F1,F2,Fz
Athlete	1-17	7	72	1	0.577986	89.2881	G_P2	-0.361333	Frontal_FzF1F2	F1,F2,Fz
Athlete	1-17	7	72	1	0.577986	89.2881	G_P3	-0.502	Frontal_FzF1F2	F1,F2,Fz
Athlete	1-17	8	71	1	0.61331	92.4121	G_N2	0.920667	Occipital_OzO1O2	O1,O2,Oz
Athlete	1-17	8	71	1	0.61331	92.4121	G_P2	1.70567	Occipital_OzO1O2	O1,O2,Oz
Athlete	1-17	8	71	1	0.61331	92.4121	G_P3	-0.480333	Occipital_OzO1O2	O1,O2,Oz
Athlete	1-17	8	71	1	0.61331	92.4121	G_N2	1.80367	ParietoOccipital_POzPO1PO2	PO3,PO4,POz
Athlete	1-17	8	71	1	0.61331	92.4121	G_P2	2.514	ParietoOccipital_POzPO1PO2	PO3,PO4,POz
Athlete	1-17	8	71	1	0.61331	92.4121	G_P3	2.50833	ParietoOccipital_POzPO1PO2	PO3,PO4,POz
Athlete	1-17	8	71	1	0.61331	92.4121	G_N2	2.48133	Parietal_PzP1P2	P1,P2,Pz
Athlete	1-17	8	71	1	0.61331	92.4121	G_P2	1.82167	Parietal_PzP1P2	P1,P2,Pz
Athlete	1-17	8	71	1	0.61331	92.4121	G_P3	4.002	Parietal_PzP1P2	P1,P2,Pz
Athlete	1-17	8	71	1	0.61331	92.4121	G_N2	1.834	Central_Cz	Cz
Athlete	1-17	8	71	1	0.61331	92.4121	G_P2	0.168	Central_Cz	Cz
Athlete	1-17	8	71	1	0.61331	92.4121	G_P3	2.801	Central_Cz	Cz
Athlete	1-17	8	71	1	0.61331	92.4121	G_N2	2.312	CentroParietal_CPz	CPz
Athlete	1-17	8	71	1	0.61331	92.4121	G_P2	0.881	CentroParietal_CPz	CPz
Athlete	1-17	8	71	1	0.61331	92.4121	G_P3	3.675	CentroParietal_CPz	CPz
Athlete	1-17	8	71	1	0.61331	92.4121	G_N2	-1.23667	Frontal_FzF1F2	F1,F2,Fz
Athlete	1-17	8	71	1	0.61331	92.4121	G_P2	-1.60867	Frontal_FzF1F2	F1,F2,Fz
Athlete	1-17	8	71	1	0.61331	92.4121	G_P3	-1.42067	Frontal_FzF1F2	F1,F2,Fz
Athlete	1-18	1	69	0.521739	0.741739	7.75406	G_N2	-3.50133	Occipital_OzO1O2	O1,O2,Oz
Athlete	1-18	1	69	0.521739	0.741739	7.75406	G_P2	-0.655667	Occipital_OzO1O2	O1,O2,Oz
Athlete	1-18	1	69	0.521739	0.741739	7.75406	G_P3	-2.93533	Occipital_OzO1O2	O1,O2,Oz
Athlete	1-18	1	69	0.521739	0.741739	7.75406	G_N2	-4.82433	ParietoOccipital_POzPO1PO2	PO3,PO4,POz
Athlete	1-18	1	69	0.521739	0.741739	7.75406	G_P2	-1.34567	ParietoOccipital_POzPO1PO2	PO3,PO4,POz
Athlete	1-18	1	69	0.521739	0.741739	7.75406	G_P3	-3.87733	ParietoOccipital_POzPO1PO2	PO3,PO4,POz
Athlete	1-18	1	69	0.521739	0.741739	7.75406	G_N2	-4.02867	Parietal_PzP1P2	P1,P2,Pz
Athlete	1-18	1	69	0.521739	0.741739	7.75406	G_P2	-2.131	Parietal_PzP1P2	P1,P2,Pz
Athlete	1-18	1	69	0.521739	0.741739	7.75406	G_P3	-3.454	Parietal_PzP1P2	P1,P2,Pz
Athlete	1-18	1	69	0.521739	0.741739	7.75406	G_N2	-0.035	Central_Cz	Cz
Athlete	1-18	1	69	0.521739	0.741739	7.75406	G_P2	-1.398	Central_Cz	Cz
Athlete	1-18	1	69	0.521739	0.741739	7.75406	G_P3	-0.568	Central_Cz	Cz
Athlete	1-18	1	69	0.521739	0.741739	7.75406	G_N2	-1.969	CentroParietal_CPz	CPz
Athlete	1-18	1	69	0.521739	0.741739	7.75406	G_P2	-2.125	CentroParietal_CPz	CPz
Athlete	1-18	1	69	0.521739	0.741739	7.75406	G_P3	-1.958	CentroParietal_CPz	CPz
Athlete	1-18	1	69	0.521739	0.741739	7.75406	G_N2	3.34933	Frontal_FzF1F2	F1,F2,Fz
Athlete	1-18	1	69	0.521739	0.741739	7.75406	G_P2	0.834	Frontal_FzF1F2	F1,F2,Fz
Athlete	1-18	1	69	0.521739	0.741739	7.75406	G_P3	2.19	Frontal_FzF1F2	F1,F2,Fz
Athlete	1-18	2	70	0.542857	0.784814	13.2679	G_N2	-2.958	Occipital_OzO1O2	O1,O2,Oz
Athlete	1-18	2	70	0.542857	0.784814	13.2679	G_P2	0.222	Occipital_OzO1O2	O1,O2,Oz
Athlete	1-18	2	70	0.542857	0.784814	13.2679	G_P3	-2.75933	Occipital_OzO1O2	O1,O2,Oz
Athlete	1-18	2	70	0.542857	0.784814	13.2679	G_N2	-4.40433	ParietoOccipital_POzPO1PO2	PO3,PO4,POz
Athlete	1-18	2	70	0.542857	0.784814	13.2679	G_P2	-0.629667	ParietoOccipital_POzPO1PO2	PO3,PO4,POz
Athlete	1-18	2	70	0.542857	0.784814	13.2679	G_P3	-3.78433	ParietoOccipital_POzPO1PO2	PO3,PO4,POz
Athlete	1-18	2	70	0.542857	0.784814	13.2679	G_N2	-3.93167	Parietal_PzP1P2	P1,P2,Pz
Athlete	1-18	2	70	0.542857	0.784814	13.2679	G_P2	-1.56933	Parietal_PzP1P2	P1,P2,Pz
Athlete	1-18	2	70	0.542857	0.784814	13.2679	G_P3	-3.401	Parietal_PzP1P2	P1,P2,Pz
Athlete	1-18	2	70	0.542857	0.784814	13.2679	G_N2	-0.401	Central_Cz	Cz
Athlete	1-18	2	70	0.542857	0.784814	13.2679	G_P2	-1.578	Central_Cz	Cz
Athlete	1-18	2	70	0.542857	0.784814	13.2679	G_P3	-1.061	Central_Cz	Cz
Athlete	1-18	2	70	0.542857	0.784814	13.2679	G_N2	-2.318	CentroParietal_CPz	CPz
Athlete	1-18	2	70	0.542857	0.784814	13.2679	G_P2	-1.948	CentroParietal_CPz	CPz
Athlete	1-18	2	70	0.542857	0.784814	13.2679	G_P3	-2.34	CentroParietal_CPz	CPz
Athlete	1-18	2	70	0.542857	0.784814	13.2679	G_N2	3.299	Frontal_FzF1F2	F1,F2,Fz
Athlete	1-18	2	70	0.542857	0.784814	13.2679	G_P2	0.566333	Frontal_FzF1F2	F1,F2,Fz
Athlete	1-18	2	70	0.542857	0.784814	13.2679	G_P3	1.854	Frontal_FzF1F2	F1,F2,Fz
Athlete	1-18	3	68	0.588235	0.708412	16.1826	G_N2	-3.228	Occipital_OzO1O2	O1,O2,Oz
Athlete	1-18	3	68	0.588235	0.708412	16.1826	G_P2	0.168333	Occipital_OzO1O2	O1,O2,Oz
Athlete	1-18	3	68	0.588235	0.708412	16.1826	G_P3	-2.24433	Occipital_OzO1O2	O1,O2,Oz
Athlete	1-18	3	68	0.588235	0.708412	16.1826	G_N2	-4.38367	ParietoOccipital_POzPO1PO2	PO3,PO4,POz
Athlete	1-18	3	68	0.588235	0.708412	16.1826	G_P2	-0.354667	ParietoOccipital_POzPO1PO2	PO3,PO4,POz
Athlete	1-18	3	68	0.588235	0.708412	16.1826	G_P3	-3.01867	ParietoOccipital_POzPO1PO2	PO3,PO4,POz
Athlete	1-18	3	68	0.588235	0.708412	16.1826	G_N2	-3.26167	Parietal_PzP1P2	P1,P2,Pz
Athlete	1-18	3	68	0.588235	0.708412	16.1826	G_P2	-0.997333	Parietal_PzP1P2	P1,P2,Pz
Athlete	1-18	3	68	0.588235	0.708412	16.1826	G_P3	-2.466	Parietal_PzP1P2	P1,P2,Pz
Athlete	1-18	3	68	0.588235	0.708412	16.1826	G_N2	0.176	Central_Cz	Cz
Athlete	1-18	3	68	0.588235	0.708412	16.1826	G_P2	-1.046	Central_Cz	Cz
Athlete	1-18	3	68	0.588235	0.708412	16.1826	G_P3	-0.536	Central_Cz	Cz
Athlete	1-18	3	68	0.588235	0.708412	16.1826	G_N2	-1.669	CentroParietal_CPz	CPz
Athlete	1-18	3	68	0.588235	0.708412	16.1826	G_P2	-1.527	CentroParietal_CPz	CPz
Athlete	1-18	3	68	0.588235	0.708412	16.1826	G_P3	-1.615	CentroParietal_CPz	CPz
Athlete	1-18	3	68	0.588235	0.708412	16.1826	G_N2	3.52667	Frontal_FzF1F2	F1,F2,Fz
Athlete	1-18	3	68	0.588235	0.708412	16.1826	G_P2	1.00033	Frontal_FzF1F2	F1,F2,Fz
Athlete	1-18	3	68	0.588235	0.708412	16.1826	G_P3	1.50833	Frontal_FzF1F2	F1,F2,Fz
Athlete	1-18	4	69	0.855072	0.658333	38.4988	G_N2	-3.95867	Occipital_OzO1O2	O1,O2,Oz
Athlete	1-18	4	69	0.855072	0.658333	38.4988	G_P2	-0.919333	Occipital_OzO1O2	O1,O2,Oz
Athlete	1-18	4	69	0.855072	0.658333	38.4988	G_P3	-3.068	Occipital_OzO1O2	O1,O2,Oz
Athlete	1-18	4	69	0.855072	0.658333	38.4988	G_N2	-5.17233	ParietoOccipital_POzPO1PO2	PO3,PO4,POz
Athlete	1-18	4	69	0.855072	0.658333	38.4988	G_P2	-1.587	ParietoOccipital_POzPO1PO2	PO3,PO4,POz
Athlete	1-18	4	69	0.855072	0.658333	38.4988	G_P3	-3.91767	ParietoOccipital_POzPO1PO2	PO3,PO4,POz
Athlete	1-18	4	69	0.855072	0.658333	38.4988	G_N2	-4.17267	Parietal_PzP1P2	P1,P2,Pz
Athlete	1-18	4	69	0.855072	0.658333	38.4988	G_P2	-1.93033	Parietal_PzP1P2	P1,P2,Pz
Athlete	1-18	4	69	0.855072	0.658333	38.4988	G_P3	-3.289	Parietal_PzP1P2	P1,P2,Pz
Athlete	1-18	4	69	0.855072	0.658333	38.4988	G_N2	-0.074	Central_Cz	Cz
Athlete	1-18	4	69	0.855072	0.658333	38.4988	G_P2	-0.726	Central_Cz	Cz
Athlete	1-18	4	69	0.855072	0.658333	38.4988	G_P3	-0.707	Central_Cz	Cz
Athlete	1-18	4	69	0.855072	0.658333	38.4988	G_N2	-2.337	CentroParietal_CPz	CPz
Athlete	1-18	4	69	0.855072	0.658333	38.4988	G_P2	-1.844	CentroParietal_CPz	CPz
Athlete	1-18	4	69	0.855072	0.658333	38.4988	G_P3	-2.038	CentroParietal_CPz	CPz
Athlete	1-18	4	69	0.855072	0.658333	38.4988	G_N2	4.22233	Frontal_FzF1F2	F1,F2,Fz
Athlete	1-18	4	69	0.855072	0.658333	38.4988	G_P2	2.16967	Frontal_FzF1F2	F1,F2,Fz
Athlete	1-18	4	69	0.855072	0.658333	38.4988	G_P3	2.39467	Frontal_FzF1F2	F1,F2,Fz
Athlete	1-18	5	69	0.826087	0.681797	37.7972	G_N2	-3.43233	Occipital_OzO1O2	O1,O2,Oz
Athlete	1-18	5	69	0.826087	0.681797	37.7972	G_P2	-0.0783333	Occipital_OzO1O2	O1,O2,Oz
Athlete	1-18	5	69	0.826087	0.681797	37.7972	G_P3	-3.019	Occipital_OzO1O2	O1,O2,Oz
Athlete	1-18	5	69	0.826087	0.681797	37.7972	G_N2	-4.29933	ParietoOccipital_POzPO1PO2	PO3,PO4,POz
Athlete	1-18	5	69	0.826087	0.681797	37.7972	G_P2	-0.341333	ParietoOccipital_POzPO1PO2	PO3,PO4,POz
Athlete	1-18	5	69	0.826087	0.681797	37.7972	G_P3	-3.50333	ParietoOccipital_POzPO1PO2	PO3,PO4,POz
Athlete	1-18	5	69	0.826087	0.681797	37.7972	G_N2	-3.09933	Parietal_PzP1P2	P1,P2,Pz
Athlete	1-18	5	69	0.826087	0.681797	37.7972	G_P2	-0.797333	Parietal_PzP1P2	P1,P2,Pz
Athlete	1-18	5	69	0.826087	0.681797	37.7972	G_P3	-2.62833	Parietal_PzP1P2	P1,P2,Pz
Athlete	1-18	5	69	0.826087	0.681797	37.7972	G_N2	0.86	Central_Cz	Cz
Athlete	1-18	5	69	0.826087	0.681797	37.7972	G_P2	-0.532	Central_Cz	Cz
Athlete	1-18	5	69	0.826087	0.681797	37.7972	G_P3	0.498	Central_Cz	Cz
Athlete	1-18	5	69	0.826087	0.681797	37.7972	G_N2	-1.146	CentroParietal_CPz	CPz
Athlete	1-18	5	69	0.826087	0.681797	37.7972	G_P2	-0.941	CentroParietal_CPz	CPz
Athlete	1-18	5	69	0.826087	0.681797	37.7972	G_P3	-1.037	CentroParietal_CPz	CPz
Athlete	1-18	5	69	0.826087	0.681797	37.7972	G_N2	3.39833	Frontal_FzF1F2	F1,F2,Fz
Athlete	1-18	5	69	0.826087	0.681797	37.7972	G_P2	0.224	Frontal_FzF1F2	F1,F2,Fz
Athlete	1-18	5	69	0.826087	0.681797	37.7972	G_P3	2.54067	Frontal_FzF1F2	F1,F2,Fz
Athlete	1-18	6	69	0.985507	0.515971	66.9849	G_N2	-4.36733	Occipital_OzO1O2	O1,O2,Oz
Athlete	1-18	6	69	0.985507	0.515971	66.9849	G_P2	-0.769	Occipital_OzO1O2	O1,O2,Oz
Athlete	1-18	6	69	0.985507	0.515971	66.9849	G_P3	-5.22067	Occipital_OzO1O2	O1,O2,Oz
Athlete	1-18	6	69	0.985507	0.515971	66.9849	G_N2	-5.17967	ParietoOccipital_POzPO1PO2	PO3,PO4,POz
Athlete	1-18	6	69	0.985507	0.515971	66.9849	G_P2	-1.14267	ParietoOccipital_POzPO1PO2	PO3,PO4,POz
Athlete	1-18	6	69	0.985507	0.515971	66.9849	G_P3	-5.01067	ParietoOccipital_POzPO1PO2	PO3,PO4,POz
Athlete	1-18	6	69	0.985507	0.515971	66.9849	G_N2	-3.371	Parietal_PzP1P2	P1,P2,Pz
Athlete	1-18	6	69	0.985507	0.515971	66.9849	G_P2	-1.301	Parietal_PzP1P2	P1,P2,Pz
Athlete	1-18	6	69	0.985507	0.515971	66.9849	G_P3	-2.69767	Parietal_PzP1P2	P1,P2,Pz
Athlete	1-18	6	69	0.985507	0.515971	66.9849	G_N2	0.652	Central_Cz	Cz
Athlete	1-18	6	69	0.985507	0.515971	66.9849	G_P2	-1	Central_Cz	Cz
Athlete	1-18	6	69	0.985507	0.515971	66.9849	G_P3	2.191	Central_Cz	Cz
Athlete	1-18	6	69	0.985507	0.515971	66.9849	G_N2	-1.265	CentroParietal_CPz	CPz
Athlete	1-18	6	69	0.985507	0.515971	66.9849	G_P2	-1.439	CentroParietal_CPz	CPz
Athlete	1-18	6	69	0.985507	0.515971	66.9849	G_P3	-0.002	CentroParietal_CPz	CPz
Athlete	1-18	6	69	0.985507	0.515971	66.9849	G_N2	4.27833	Frontal_FzF1F2	F1,F2,Fz
Athlete	1-18	6	69	0.985507	0.515971	66.9849	G_P2	1.25033	Frontal_FzF1F2	F1,F2,Fz
Athlete	1-18	6	69	0.985507	0.515971	66.9849	G_P3	5.039	Frontal_FzF1F2	F1,F2,Fz
Athlete	1-18	7	71	0.971831	0.507113	68.9603	G_N2	-6.09733	Occipital_OzO1O2	O1,O2,Oz
Athlete	1-18	7	71	0.971831	0.507113	68.9603	G_P2	-0.491667	Occipital_OzO1O2	O1,O2,Oz
Athlete	1-18	7	71	0.971831	0.507113	68.9603	G_P3	-8.34333	Occipital_OzO1O2	O1,O2,Oz
Athlete	1-18	7	71	0.971831	0.507113	68.9603	G_N2	-6.39867	ParietoOccipital_POzPO1PO2	PO3,PO4,POz
Athlete	1-18	7	71	0.971831	0.507113	68.9603	G_P2	-0.957667	ParietoOccipital_POzPO1PO2	PO3,PO4,POz
Athlete	1-18	7	71	0.971831	0.507113	68.9603	G_P3	-6.649	ParietoOccipital_POzPO1PO2	PO3,PO4,POz
Athlete	1-18	7	71	0.971831	0.507113	68.9603	G_N2	-3.35533	Parietal_PzP1P2	P1,P2,Pz
Athlete	1-18	7	71	0.971831	0.507113	68.9603	G_P2	-1.19067	Parietal_PzP1P2	P1,P2,Pz
Athlete	1-18	7	71	0.971831	0.507113	68.9603	G_P3	-2.06433	Parietal_PzP1P2	P1,P2,Pz
Athlete	1-18	7	71	0.971831	0.507113	68.9603	G_N2	1.906	Central_Cz	Cz
Athlete	1-18	7	71	0.971831	0.507113	68.9603	G_P2	-1.028	Central_Cz	Cz
Athlete	1-18	7	71	0.971831	0.507113	68.9603	G_P3	5.147	Central_Cz	Cz
Athlete	1-18	7	71	0.971831	0.507113	68.9603	G_N2	-0.664	CentroParietal_CPz	CPz
Athlete	1-18	7	71	0.971831	0.507113	68.9603	G_P2	-1.585	CentroParietal_CPz	CPz
Athlete	1-18	7	71	0.971831	0.507113	68.9603	G_P3	2.164	CentroParietal_CPz	CPz
Athlete	1-18	7	71	0.971831	0.507113	68.9603	G_N2	5.863	Frontal_FzF1F2	F1,F2,Fz
Athlete	1-18	7	71	0.971831	0.507113	68.9603	G_P2	0.832	Frontal_FzF1F2	F1,F2,Fz
Athlete	1-18	7	71	0.971831	0.507113	68.9603	G_P3	7.761	Frontal_FzF1F2	F1,F2,Fz
Athlete	1-18	8	72	0.958333	0.471958	71.074	G_N2	-8.18167	Occipital_OzO1O2	O1,O2,Oz
Athlete	1-18	8	72	0.958333	0.471958	71.074	G_P2	-0.898667	Occipital_OzO1O2	O1,O2,Oz
Athlete	1-18	8	72	0.958333	0.471958	71.074	G_P3	-10.395	Occipital_OzO1O2	O1,O2,Oz
Athlete	1-18	8	72	0.958333	0.471958	71.074	G_N2	-7.984	ParietoOccipital_POzPO1PO2	PO3,PO4,POz
Athlete	1-18	8	72	0.958333	0.471958	71.074	G_P2	-1.73267	ParietoOccipital_POzPO1PO2	PO3,PO4,POz
Athlete	1-18	8	72	0.958333	0.471958	71.074	G_P3	-7.04067	ParietoOccipital_POzPO1PO2	PO3,PO4,POz
Athlete	1-18	8	72	0.958333	0.471958	71.074	G_N2	-3.851	Parietal_PzP1P2	P1,P2,Pz
Athlete	1-18	8	72	0.958333	0.471958	71.074	G_P2	-2.211	Parietal_PzP1P2	P1,P2,Pz
Athlete	1-18	8	72	0.958333	0.471958	71.074	G_P3	-0.923	Parietal_PzP1P2	P1,P2,Pz
Athlete	1-18	8	72	0.958333	0.471958	71.074	G_N2	3.47	Central_Cz	Cz
Athlete	1-18	8	72	0.958333	0.471958	71.074	G_P2	-1.072	Central_Cz	Cz
Athlete	1-18	8	72	0.958333	0.471958	71.074	G_P3	7.887	Central_Cz	Cz
Athlete	1-18	8	72	0.958333	0.471958	71.074	G_N2	0.154	CentroParietal_CPz	CPz
Athlete	1-18	8	72	0.958333	0.471958	71.074	G_P2	-1.904	CentroParietal_CPz	CPz
Athlete	1-18	8	72	0.958333	0.471958	71.074	G_P3	4.495	CentroParietal_CPz	CPz
Athlete	1-18	8	72	0.958333	0.471958	71.074	G_N2	8.704	Frontal_FzF1F2	F1,F2,Fz
Athlete	1-18	8	72	0.958333	0.471958	71.074	G_P2	1.95867	Frontal_FzF1F2	F1,F2,Fz
Athlete	1-18	8	72	0.958333	0.471958	71.074	G_P3	10.6747	Frontal_FzF1F2	F1,F2,Fz
Athlete	1-19	1	71	0.450704	0.69462	14.213	G_N2	-2.00833	Occipital_OzO1O2	O1,O2,Oz
Athlete	1-19	1	71	0.450704	0.69462	14.213	G_P2	-0.630333	Occipital_OzO1O2	O1,O2,Oz
Athlete	1-19	1	71	0.450704	0.69462	14.213	G_P3	-1.938	Occipital_OzO1O2	O1,O2,Oz
Athlete	1-19	1	71	0.450704	0.69462	14.213	G_N2	-0.913667	ParietoOccipital_POzPO1PO2	PO3,PO4,POz
Athlete	1-19	1	71	0.450704	0.69462	14.213	G_P2	-0.087	ParietoOccipital_POzPO1PO2	PO3,PO4,POz
Athlete	1-19	1	71	0.450704	0.69462	14.213	G_P3	0.521333	ParietoOccipital_POzPO1PO2	PO3,PO4,POz
Athlete	1-19	1	71	0.450704	0.69462	14.213	G_N2	-0.000333333	Parietal_PzP1P2	P1,P2,Pz
Athlete	1-19	1	71	0.450704	0.69462	14.213	G_P2	-0.204	Parietal_PzP1P2	P1,P2,Pz
Athlete	1-19	1	71	0.450704	0.69462	14.213	G_P3	1.32733	Parietal_PzP1P2	P1,P2,Pz
Athlete	1-19	1	71	0.450704	0.69462	14.213	G_N2	0.339	Central_Cz	Cz
Athlete	1-19	1	71	0.450704	0.69462	14.213	G_P2	-0.478	Central_Cz	Cz
Athlete	1-19	1	71	0.450704	0.69462	14.213	G_P3	0.557	Central_Cz	Cz
Athlete	1-19	1	71	0.450704	0.69462	14.213	G_N2	0.21	CentroParietal_CPz	CPz
Athlete	1-19	1	71	0.450704	0.69462	14.213	G_P2	-0.6	CentroParietal_CPz	CPz
Athlete	1-19	1	71	0.450704	0.69462	14.213	G_P3	1.437	CentroParietal_CPz	CPz
Athlete	1-19	1	71	0.450704	0.69462	14.213	G_N2	0.454667	Frontal_FzF1F2	F1,F2,Fz
Athlete	1-19	1	71	0.450704	0.69462	14.213	G_P2	0.748	Frontal_FzF1F2	F1,F2,Fz
Athlete	1-19	1	71	0.450704	0.69462	14.213	G_P3	-1.66067	Frontal_FzF1F2	F1,F2,Fz
Athlete	1-19	2	69	0.652174	0.667435	14.3252	G_N2	-3.40133	Occipital_OzO1O2	O1,O2,Oz
Athlete	1-19	2	69	0.652174	0.667435	14.3252	G_P2	-1.006	Occipital_OzO1O2	O1,O2,Oz
Athlete	1-19	2	69	0.652174	0.667435	14.3252	G_P3	-2.579	Occipital_OzO1O2	O1,O2,Oz
Athlete	1-19	2	69	0.652174	0.667435	14.3252	G_N2	-1.88567	ParietoOccipital_POzPO1PO2	PO3,PO4,POz
Athlete	1-19	2	69	0.652174	0.667435	14.3252	G_P2	0.0846667	ParietoOccipital_POzPO1PO2	PO3,PO4,POz
Athlete	1-19	2	69	0.652174	0.667435	14.3252	G_P3	-0.0316667	ParietoOccipital_POzPO1PO2	PO3,PO4,POz
Athlete	1-19	2	69	0.652174	0.667435	14.3252	G_N2	0.0126667	Parietal_PzP1P2	P1,P2,Pz
Athlete	1-19	2	69	0.652174	0.667435	14.3252	G_P2	0.456	Parietal_PzP1P2	P1,P2,Pz
Athlete	1-19	2	69	0.652174	0.667435	14.3252	G_P3	1.373	Parietal_PzP1P2	P1,P2,Pz
Athlete	1-19	2	69	0.652174	0.667435	14.3252	G_N2	2.167	Central_Cz	Cz
Athlete	1-19	2	69	0.652174	0.667435	14.3252	G_P2	0.893	Central_Cz	Cz
Athlete	1-19	2	69	0.652174	0.667435	14.3252	G_P3	1.773	Central_Cz	Cz
Athlete	1-19	2	69	0.652174	0.667435	14.3252	G_N2	1.382	CentroParietal_CPz	CPz
Athlete	1-19	2	69	0.652174	0.667435	14.3252	G_P2	0.782	CentroParietal_CPz	CPz
Athlete	1-19	2	69	0.652174	0.667435	14.3252	G_P3	2.139	CentroParietal_CPz	CPz
Athlete	1-19	2	69	0.652174	0.667435	14.3252	G_N2	1.364	Frontal_FzF1F2	F1,F2,Fz
Athlete	1-19	2	69	0.652174	0.667435	14.3252	G_P2	0.335333	Frontal_FzF1F2	F1,F2,Fz
Athlete	1-19	2	69	0.652174	0.667435	14.3252	G_P3	-0.910667	Frontal_FzF1F2	F1,F2,Fz
Athlete	1-19	3	69	0.768116	0.651913	20.7393	G_N2	-2.35633	Occipital_OzO1O2	O1,O2,Oz
Athlete	1-19	3	69	0.768116	0.651913	20.7393	G_P2	-1.01033	Occipital_OzO1O2	O1,O2,Oz
Athlete	1-19	3	69	0.768116	0.651913	20.7393	G_P3	-2.79967	Occipital_OzO1O2	O1,O2,Oz
Athlete	1-19	3	69	0.768116	0.651913	20.7393	G_N2	-1.58733	ParietoOccipital_POzPO1PO2	PO3,PO4,POz
Athlete	1-19	3	69	0.768116	0.651913	20.7393	G_P2	-0.557	ParietoOccipital_POzPO1PO2	PO3,PO4,POz
Athlete	1-19	3	69	0.768116	0.651913	20.7393	G_P3	0.0373333	ParietoOccipital_POzPO1PO2	PO3,PO4,POz
Athlete	1-19	3	69	0.768116	0.651913	20.7393	G_N2	-0.355	Parietal_PzP1P2	P1,P2,Pz
Athlete	1-19	3	69	0.768116	0.651913	20.7393	G_P2	-0.391333	Parietal_PzP1P2	P1,P2,Pz
Athlete	1-19	3	69	0.768116	0.651913	20.7393	G_P3	1.24567	Parietal_PzP1P2	P1,P2,Pz
Athlete	1-19	3	69	0.768116	0.651913	20.7393	G_N2	1.115	Central_Cz	Cz
Athlete	1-19	3	69	0.768116	0.651913	20.7393	G_P2	0.167	Central_Cz	Cz
Athlete	1-19	3	69	0.768116	0.651913	20.7393	G_P3	1.463	Central_Cz	Cz
Athlete	1-19	3	69	0.768116	0.651913	20.7393	G_N2	0.353	CentroParietal_CPz	CPz
Athlete	1-19	3	69	0.768116	0.651913	20.7393	G_P2	-0.417	CentroParietal_CPz	CPz
Athlete	1-19	3	69	0.768116	0.651913	20.7393	G_P3	1.822	CentroParietal_CPz	CPz
Athlete	1-19	3	69	0.768116	0.651913	20.7393	G_N2	0.965667	Frontal_FzF1F2	F1,F2,Fz
Athlete	1-19	3	69	0.768116	0.651913	20.7393	G_P2	1.33467	Frontal_FzF1F2	F1,F2,Fz
Athlete	1-19	3	69	0.768116	0.651913	20.7393	G_P3	-0.783333	Frontal_FzF1F2	F1,F2,Fz
Athlete	1-19	4	71	0.84507	0.716577	26.7059	G_N2	-3.34567	Occipital_OzO1O2	O1,O2,Oz
Athlete	1-19	4	71	0.84507	0.716577	26.7059	G_P2	-1.74767	Occipital_OzO1O2	O1,O2,Oz
Athlete	1-19	4	71	0.84507	0.716577	26.7059	G_P3	-3.33067	Occipital_OzO1O2	O1,O2,Oz
Athlete	1-19	4	71	0.84507	0.716577	26.7059	G_N2	-2.25867	ParietoOccipital_POzPO1PO2	PO3,PO4,POz
Athlete	1-19	4	71	0.84507	0.716577	26.7059	G_P2	-0.642	ParietoOccipital_POzPO1PO2	PO3,PO4,POz
Athlete	1-19	4	71	0.84507	0.716577	26.7059	G_P3	-0.206333	ParietoOccipital_POzPO1PO2	PO3,PO4,POz
Athlete	1-19	4	71	0.84507	0.716577	26.7059	G_N2	-0.668667	Parietal_PzP1P2	P1,P2,Pz
Athlete	1-19	4	71	0.84507	0.716577	26.7059	G_P2	-0.251667	Parietal_PzP1P2	P1,P2,Pz
Athlete	1-19	4	71	0.84507	0.716577	26.7059	G_P3	1.33867	Parietal_PzP1P2	P1,P2,Pz
Athlete	1-19	4	71	0.84507	0.716577	26.7059	G_N2	1.696	Central_Cz	Cz
Athlete	1-19	4	71	0.84507	0.716577	26.7059	G_P2	0.671	Central_Cz	Cz
Athlete	1-19	4	71	0.84507	0.716577	26.7059	G_P3	1.531	Central_Cz	Cz
Athlete	1-19	4	71	0.84507	0.716577	26.7059	G_N2	0.284	CentroParietal_CPz	CPz
Athlete	1-19	4	71	0.84507	0.716577	26.7059	G_P2	-0.174	CentroParietal_CPz	CPz
Athlete	1-19	4	71	0.84507	0.716577	26.7059	G_P3	1.712	CentroParietal_CPz	CPz
Athlete	1-19	4	71	0.84507	0.716577	26.7059	G_N2	1.75833	Frontal_FzF1F2	F1,F2,Fz
Athlete	1-19	4	71	0.84507	0.716577	26.7059	G_P2	1.29933	Frontal_FzF1F2	F1,F2,Fz
Athlete	1-19	4	71	0.84507	0.716577	26.7059	G_P3	-0.818333	Frontal_FzF1F2	F1,F2,Fz
Athlete	1-19	5	68	0.882353	0.673103	31.49	G_N2	-2.698	Occipital_OzO1O2	O1,O2,Oz
Athlete	1-19	5	68	0.882353	0.673103	31.49	G_P2	-0.960333	Occipital_OzO1O2	O1,O2,Oz
Athlete	1-19	5	68	0.882353	0.673103	31.49	G_P3	-2.591	Occipital_OzO1O2	O1,O2,Oz
Athlete	1-19	5	68	0.882353	0.673103	31.49	G_N2	-1.474	ParietoOccipital_POzPO1PO2	PO3,PO4,POz
Athlete	1-19	5	68	0.882353	0.673103	31.49	G_P2	-0.109333	ParietoOccipital_POzPO1PO2	PO3,PO4,POz
Athlete	1-19	5	68	0.882353	0.673103	31.49	G_P3	0.671	ParietoOccipital_POzPO1PO2	PO3,PO4,POz
Athlete	1-19	5	68	0.882353	0.673103	31.49	G_N2	-0.047	Parietal_PzP1P2	P1,P2,Pz
Athlete	1-19	5	68	0.882353	0.673103	31.49	G_P2	0.132667	Parietal_PzP1P2	P1,P2,Pz
Athlete	1-19	5	68	0.882353	0.673103	31.49	G_P3	2.12433	Parietal_PzP1P2	P1,P2,Pz
Athlete	1-19	5	68	0.882353	0.673103	31.49	G_N2	0.735	Central_Cz	Cz
Athlete	1-19	5	68	0.882353	0.673103	31.49	G_P2	0.187	Central_Cz	Cz
Athlete	1-19	5	68	0.882353	0.673103	31.49	G_P3	1.156	Central_Cz	Cz
Athlete	1-19	5	68	0.882353	0.673103	31.49	G_N2	0.332	CentroParietal_CPz	CPz
Athlete	1-19	5	68	0.882353	0.673103	31.49	G_P2	-0.11	CentroParietal_CPz	CPz
Athlete	1-19	5	68	0.882353	0.673103	31.49	G_P3	2.332	CentroParietal_CPz	CPz
Athlete	1-19	5	68	0.882353	0.673103	31.49	G_N2	0.404667	Frontal_FzF1F2	F1,F2,Fz
Athlete	1-19	5	68	0.882353	0.673103	31.49	G_P2	0.733	Frontal_FzF1F2	F1,F2,Fz
Athlete	1-19	5	68	0.882353	0.673103	31.49	G_P3	-2.48633	Frontal_FzF1F2	F1,F2,Fz
Athlete	1-19	6	72	1	0.597583	52.3246	G_N2	-4.07433	Occipital_OzO1O2	O1,O2,Oz
Athlete	1-19	6	72	1	0.597583	52.3246	G_P2	-0.606	Occipital_OzO1O2	O1,O2,Oz
Athlete	1-19	6	72	1	0.597583	52.3246	G_P3	-3.47367	Occipital_OzO1O2	O1,O2,Oz
Athlete	1-19	6	72	1	0.597583	52.3246	G_N2	-2.43967	ParietoOccipital_POzPO1PO2	PO3,PO4,POz
Athlete	1-19	6	72	1	0.597583	52.3246	G_P2	-0.0846667	ParietoOccipital_POzPO1PO2	PO3,PO4,POz
Athlete	1-19	6	72	1	0.597583	52.3246	G_P3	0.823	ParietoOccipital_POzPO1PO2	PO3,PO4,POz
Athlete	1-19	6	72	1	0.597583	52.3246	G_N2	0.0323333	Parietal_PzP1P2	P1,P2,Pz
Athlete	1-19	6	72	1	0.597583	52.3246	G_P2	0.005	Parietal_PzP1P2	P1,P2,Pz
Athlete	1-19	6	72	1	0.597583	52.3246	G_P3	2.14933	Parietal_PzP1P2	P1,P2,Pz
Athlete	1-19	6	72	1	0.597583	52.3246	G_N2	1.952	Central_Cz	Cz
Athlete	1-19	6	72	1	0.597583	52.3246	G_P2	-0.339	Central_Cz	Cz
Athlete	1-19	6	72	1	0.597583	52.3246	G_P3	1.599	Central_Cz	Cz
Athlete	1-19	6	72	1	0.597583	52.3246	G_N2	0.847	CentroParietal_CPz	CPz
Athlete	1-19	6	72	1	0.597583	52.3246	G_P2	-0.609	CentroParietal_CPz	CPz
Athlete	1-19	6	72	1	0.597583	52.3246	G_P3	2.289	CentroParietal_CPz	CPz
Athlete	1-19	6	72	1	0.597583	52.3246	G_N2	2.124	Frontal_FzF1F2	F1,F2,Fz
Athlete	1-19	6	72	1	0.597583	52.3246	G_P2	0.569667	Frontal_FzF1F2	F1,F2,Fz
Athlete	1-19	6	72	1	0.597583	52.3246	G_P3	-1.412	Frontal_FzF1F2	F1,F2,Fz
Athlete	1-19	7	70	1	0.566986	59.049	G_N2	-3.95967	Occipital_OzO1O2	O1,O2,Oz
Athlete	1-19	7	70	1	0.566986	59.049	G_P2	-0.815333	Occipital_OzO1O2	O1,O2,Oz
Athlete	1-19	7	70	1	0.566986	59.049	G_P3	-3.511	Occipital_OzO1O2	O1,O2,Oz
Athlete	1-19	7	70	1	0.566986	59.049	G_N2	-2.38933	ParietoOccipital_POzPO1PO2	PO3,PO4,POz
Athlete	1-19	7	70	1	0.566986	59.049	G_P2	-0.321	ParietoOccipital_POzPO1PO2	PO3,PO4,POz
Athlete	1-19	7	70	1	0.566986	59.049	G_P3	0.691667	ParietoOccipital_POzPO1PO2	PO3,PO4,POz
Athlete	1-19	7	70	1	0.566986	59.049	G_N2	-0.164333	Parietal_PzP1P2	P1,P2,Pz
Athlete	1-19	7	70	1	0.566986	59.049	G_P2	-0.35	Parietal_PzP1P2	P1,P2,Pz
Athlete	1-19	7	70	1	0.566986	59.049	G_P3	2.02433	Parietal_PzP1P2	P1,P2,Pz
Athlete	1-19	7	70	1	0.566986	59.049	G_N2	2.186	Central_Cz	Cz
Athlete	1-19	7	70	1	0.566986	59.049	G_P2	-0.115	Central_Cz	Cz
Athlete	1-19	7	70	1	0.566986	59.049	G_P3	1.583	Central_Cz	Cz
Athlete	1-19	7	70	1	0.566986	59.049	G_N2	0.973	CentroParietal_CPz	CPz
Athlete	1-19	7	70	1	0.566986	59.049	G_P2	-0.72	CentroParietal_CPz	CPz
Athlete	1-19	7	70	1	0.566986	59.049	G_P3	2.503	CentroParietal_CPz	CPz
Athlete	1-19	7	70	1	0.566986	59.049	G_N2	1.74933	Frontal_FzF1F2	F1,F2,Fz
Athlete	1-19	7	70	1	0.566986	59.049	G_P2	0.637	Frontal_FzF1F2	F1,F2,Fz
Athlete	1-19	7	70	1	0.566986	59.049	G_P3	-2.266	Frontal_FzF1F2	F1,F2,Fz
Athlete	1-19	8	71	1	0.572746	64.7146	G_N2	-4.473	Occipital_OzO1O2	O1,O2,Oz
Athlete	1-19	8	71	1	0.572746	64.7146	G_P2	-1.973	Occipital_OzO1O2	O1,O2,Oz
Athlete	1-19	8	71	1	0.572746	64.7146	G_P3	-4.74767	Occipital_OzO1O2	O1,O2,Oz
Athlete	1-19	8	71	1	0.572746	64.7146	G_N2	-2.16533	ParietoOccipital_POzPO1PO2	PO3,PO4,POz
Athlete	1-19	8	71	1	0.572746	64.7146	G_P2	-1.19333	ParietoOccipital_POzPO1PO2	PO3,PO4,POz
Athlete	1-19	8	71	1	0.572746	64.7146	G_P3	0.819333	ParietoOccipital_POzPO1PO2	PO3,PO4,POz
Athlete	1-19	8	71	1	0.572746	64.7146	G_N2	0.351333	Parietal_PzP1P2	P1,P2,Pz
Athlete	1-19	8	71	1	0.572746	64.7146	G_P2	-0.520667	Parietal_PzP1P2	P1,P2,Pz
Athlete	1-19	8	71	1	0.572746	64.7146	G_P3	2.875	Parietal_PzP1P2	P1,P2,Pz
Athlete	1-19	8	71	1	0.572746	64.7146	G_N2	2.742	Central_Cz	Cz
Athlete	1-19	8	71	1	0.572746	64.7146	G_P2	0.406	Central_Cz	Cz
Athlete	1-19	8	71	1	0.572746	64.7146	G_P3	2.723	Central_Cz	Cz
Athlete	1-19	8	71	1	0.572746	64.7146	G_N2	1.543	CentroParietal_CPz	CPz
Athlete	1-19	8	71	1	0.572746	64.7146	G_P2	-0.593	CentroParietal_CPz	CPz
Athlete	1-19	8	71	1	0.572746	64.7146	G_P3	3.447	CentroParietal_CPz	CPz
Athlete	1-19	8	71	1	0.572746	64.7146	G_N2	2.00733	Frontal_FzF1F2	F1,F2,Fz
Athlete	1-19	8	71	1	0.572746	64.7146	G_P2	1.50767	Frontal_FzF1F2	F1,F2,Fz
Athlete	1-19	8	71	1	0.572746	64.7146	G_P3	-1.18233	Frontal_FzF1F2	F1,F2,Fz
Athlete	1-2	1	65	0.384615	1.02326	5.57338	G_N2	-0.51	Occipital_OzO1O2	O1,O2,Oz
Athlete	1-2	1	65	0.384615	1.02326	5.57338	G_P2	0.488	Occipital_OzO1O2	O1,O2,Oz
Athlete	1-2	1	65	0.384615	1.02326	5.57338	G_P3	-0.899333	Occipital_OzO1O2	O1,O2,Oz
Athlete	1-2	1	65	0.384615	1.02326	5.57338	G_N2	-1.24733	ParietoOccipital_POzPO1PO2	PO3,PO4,POz
Athlete	1-2	1	65	0.384615	1.02326	5.57338	G_P2	0.0256667	ParietoOccipital_POzPO1PO2	PO3,PO4,POz
Athlete	1-2	1	65	0.384615	1.02326	5.57338	G_P3	-0.691667	ParietoOccipital_POzPO1PO2	PO3,PO4,POz
Athlete	1-2	1	65	0.384615	1.02326	5.57338	G_N2	-0.644	Parietal_PzP1P2	P1,P2,Pz
Athlete	1-2	1	65	0.384615	1.02326	5.57338	G_P2	0.0863333	Parietal_PzP1P2	P1,P2,Pz
Athlete	1-2	1	65	0.384615	1.02326	5.57338	G_P3	0.424333	Parietal_PzP1P2	P1,P2,Pz
Athlete	1-2	1	65	0.384615	1.02326	5.57338	G_N2	0.292	Central_Cz	Cz
Athlete	1-2	1	65	0.384615	1.02326	5.57338	G_P2	-0.142	Central_Cz	Cz
Athlete	1-2	1	65	0.384615	1.02326	5.57338	G_P3	0.231	Central_Cz	Cz
Athlete	1-2	1	65	0.384615	1.02326	5.57338	G_N2	0.039	CentroParietal_CPz	CPz
Athlete	1-2	1	65	0.384615	1.02326	5.57338	G_P2	-0.025	CentroParietal_CPz	CPz
Athlete	1-2	1	65	0.384615	1.02326	5.57338	G_P3	0.883	CentroParietal_CPz	CPz
Athlete	1-2	1	65	0.384615	1.02326	5.57338	G_N2	0.501333	Frontal_FzF1F2	F1,F2,Fz
Athlete	1-2	1	65	0.384615	1.02326	5.57338	G_P2	-0.0596667	Frontal_FzF1F2	F1,F2,Fz
Athlete	1-2	1	65	0.384615	1.02326	5.57338	G_P3	0.388	Frontal_FzF1F2	F1,F2,Fz
Athlete	1-2	2	69	0.623188	1.02226	6.23391	G_N2	-1.67767	Occipital_OzO1O2	O1,O2,Oz
Athlete	1-2	2	69	0.623188	1.02226	6.23391	G_P2	0.610667	Occipital_OzO1O2	O1,O2,Oz
Athlete	1-2	2	69	0.623188	1.02226	6.23391	G_P3	-1.85067	Occipital_OzO1O2	O1,O2,Oz
Athlete	1-2	2	69	0.623188	1.02226	6.23391	G_N2	-1.85067	ParietoOccipital_POzPO1PO2	PO3,PO4,POz
Athlete	1-2	2	69	0.623188	1.02226	6.23391	G_P2	0.283333	ParietoOccipital_POzPO1PO2	PO3,PO4,POz
Athlete	1-2	2	69	0.623188	1.02226	6.23391	G_P3	-1.16633	ParietoOccipital_POzPO1PO2	PO3,PO4,POz
Athlete	1-2	2	69	0.623188	1.02226	6.23391	G_N2	-1.19333	Parietal_PzP1P2	P1,P2,Pz
Athlete	1-2	2	69	0.623188	1.02226	6.23391	G_P2	-0.0596667	Parietal_PzP1P2	P1,P2,Pz
Athlete	1-2	2	69	0.623188	1.02226	6.23391	G_P3	0.0676667	Parietal_PzP1P2	P1,P2,Pz
Athlete	1-2	2	69	0.623188	1.02226	6.23391	G_N2	1.013	Central_Cz	Cz
Athlete	1-2	2	69	0.623188	1.02226	6.23391	G_P2	-0.705	Central_Cz	Cz
Athlete	1-2	2	69	0.623188	1.02226	6.23391	G_P3	1.961	Central_Cz	Cz
Athlete	1-2	2	69	0.623188	1.02226	6.23391	G_N2	0.015	CentroParietal_CPz	CPz
Athlete	1-2	2	69	0.623188	1.02226	6.23391	G_P2	-0.477	CentroParietal_CPz	CPz
Athlete	1-2	2	69	0.623188	1.02226	6.23391	G_P3	1.577	CentroParietal_CPz	CPz
Athlete	1-2	2	69	0.623188	1.02226	6.23391	G_N2	0.908667	Frontal_FzF1F2	F1,F2,Fz
Athlete	1-2	2	69	0.623188	1.02226	6.23391	G_P2	-0.935	Frontal_FzF1F2	F1,F2,Fz
Athlete	1-2	2	69	0.623188	1.02226	6.23391	G_P3	0.299	Frontal_FzF1F2	F1,F2,Fz
Athlete	1-2	3	67	0.820896	0.921896	10.8915	G_N2	-1.131	Occipital_OzO1O2	O1,O2,Oz
Athlete	1-2	3	67	0.820896	0.921896	10.8915	G_P2	-0.350333	Occipital_OzO1O2	O1,O2,Oz
Athlete	1-2	3	67	0.820896	0.921896	10.8915	G_P3	-2.52367	Occipital_OzO1O2	O1,O2,Oz
Athlete	1-2	3	67	0.820896	0.921896	10.8915	G_N2	-1.73567	ParietoOccipital_POzPO1PO2	PO3,PO4,POz
Athlete	1-2	3	67	0.820896	0.921896	10.8915	G_P2	-0.771333	ParietoOccipital_POzPO1PO2	PO3,PO4,POz
Athlete	1-2	3	67	0.820896	0.921896	10.8915	G_P3	-1.76733	ParietoOccipital_POzPO1PO2	PO3,PO4,POz
Athlete	1-2	3	67	0.820896	0.921896	10.8915	G_N2	-1.90067	Parietal_PzP1P2	P1,P2,Pz
Athlete	1-2	3	67	0.820896	0.921896	10.8915	G_P2	-1.57267	Parietal_PzP1P2	P1,P2,Pz
Athlete	1-2	3	67	0.820896	0.921896	10.8915	G_P3	0.0993333	Parietal_PzP1P2	P1,P2,Pz
Athlete	1-2	3	67	0.820896	0.921896	10.8915	G_N2	-0.174	Central_Cz	Cz
Athlete	1-2	3	67	0.820896	0.921896	10.8915	G_P2	-1.041	Central_Cz	Cz
Athlete	1-2	3	67	0.820896	0.921896	10.8915	G_P3	1.564	Central_Cz	Cz
Athlete	1-2	3	67	0.820896	0.921896	10.8915	G_N2	-0.695	CentroParietal_CPz	CPz
Athlete	1-2	3	67	0.820896	0.921896	10.8915	G_P2	-1.159	CentroParietal_CPz	CPz
Athlete	1-2	3	67	0.820896	0.921896	10.8915	G_P3	1.829	CentroParietal_CPz	CPz
Athlete	1-2	3	67	0.820896	0.921896	10.8915	G_N2	0.557333	Frontal_FzF1F2	F1,F2,Fz
Athlete	1-2	3	67	0.820896	0.921896	10.8915	G_P2	0.258	Frontal_FzF1F2	F1,F2,Fz
Athlete	1-2	3	67	0.820896	0.921896	10.8915	G_P3	1.33167	Frontal_FzF1F2	F1,F2,Fz
Athlete	1-2	4	69	0.913043	0.819203	16.7701	G_N2	-2.42867	Occipital_OzO1O2	O1,O2,Oz
Athlete	1-2	4	69	0.913043	0.819203	16.7701	G_P2	-0.219333	Occipital_OzO1O2	O1,O2,Oz
Athlete	1-2	4	69	0.913043	0.819203	16.7701	G_P3	-3.88133	Occipital_OzO1O2	O1,O2,Oz
Athlete	1-2	4	69	0.913043	0.819203	16.7701	G_N2	-2.48133	ParietoOccipital_POzPO1PO2	PO3,PO4,POz
Athlete	1-2	4	69	0.913043	0.819203	16.7701	G_P2	-0.410667	ParietoOccipital_POzPO1PO2	PO3,PO4,POz
Athlete	1-2	4	69	0.913043	0.819203	16.7701	G_P3	-3.162	ParietoOccipital_POzPO1PO2	PO3,PO4,POz
Athlete	1-2	4	69	0.913043	0.819203	16.7701	G_N2	-1.14433	Parietal_PzP1P2	P1,P2,Pz
Athlete	1-2	4	69	0.913043	0.819203	16.7701	G_P2	-0.0946667	Parietal_PzP1P2	P1,P2,Pz
Athlete	1-2	4	69	0.913043	0.819203	16.7701	G_P3	-0.740667	Parietal_PzP1P2	P1,P2,Pz
Athlete	1-2	4	69	0.913043	0.819203	16.7701	G_N2	0.519	Central_Cz	Cz
Athlete	1-2	4	69	0.913043	0.819203	16.7701	G_P2	-0.335	Central_Cz	Cz
Athlete	1-2	4	69	0.913043	0.819203	16.7701	G_P3	1.203	Central_Cz	Cz
Athlete	1-2	4	69	0.913043	0.819203	16.7701	G_N2	-0.011	CentroParietal_CPz	CPz
Athlete	1-2	4	69	0.913043	0.819203	16.7701	G_P2	-0.223	CentroParietal_CPz	CPz
Athlete	1-2	4	69	0.913043	0.819203	16.7701	G_P3	0.924	CentroParietal_CPz	CPz
Athlete	1-2	4	69	0.913043	0.819203	16.7701	G_N2	0.993667	Frontal_FzF1F2	F1,F2,Fz
Athlete	1-2	4	69	0.913043	0.819203	16.7701	G_P2	-0.0623333	Frontal_FzF1F2	F1,F2,Fz
Athlete	1-2	4	69	0.913043	0.819203	16.7701	G_P3	1.443	Frontal_FzF1F2	F1,F2,Fz
Athlete	1-2	5	70	0.942857	0.772757	19.9089	G_N2	-2.90333	Occipital_OzO1O2	O1,O2,Oz
Athlete	1-2	5	70	0.942857	0.772757	19.9089	G_P2	-1.698	Occipital_OzO1O2	O1,O2,Oz
Athlete	1-2	5	70	0.942857	0.772757	19.9089	G_P3	-4.43633	Occipital_OzO1O2	O1,O2,Oz
Athlete	1-2	5	70	0.942857	0.772757	19.9089	G_N2	-3.126	ParietoOccipital_POzPO1PO2	PO3,PO4,POz
Athlete	1-2	5	70	0.942857	0.772757	19.9089	G_P2	-1.85867	ParietoOccipital_POzPO1PO2	PO3,PO4,POz
Athlete	1-2	5	70	0.942857	0.772757	19.9089	G_P3	-2.30867	ParietoOccipital_POzPO1PO2	PO3,PO4,POz
Athlete	1-2	5	70	0.942857	0.772757	19.9089	G_N2	-2.128	Parietal_PzP1P2	P1,P2,Pz
Athlete	1-2	5	70	0.942857	0.772757	19.9089	G_P2	-1.48033	Parietal_PzP1P2	P1,P2,Pz
Athlete	1-2	5	70	0.942857	0.772757	19.9089	G_P3	0.622333	Parietal_PzP1P2	P1,P2,Pz
Athlete	1-2	5	70	0.942857	0.772757	19.9089	G_N2	1.185	Central_Cz	Cz
Athlete	1-2	5	70	0.942857	0.772757	19.9089	G_P2	-0.104	Central_Cz	Cz
Athlete	1-2	5	70	0.942857	0.772757	19.9089	G_P3	3.12	Central_Cz	Cz
Athlete	1-2	5	70	0.942857	0.772757	19.9089	G_N2	-0.095	CentroParietal_CPz	CPz
Athlete	1-2	5	70	0.942857	0.772757	19.9089	G_P2	-0.632	CentroParietal_CPz	CPz
Athlete	1-2	5	70	0.942857	0.772757	19.9089	G_P3	2.638	CentroParietal_CPz	CPz
Athlete	1-2	5	70	0.942857	0.772757	19.9089	G_N2	2.02833	Frontal_FzF1F2	F1,F2,Fz
Athlete	1-2	5	70	0.942857	0.772757	19.9089	G_P2	1.317	Frontal_FzF1F2	F1,F2,Fz
Athlete	1-2	5	70	0.942857	0.772757	19.9089	G_P3	2.00267	Frontal_FzF1F2	F1,F2,Fz
Athlete	1-2	6	72	0.972222	0.641778	33.7026	G_N2	-3.25067	Occipital_OzO1O2	O1,O2,Oz
Athlete	1-2	6	72	0.972222	0.641778	33.7026	G_P2	-1.22133	Occipital_OzO1O2	O1,O2,Oz
Athlete	1-2	6	72	0.972222	0.641778	33.7026	G_P3	-6.30567	Occipital_OzO1O2	O1,O2,Oz
Athlete	1-2	6	72	0.972222	0.641778	33.7026	G_N2	-3.14633	ParietoOccipital_POzPO1PO2	PO3,PO4,POz
Athlete	1-2	6	72	0.972222	0.641778	33.7026	G_P2	-1.81167	ParietoOccipital_POzPO1PO2	PO3,PO4,POz
Athlete	1-2	6	72	0.972222	0.641778	33.7026	G_P3	-3.49333	ParietoOccipital_POzPO1PO2	PO3,PO4,POz
Athlete	1-2	6	72	0.972222	0.641778	33.7026	G_N2	-0.589333	Parietal_PzP1P2	P1,P2,Pz
Athlete	1-2	6	72	0.972222	0.641778	33.7026	G_P2	-0.626	Parietal_PzP1P2	P1,P2,Pz
Athlete	1-2	6	72	0.972222	0.641778	33.7026	G_P3	1.352	Parietal_PzP1P2	P1,P2,Pz
Athlete	1-2	6	72	0.972222	0.641778	33.7026	G_N2	2.695	Central_Cz	Cz
Athlete	1-2	6	72	0.972222	0.641778	33.7026	G_P2	0.453	Central_Cz	Cz
Athlete	1-2	6	72	0.972222	0.641778	33.7026	G_P3	4.279	Central_Cz	Cz
Athlete	1-2	6	72	0.972222	0.641778	33.7026	G_N2	1.536	CentroParietal_CPz	CPz
Athlete	1-2	6	72	0.972222	0.641778	33.7026	G_P2	0.221	CentroParietal_CPz	CPz
Athlete	1-2	6	72	0.972222	0.641778	33.7026	G_P3	3.701	CentroParietal_CPz	CPz
Athlete	1-2	6	72	0.972222	0.641778	33.7026	G_N2	2.436	Frontal_FzF1F2	F1,F2,Fz
Athlete	1-2	6	72	0.972222	0.641778	33.7026	G_P2	0.798	Frontal_FzF1F2	F1,F2,Fz
Athlete	1-2	6	72	0.972222	0.641778	33.7026	G_P3	3.24367	Frontal_FzF1F2	F1,F2,Fz
Athlete	1-2	7	71	0.985915	0.62738	37.7561	G_N2	-2.31333	Occipital_OzO1O2	O1,O2,Oz
Athlete	1-2	7	71	0.985915	0.62738	37.7561	G_P2	-0.469	Occipital_OzO1O2	O1,O2,Oz
Athlete	1-2	7	71	0.985915	0.62738	37.7561	G_P3	-5.422	Occipital_OzO1O2	O1,O2,Oz
Athlete	1-2	7	71	0.985915	0.62738	37.7561	G_N2	-2.38533	ParietoOccipital_POzPO1PO2	PO3,PO4,POz
Athlete	1-2	7	71	0.985915	0.62738	37.7561	G_P2	-1.82933	ParietoOccipital_POzPO1PO2	PO3,PO4,POz
Athlete	1-2	7	71	0.985915	0.62738	37.7561	G_P3	-3.032	ParietoOccipital_POzPO1PO2	PO3,PO4,POz
Athlete	1-2	7	71	0.985915	0.62738	37.7561	G_N2	-0.682	Parietal_PzP1P2	P1,P2,Pz
Athlete	1-2	7	71	0.985915	0.62738	37.7561	G_P2	-1.60767	Parietal_PzP1P2	P1,P2,Pz
Athlete	1-2	7	71	0.985915	0.62738	37.7561	G_P3	0.907667	Parietal_PzP1P2	P1,P2,Pz
Athlete	1-2	7	71	0.985915	0.62738	37.7561	G_N2	2.424	Central_Cz	Cz
Athlete	1-2	7	71	0.985915	0.62738	37.7561	G_P2	-0.348	Central_Cz	Cz
Athlete	1-2	7	71	0.985915	0.62738	37.7561	G_P3	3.357	Central_Cz	Cz
Athlete	1-2	7	71	0.985915	0.62738	37.7561	G_N2	1.247	CentroParietal_CPz	CPz
Athlete	1-2	7	71	0.985915	0.62738	37.7561	G_P2	-0.652	CentroParietal_CPz	CPz
Athlete	1-2	7	71	0.985915	0.62738	37.7561	G_P3	2.805	CentroParietal_CPz	CPz
Athlete	1-2	7	71	0.985915	0.62738	37.7561	G_N2	1.858	Frontal_FzF1F2	F1,F2,Fz
Athlete	1-2	7	71	0.985915	0.62738	37.7561	G_P2	0.011	Frontal_FzF1F2	F1,F2,Fz
Athlete	1-2	7	71	0.985915	0.62738	37.7561	G_P3	2.271	Frontal_FzF1F2	F1,F2,Fz
Athlete	1-2	8	72	0.986111	0.641972	47.7376	G_N2	-1.87133	Occipital_OzO1O2	O1,O2,Oz
Athlete	1-2	8	72	0.986111	0.641972	47.7376	G_P2	0.112333	Occipital_OzO1O2	O1,O2,Oz
Athlete	1-2	8	72	0.986111	0.641972	47.7376	G_P3	-5.717	Occipital_OzO1O2	O1,O2,Oz
Athlete	1-2	8	72	0.986111	0.641972	47.7376	G_N2	-1.89267	ParietoOccipital_POzPO1PO2	PO3,PO4,POz
Athlete	1-2	8	72	0.986111	0.641972	47.7376	G_P2	-1.60933	ParietoOccipital_POzPO1PO2	PO3,PO4,POz
Athlete	1-2	8	72	0.986111	0.641972	47.7376	G_P3	-3.301	ParietoOccipital_POzPO1PO2	PO3,PO4,POz
Athlete	1-2	8	72	0.986111	0.641972	47.7376	G_N2	0.642667	Parietal_PzP1P2	P1,P2,Pz
Athlete	1-2	8	72	0.986111	0.641972	47.7376	G_P2	-0.748333	Parietal_PzP1P2	P1,P2,Pz
Athlete	1-2	8	72	0.986111	0.641972	47.7376	G_P3	2.273	Parietal_PzP1P2	P1,P2,Pz
Athlete	1-2	8	72	0.986111	0.641972	47.7376	G_N2	2.917	Central_Cz	Cz
Athlete	1-2	8	72	0.986111	0.641972	47.7376	G_P2	-0.019	Central_Cz	Cz
Athlete	1-2	8	72	0.986111	0.641972	47.7376	G_P3	4.027	Central_Cz	Cz
Athlete	1-2	8	72	0.986111	0.641972	47.7376	G_N2	2.426	CentroParietal_CPz	CPz
Athlete	1-2	8	72	0.986111	0.641972	47.7376	G_P2	0.158	CentroParietal_CPz	CPz
Athlete	1-2	8	72	0.986111	0.641972	47.7376	G_P3	4.29	CentroParietal_CPz	CPz
Athlete	1-2	8	72	0.986111	0.641972	47.7376	G_N2	2.043	Frontal_FzF1F2	F1,F2,Fz
Athlete	1-2	8	72	0.986111	0.641972	47.7376	G_P2	0.252333	Frontal_FzF1F2	F1,F2,Fz
Athlete	1-2	8	72	0.986111	0.641972	47.7376	G_P3	2.78167	Frontal_FzF1F2	F1,F2,Fz
Athlete	1-20	1	68	0.602941	0.824603	11.1882	G_N2	0.209333	Occipital_OzO1O2	O1,O2,Oz
Athlete	1-20	1	68	0.602941	0.824603	11.1882	G_P2	1.017	Occipital_OzO1O2	O1,O2,Oz
Athlete	1-20	1	68	0.602941	0.824603	11.1882	G_P3	-1.733	Occipital_OzO1O2	O1,O2,Oz
Athlete	1-20	1	68	0.602941	0.824603	11.1882	G_N2	0.293333	ParietoOccipital_POzPO1PO2	PO3,PO4,POz
Athlete	1-20	1	68	0.602941	0.824603	11.1882	G_P2	1.42967	ParietoOccipital_POzPO1PO2	PO3,PO4,POz
Athlete	1-20	1	68	0.602941	0.824603	11.1882	G_P3	-0.071	ParietoOccipital_POzPO1PO2	PO3,PO4,POz
Athlete	1-20	1	68	0.602941	0.824603	11.1882	G_N2	0.011	Parietal_PzP1P2	P1,P2,Pz
Athlete	1-20	1	68	0.602941	0.824603	11.1882	G_P2	1.50033	Parietal_PzP1P2	P1,P2,Pz
Athlete	1-20	1	68	0.602941	0.824603	11.1882	G_P3	1.032	Parietal_PzP1P2	P1,P2,Pz
Athlete	1-20	1	68	0.602941	0.824603	11.1882	G_N2	0.604	Central_Cz	Cz
Athlete	1-20	1	68	0.602941	0.824603	11.1882	G_P2	0.659	Central_Cz	Cz
Athlete	1-20	1	68	0.602941	0.824603	11.1882	G_P3	1.88	Central_Cz	Cz
Athlete	1-20	1	68	0.602941	0.824603	11.1882	G_N2	0.463	CentroParietal_CPz	CPz
Athlete	1-20	1	68	0.602941	0.824603	11.1882	G_P2	1.189	CentroParietal_CPz	CPz
Athlete	1-20	1	68	0.602941	0.824603	11.1882	G_P3	2.233	CentroParietal_CPz	CPz
Athlete	1-20	1	68	0.602941	0.824603	11.1882	G_N2	-0.0536667	Frontal_FzF1F2	F1,F2,Fz
Athlete	1-20	1	68	0.602941	0.824603	11.1882	G_P2	-0.484	Frontal_FzF1F2	F1,F2,Fz
Athlete	1-20	1	68	0.602941	0.824603	11.1882	G_P3	-1.26667	Frontal_FzF1F2	F1,F2,Fz
Athlete	1-20	2	69	0.521739	0.84887	12.2004	G_N2	-1.12133	Occipital_OzO1O2	O1,O2,Oz
Athlete	1-20	2	69	0.521739	0.84887	12.2004	G_P2	-0.152667	Occipital_OzO1O2	O1,O2,Oz
Athlete	1-20	2	69	0.521739	0.84887	12.2004	G_P3	-3.53933	Occipital_OzO1O2	O1,O2,Oz
Athlete	1-20	2	69	0.521739	0.84887	12.2004	G_N2	-0.478	ParietoOccipital_POzPO1PO2	PO3,PO4,POz
Athlete	1-20	2	69	0.521739	0.84887	12.2004	G_P2	0.939	ParietoOccipital_POzPO1PO2	PO3,PO4,POz
Athlete	1-20	2	69	0.521739	0.84887	12.2004	G_P3	-1.233	ParietoOccipital_POzPO1PO2	PO3,PO4,POz
Athlete	1-20	2	69	0.521739	0.84887	12.2004	G_N2	0.0133333	Parietal_PzP1P2	P1,P2,Pz
Athlete	1-20	2	69	0.521739	0.84887	12.2004	G_P2	1.30633	Parietal_PzP1P2	P1,P2,Pz
Athlete	1-20	2	69	0.521739	0.84887	12.2004	G_P3	0.622	Parietal_PzP1P2	P1,P2,Pz
Athlete	1-20	2	69	0.521739	0.84887	12.2004	G_N2	1.16	Central_Cz	Cz
Athlete	1-20	2	69	0.521739	0.84887	12.2004	G_P2	0.638	Central_Cz	Cz
Athlete	1-20	2	69	0.521739	0.84887	12.2004	G_P3	2.041	Central_Cz	Cz
Athlete	1-20	2	69	0.521739	0.84887	12.2004	G_N2	0.649	CentroParietal_CPz	CPz
Athlete	1-20	2	69	0.521739	0.84887	12.2004	G_P2	1.01	CentroParietal_CPz	CPz
Athlete	1-20	2	69	0.521739	0.84887	12.2004	G_P3	1.858	CentroParietal_CPz	CPz
Athlete	1-20	2	69	0.521739	0.84887	12.2004	G_N2	1.035	Frontal_FzF1F2	F1,F2,Fz
Athlete	1-20	2	69	0.521739	0.84887	12.2004	G_P2	-0.384333	Frontal_FzF1F2	F1,F2,Fz
Athlete	1-20	2	69	0.521739	0.84887	12.2004	G_P3	-0.219333	Frontal_FzF1F2	F1,F2,Fz
Athlete	1-20	3	68	0.75	0.840912	18.5035	G_N2	-0.889667	Occipital_OzO1O2	O1,O2,Oz
Athlete	1-20	3	68	0.75	0.840912	18.5035	G_P2	1.42333	Occipital_OzO1O2	O1,O2,Oz
Athlete	1-20	3	68	0.75	0.840912	18.5035	G_P3	-3.111	Occipital_OzO1O2	O1,O2,Oz
Athlete	1-20	3	68	0.75	0.840912	18.5035	G_N2	-0.843667	ParietoOccipital_POzPO1PO2	PO3,PO4,POz
Athlete	1-20	3	68	0.75	0.840912	18.5035	G_P2	1.38567	ParietoOccipital_POzPO1PO2	PO3,PO4,POz
Athlete	1-20	3	68	0.75	0.840912	18.5035	G_P3	-1.22633	ParietoOccipital_POzPO1PO2	PO3,PO4,POz
Athlete	1-20	3	68	0.75	0.840912	18.5035	G_N2	-0.488667	Parietal_PzP1P2	P1,P2,Pz
Athlete	1-20	3	68	0.75	0.840912	18.5035	G_P2	0.759	Parietal_PzP1P2	P1,P2,Pz
Athlete	1-20	3	68	0.75	0.840912	18.5035	G_P3	0.602667	Parietal_PzP1P2	P1,P2,Pz
Athlete	1-20	3	68	0.75	0.840912	18.5035	G_N2	1.279	Central_Cz	Cz
Athlete	1-20	3	68	0.75	0.840912	18.5035	G_P2	-0.224	Central_Cz	Cz
Athlete	1-20	3	68	0.75	0.840912	18.5035	G_P3	2.362	Central_Cz	Cz
Athlete	1-20	3	68	0.75	0.840912	18.5035	G_N2	0.573	CentroParietal_CPz	CPz
Athlete	1-20	3	68	0.75	0.840912	18.5035	G_P2	0.138	CentroParietal_CPz	CPz
Athlete	1-20	3	68	0.75	0.840912	18.5035	G_P3	2.203	CentroParietal_CPz	CPz
Athlete	1-20	3	68	0.75	0.840912	18.5035	G_N2	1.26667	Frontal_FzF1F2	F1,F2,Fz
Athlete	1-20	3	68	0.75	0.840912	18.5035	G_P2	-0.595667	Frontal_FzF1F2	F1,F2,Fz
Athlete	1-20	3	68	0.75	0.840912	18.5035	G_P3	-0.278	Frontal_FzF1F2	F1,F2,Fz
Athlete	1-20	4	72	0.75	0.896153	23.391	G_N2	-0.809	Occipital_OzO1O2	O1,O2,Oz
Athlete	1-20	4	72	0.75	0.896153	23.391	G_P2	0.225	Occipital_OzO1O2	O1,O2,Oz
Athlete	1-20	4	72	0.75	0.896153	23.391	G_P3	-2.93367	Occipital_OzO1O2	O1,O2,Oz
Athlete	1-20	4	72	0.75	0.896153	23.391	G_N2	-0.584333	ParietoOccipital_POzPO1PO2	PO3,PO4,POz
Athlete	1-20	4	72	0.75	0.896153	23.391	G_P2	0.855	ParietoOccipital_POzPO1PO2	PO3,PO4,POz
Athlete	1-20	4	72	0.75	0.896153	23.391	G_P3	-1.10333	ParietoOccipital_POzPO1PO2	PO3,PO4,POz
Athlete	1-20	4	72	0.75	0.896153	23.391	G_N2	-0.201667	Parietal_PzP1P2	P1,P2,Pz
Athlete	1-20	4	72	0.75	0.896153	23.391	G_P2	0.93	Parietal_PzP1P2	P1,P2,Pz
Athlete	1-20	4	72	0.75	0.896153	23.391	G_P3	1.024	Parietal_PzP1P2	P1,P2,Pz
Athlete	1-20	4	72	0.75	0.896153	23.391	G_N2	0.539	Central_Cz	Cz
Athlete	1-20	4	72	0.75	0.896153	23.391	G_P2	0.271	Central_Cz	Cz
Athlete	1-20	4	72	0.75	0.896153	23.391	G_P3	2.197	Central_Cz	Cz
Athlete	1-20	4	72	0.75	0.896153	23.391	G_N2	0.336	CentroParietal_CPz	CPz
Athlete	1-20	4	72	0.75	0.896153	23.391	G_P2	0.63	CentroParietal_CPz	CPz
Athlete	1-20	4	72	0.75	0.896153	23.391	G_P3	2.151	CentroParietal_CPz	CPz
Athlete	1-20	4	72	0.75	0.896153	23.391	G_N2	0.397	Frontal_FzF1F2	F1,F2,Fz
Athlete	1-20	4	72	0.75	0.896153	23.391	G_P2	-0.535333	Frontal_FzF1F2	F1,F2,Fz
Athlete	1-20	4	72	0.75	0.896153	23.391	G_P3	-0.328	Frontal_FzF1F2	F1,F2,Fz
Athlete	1-20	5	69	0.884058	0.843609	30.2484	G_N2	-1.51433	Occipital_OzO1O2	O1,O2,Oz
Athlete	1-20	5	69	0.884058	0.843609	30.2484	G_P2	0.111333	Occipital_OzO1O2	O1,O2,Oz
Athlete	1-20	5	69	0.884058	0.843609	30.2484	G_P3	-3.19333	Occipital_OzO1O2	O1,O2,Oz
Athlete	1-20	5	69	0.884058	0.843609	30.2484	G_N2	-0.924667	ParietoOccipital_POzPO1PO2	PO3,PO4,POz
Athlete	1-20	5	69	0.884058	0.843609	30.2484	G_P2	0.689333	ParietoOccipital_POzPO1PO2	PO3,PO4,POz
Athlete	1-20	5	69	0.884058	0.843609	30.2484	G_P3	-0.867	ParietoOccipital_POzPO1PO2	PO3,PO4,POz
Athlete	1-20	5	69	0.884058	0.843609	30.2484	G_N2	0.118667	Parietal_PzP1P2	P1,P2,Pz
Athlete	1-20	5	69	0.884058	0.843609	30.2484	G_P2	1.104	Parietal_PzP1P2	P1,P2,Pz
Athlete	1-20	5	69	0.884058	0.843609	30.2484	G_P3	1.37967	Parietal_PzP1P2	P1,P2,Pz
Athlete	1-20	5	69	0.884058	0.843609	30.2484	G_N2	1.718	Central_Cz	Cz
Athlete	1-20	5	69	0.884058	0.843609	30.2484	G_P2	0.993	Central_Cz	Cz
Athlete	1-20	5	69	0.884058	0.843609	30.2484	G_P3	2.488	Central_Cz	Cz
Athlete	1-20	5	69	0.884058	0.843609	30.2484	G_N2	1.206	CentroParietal_CPz	CPz
Athlete	1-20	5	69	0.884058	0.843609	30.2484	G_P2	1.165	CentroParietal_CPz	CPz
Athlete	1-20	5	69	0.884058	0.843609	30.2484	G_P3	2.868	CentroParietal_CPz	CPz
Athlete	1-20	5	69	0.884058	0.843609	30.2484	G_N2	0.567667	Frontal_FzF1F2	F1,F2,Fz
Athlete	1-20	5	69	0.884058	0.843609	30.2484	G_P2	-0.484	Frontal_FzF1F2	F1,F2,Fz
Athlete	1-20	5	69	0.884058	0.843609	30.2484	G_P3	-1.71133	Frontal_FzF1F2	F1,F2,Fz
Athlete	1-20	6	72	0.930556	0.784542	53.5229	G_N2	-0.918333	Occipital_OzO1O2	O1,O2,Oz
Athlete	1-20	6	72	0.930556	0.784542	53.5229	G_P2	-0.226667	Occipital_OzO1O2	O1,O2,Oz
Athlete	1-20	6	72	0.930556	0.784542	53.5229	G_P3	-3.664	Occipital_OzO1O2	O1,O2,Oz
Athlete	1-20	6	72	0.930556	0.784542	53.5229	G_N2	-0.334	ParietoOccipital_POzPO1PO2	PO3,PO4,POz
Athlete	1-20	6	72	0.930556	0.784542	53.5229	G_P2	0.646	ParietoOccipital_POzPO1PO2	PO3,PO4,POz
Athlete	1-20	6	72	0.930556	0.784542	53.5229	G_P3	0.389	ParietoOccipital_POzPO1PO2	PO3,PO4,POz
Athlete	1-20	6	72	0.930556	0.784542	53.5229	G_N2	0.779	Parietal_PzP1P2	P1,P2,Pz
Athlete	1-20	6	72	0.930556	0.784542	53.5229	G_P2	1.34467	Parietal_PzP1P2	P1,P2,Pz
Athlete	1-20	6	72	0.930556	0.784542	53.5229	G_P3	3.87467	Parietal_PzP1P2	P1,P2,Pz
Athlete	1-20	6	72	0.930556	0.784542	53.5229	G_N2	1.38	Central_Cz	Cz
Athlete	1-20	6	72	0.930556	0.784542	53.5229	G_P2	1.098	Central_Cz	Cz
Athlete	1-20	6	72	0.930556	0.784542	53.5229	G_P3	4.36	Central_Cz	Cz
Athlete	1-20	6	72	0.930556	0.784542	53.5229	G_N2	1.242	CentroParietal_CPz	CPz
Athlete	1-20	6	72	0.930556	0.784542	53.5229	G_P2	1.278	CentroParietal_CPz	CPz
Athlete	1-20	6	72	0.930556	0.784542	53.5229	G_P3	5.035	CentroParietal_CPz	CPz
Athlete	1-20	6	72	0.930556	0.784542	53.5229	G_N2	0.635667	Frontal_FzF1F2	F1,F2,Fz
Athlete	1-20	6	72	0.930556	0.784542	53.5229	G_P2	0.186	Frontal_FzF1F2	F1,F2,Fz
Athlete	1-20	6	72	0.930556	0.784542	53.5229	G_P3	-0.976	Frontal_FzF1F2	F1,F2,Fz
Athlete	1-20	7	72	1	0.835514	70.7026	G_N2	-1.03467	Occipital_OzO1O2	O1,O2,Oz
Athlete	1-20	7	72	1	0.835514	70.7026	G_P2	0.523333	Occipital_OzO1O2	O1,O2,Oz
Athlete	1-20	7	72	1	0.835514	70.7026	G_P3	-4.27933	Occipital_OzO1O2	O1,O2,Oz
Athlete	1-20	7	72	1	0.835514	70.7026	G_N2	-0.703333	ParietoOccipital_POzPO1PO2	PO3,PO4,POz
Athlete	1-20	7	72	1	0.835514	70.7026	G_P2	1.28667	ParietoOccipital_POzPO1PO2	PO3,PO4,POz
Athlete	1-20	7	72	1	0.835514	70.7026	G_P3	-0.511	ParietoOccipital_POzPO1PO2	PO3,PO4,POz
Athlete	1-20	7	72	1	0.835514	70.7026	G_N2	0.204333	Parietal_PzP1P2	P1,P2,Pz
Athlete	1-20	7	72	1	0.835514	70.7026	G_P2	1.474	Parietal_PzP1P2	P1,P2,Pz
Athlete	1-20	7	72	1	0.835514	70.7026	G_P3	2.86867	Parietal_PzP1P2	P1,P2,Pz
Athlete	1-20	7	72	1	0.835514	70.7026	G_N2	1.703	Central_Cz	Cz
Athlete	1-20	7	72	1	0.835514	70.7026	G_P2	0.612	Central_Cz	Cz
Athlete	1-20	7	72	1	0.835514	70.7026	G_P3	3.942	Central_Cz	Cz
Athlete	1-20	7	72	1	0.835514	70.7026	G_N2	1.248	CentroParietal_CPz	CPz
Athlete	1-20	7	72	1	0.835514	70.7026	G_P2	1.202	CentroParietal_CPz	CPz
Athlete	1-20	7	72	1	0.835514	70.7026	G_P3	4.196	CentroParietal_CPz	CPz
Athlete	1-20	7	72	1	0.835514	70.7026	G_N2	1.27867	Frontal_FzF1F2	F1,F2,Fz
Athlete	1-20	7	72	1	0.835514	70.7026	G_P2	-0.797333	Frontal_FzF1F2	F1,F2,Fz
Athlete	1-20	7	72	1	0.835514	70.7026	G_P3	-1.10967	Frontal_FzF1F2	F1,F2,Fz
Athlete	1-20	8	72	0.986111	0.850903	82.4249	G_N2	-0.447667	Occipital_OzO1O2	O1,O2,Oz
Athlete	1-20	8	72	0.986111	0.850903	82.4249	G_P2	0.824333	Occipital_OzO1O2	O1,O2,Oz
Athlete	1-20	8	72	0.986111	0.850903	82.4249	G_P3	-5.18433	Occipital_OzO1O2	O1,O2,Oz
Athlete	1-20	8	72	0.986111	0.850903	82.4249	G_N2	-0.174333	ParietoOccipital_POzPO1PO2	PO3,PO4,POz
Athlete	1-20	8	72	0.986111	0.850903	82.4249	G_P2	0.806	ParietoOccipital_POzPO1PO2	PO3,PO4,POz
Athlete	1-20	8	72	0.986111	0.850903	82.4249	G_P3	-0.246333	ParietoOccipital_POzPO1PO2	PO3,PO4,POz
Athlete	1-20	8	72	0.986111	0.850903	82.4249	G_N2	0.967	Parietal_PzP1P2	P1,P2,Pz
Athlete	1-20	8	72	0.986111	0.850903	82.4249	G_P2	0.940333	Parietal_PzP1P2	P1,P2,Pz
Athlete	1-20	8	72	0.986111	0.850903	82.4249	G_P3	4.23833	Parietal_PzP1P2	P1,P2,Pz
Athlete	1-20	8	72	0.986111	0.850903	82.4249	G_N2	1.662	Central_Cz	Cz
Athlete	1-20	8	72	0.986111	0.850903	82.4249	G_P2	0.109	Central_Cz	Cz
Athlete	1-20	8	72	0.986111	0.850903	82.4249	G_P3	5.509	Central_Cz	Cz
Athlete	1-20	8	72	0.986111	0.850903	82.4249	G_N2	1.592	CentroParietal_CPz	CPz
Athlete	1-20	8	72	0.986111	0.850903	82.4249	G_P2	0.541	CentroParietal_CPz	CPz
Athlete	1-20	8	72	0.986111	0.850903	82.4249	G_P3	6.044	CentroParietal_CPz	CPz
Athlete	1-20	8	72	0.986111	0.850903	82.4249	G_N2	1.13433	Frontal_FzF1F2	F1,F2,Fz
Athlete	1-20	8	72	0.986111	0.850903	82.4249	G_P2	-0.203667	Frontal_FzF1F2	F1,F2,Fz
Athlete	1-20	8	72	0.986111	0.850903	82.4249	G_P3	-0.257	Frontal_FzF1F2	F1,F2,Fz
Athlete	1-21	1	65	0.523077	0.967708	31.8546	G_N2	-1.93367	Occipital_OzO1O2	O1,O2,Oz
Athlete	1-21	1	65	0.523077	0.967708	31.8546	G_P2	-0.118	Occipital_OzO1O2	O1,O2,Oz
Athlete	1-21	1	65	0.523077	0.967708	31.8546	G_P3	-2.833	Occipital_OzO1O2	O1,O2,Oz
Athlete	1-21	1	65	0.523077	0.967708	31.8546	G_N2	-1.576	ParietoOccipital_POzPO1PO2	PO3,PO4,POz
Athlete	1-21	1	65	0.523077	0.967708	31.8546	G_P2	-0.400333	ParietoOccipital_POzPO1PO2	PO3,PO4,POz
Athlete	1-21	1	65	0.523077	0.967708	31.8546	G_P3	-1.817	ParietoOccipital_POzPO1PO2	PO3,PO4,POz
Athlete	1-21	1	65	0.523077	0.967708	31.8546	G_N2	-0.794333	Parietal_PzP1P2	P1,P2,Pz
Athlete	1-21	1	65	0.523077	0.967708	31.8546	G_P2	-0.677	Parietal_PzP1P2	P1,P2,Pz
Athlete	1-21	1	65	0.523077	0.967708	31.8546	G_P3	-0.802667	Parietal_PzP1P2	P1,P2,Pz
Athlete	1-21	1	65	0.523077	0.967708	31.8546	G_N2	1.254	Central_Cz	Cz
Athlete	1-21	1	65	0.523077	0.967708	31.8546	G_P2	-0.305	Central_Cz	Cz
Athlete	1-21	1	65	0.523077	0.967708	31.8546	G_P3	0.992	Central_Cz	Cz
Athlete	1-21	1	65	0.523077	0.967708	31.8546	G_N2	0.176	CentroParietal_CPz	CPz
Athlete	1-21	1	65	0.523077	0.967708	31.8546	G_P2	-0.478	CentroParietal_CPz	CPz
Athlete	1-21	1	65	0.523077	0.967708	31.8546	G_P3	0.008	CentroParietal_CPz	CPz
Athlete	1-21	1	65	0.523077	0.967708	31.8546	G_N2	1.529	Frontal_FzF1F2	F1,F2,Fz
Athlete	1-21	1	65	0.523077	0.967708	31.8546	G_P2	0.0143333	Frontal_FzF1F2	F1,F2,Fz
Athlete	1-21	1	65	0.523077	0.967708	31.8546	G_P3	1.18333	Frontal_FzF1F2	F1,F2,Fz
Athlete	1-21	2	69	0.565217	0.899232	40.389	G_N2	-2.975	Occipital_OzO1O2	O1,O2,Oz
Athlete	1-21	2	69	0.565217	0.899232	40.389	G_P2	-0.614333	Occipital_OzO1O2	O1,O2,Oz
Athlete	1-21	2	69	0.565217	0.899232	40.389	G_P3	-4.374	Occipital_OzO1O2	O1,O2,Oz
Athlete	1-21	2	69	0.565217	0.899232	40.389	G_N2	-1.83833	ParietoOccipital_POzPO1PO2	PO3,PO4,POz
Athlete	1-21	2	69	0.565217	0.899232	40.389	G_P2	-0.554333	ParietoOccipital_POzPO1PO2	PO3,PO4,POz
Athlete	1-21	2	69	0.565217	0.899232	40.389	G_P3	-2.51967	ParietoOccipital_POzPO1PO2	PO3,PO4,POz
Athlete	1-21	2	69	0.565217	0.899232	40.389	G_N2	0.0613333	Parietal_PzP1P2	P1,P2,Pz
Athlete	1-21	2	69	0.565217	0.899232	40.389	G_P2	-0.240667	Parietal_PzP1P2	P1,P2,Pz
Athlete	1-21	2	69	0.565217	0.899232	40.389	G_P3	-0.338	Parietal_PzP1P2	P1,P2,Pz
Athlete	1-21	2	69	0.565217	0.899232	40.389	G_N2	2.808	Central_Cz	Cz
Athlete	1-21	2	69	0.565217	0.899232	40.389	G_P2	0.524	Central_Cz	Cz
Athlete	1-21	2	69	0.565217	0.899232	40.389	G_P3	2.454	Central_Cz	Cz
Athlete	1-21	2	69	0.565217	0.899232	40.389	G_N2	1.483	CentroParietal_CPz	CPz
Athlete	1-21	2	69	0.565217	0.899232	40.389	G_P2	0.006	CentroParietal_CPz	CPz
Athlete	1-21	2	69	0.565217	0.899232	40.389	G_P3	1.188	CentroParietal_CPz	CPz
Athlete	1-21	2	69	0.565217	0.899232	40.389	G_N2	2.18533	Frontal_FzF1F2	F1,F2,Fz
Athlete	1-21	2	69	0.565217	0.899232	40.389	G_P2	0.352333	Frontal_FzF1F2	F1,F2,Fz
Athlete	1-21	2	69	0.565217	0.899232	40.389	G_P3	2.50433	Frontal_FzF1F2	F1,F2,Fz
Athlete	1-21	3	64	0.703125	0.870125	42.8217	G_N2	-2.153	Occipital_OzO1O2	O1,O2,Oz
Athlete	1-21	3	64	0.703125	0.870125	42.8217	G_P2	-0.668333	Occipital_OzO1O2	O1,O2,Oz
Athlete	1-21	3	64	0.703125	0.870125	42.8217	G_P3	-2.772	Occipital_OzO1O2	O1,O2,Oz
Athlete	1-21	3	64	0.703125	0.870125	42.8217	G_N2	-1.758	ParietoOccipital_POzPO1PO2	PO3,PO4,POz
Athlete	1-21	3	64	0.703125	0.870125	42.8217	G_P2	-1.19367	ParietoOccipital_POzPO1PO2	PO3,PO4,POz
Athlete	1-21	3	64	0.703125	0.870125	42.8217	G_P3	-1.966	ParietoOccipital_POzPO1PO2	PO3,PO4,POz
Athlete	1-21	3	64	0.703125	0.870125	42.8217	G_N2	-0.531	Parietal_PzP1P2	P1,P2,Pz
Athlete	1-21	3	64	0.703125	0.870125	42.8217	G_P2	-1.20633	Parietal_PzP1P2	P1,P2,Pz
Athlete	1-21	3	64	0.703125	0.870125	42.8217	G_P3	-0.433333	Parietal_PzP1P2	P1,P2,Pz
Athlete	1-21	3	64	0.703125	0.870125	42.8217	G_N2	1.886	Central_Cz	Cz
Athlete	1-21	3	64	0.703125	0.870125	42.8217	G_P2	0.522	Central_Cz	Cz
Athlete	1-21	3	64	0.703125	0.870125	42.8217	G_P3	1.446	Central_Cz	Cz
Athlete	1-21	3	64	0.703125	0.870125	42.8217	G_N2	0.637	CentroParietal_CPz	CPz
Athlete	1-21	3	64	0.703125	0.870125	42.8217	G_P2	-0.623	CentroParietal_CPz	CPz
Athlete	1-21	3	64	0.703125	0.870125	42.8217	G_P3	0.56	CentroParietal_CPz	CPz
Athlete	1-21	3	64	0.703125	0.870125	42.8217	G_N2	1.75567	Frontal_FzF1F2	F1,F2,Fz
Athlete	1-21	3	64	0.703125	0.870125	42.8217	G_P2	1.27867	Frontal_FzF1F2	F1,F2,Fz
Athlete	1-21	3	64	0.703125	0.870125	42.8217	G_P3	1.20167	Frontal_FzF1F2	F1,F2,Fz
Athlete	1-21	4	68	0.661765	0.776044	47.1638	G_N2	-1.90667	Occipital_OzO1O2	O1,O2,Oz
Athlete	1-21	4	68	0.661765	0.776044	47.1638	G_P2	0.261	Occipital_OzO1O2	O1,O2,Oz
Athlete	1-21	4	68	0.661765	0.776044	47.1638	G_P3	-2.631	Occipital_OzO1O2	O1,O2,Oz
Athlete	1-21	4	68	0.661765	0.776044	47.1638	G_N2	-1.32867	ParietoOccipital_POzPO1PO2	PO3,PO4,POz
Athlete	1-21	4	68	0.661765	0.776044	47.1638	G_P2	-0.398667	ParietoOccipital_POzPO1PO2	PO3,PO4,POz
Athlete	1-21	4	68	0.661765	0.776044	47.1638	G_P3	-1.33633	ParietoOccipital_POzPO1PO2	PO3,PO4,POz
Athlete	1-21	4	68	0.661765	0.776044	47.1638	G_N2	-0.351	Parietal_PzP1P2	P1,P2,Pz
Athlete	1-21	4	68	0.661765	0.776044	47.1638	G_P2	-0.704667	Parietal_PzP1P2	P1,P2,Pz
Athlete	1-21	4	68	0.661765	0.776044	47.1638	G_P3	-0.435333	Parietal_PzP1P2	P1,P2,Pz
Athlete	1-21	4	68	0.661765	0.776044	47.1638	G_N2	1.528	Central_Cz	Cz
Athlete	1-21	4	68	0.661765	0.776044	47.1638	G_P2	-0.275	Central_Cz	Cz
Athlete	1-21	4	68	0.661765	0.776044	47.1638	G_P3	0.99	Central_Cz	Cz
Athlete	1-21	4	68	0.661765	0.776044	47.1638	G_N2	0.396	CentroParietal_CPz	CPz
Athlete	1-21	4	68	0.661765	0.776044	47.1638	G_P2	-0.712	CentroParietal_CPz	CPz
Athlete	1-21	4	68	0.661765	0.776044	47.1638	G_P3	0.055	CentroParietal_CPz	CPz
Athlete	1-21	4	68	0.661765	0.776044	47.1638	G_N2	1.48267	Frontal_FzF1F2	F1,F2,Fz
Athlete	1-21	4	68	0.661765	0.776044	47.1638	G_P2	0.235333	Frontal_FzF1F2	F1,F2,Fz
Athlete	1-21	4	68	0.661765	0.776044	47.1638	G_P3	1.14567	Frontal_FzF1F2	F1,F2,Fz
Athlete	1-21	5	68	0.808824	0.750912	43.8254	G_N2	-1.89133	Occipital_OzO1O2	O1,O2,Oz
Athlete	1-21	5	68	0.808824	0.750912	43.8254	G_P2	-0.290333	Occipital_OzO1O2	O1,O2,Oz
Athlete	1-21	5	68	0.808824	0.750912	43.8254	G_P3	-2.899	Occipital_OzO1O2	O1,O2,Oz
Athlete	1-21	5	68	0.808824	0.750912	43.8254	G_N2	-1.202	ParietoOccipital_POzPO1PO2	PO3,PO4,POz
Athlete	1-21	5	68	0.808824	0.750912	43.8254	G_P2	-0.205333	ParietoOccipital_POzPO1PO2	PO3,PO4,POz
Athlete	1-21	5	68	0.808824	0.750912	43.8254	G_P3	-1.42767	ParietoOccipital_POzPO1PO2	PO3,PO4,POz
Athlete	1-21	5	68	0.808824	0.750912	43.8254	G_N2	0.0203333	Parietal_PzP1P2	P1,P2,Pz
Athlete	1-21	5	68	0.808824	0.750912	43.8254	G_P2	-0.1	Parietal_PzP1P2	P1,P2,Pz
Athlete	1-21	5	68	0.808824	0.750912	43.8254	G_P3	0.179333	Parietal_PzP1P2	P1,P2,Pz
Athlete	1-21	5	68	0.808824	0.750912	43.8254	G_N2	2.141	Central_Cz	Cz
Athlete	1-21	5	68	0.808824	0.750912	43.8254	G_P2	0.574	Central_Cz	Cz
Athlete	1-21	5	68	0.808824	0.750912	43.8254	G_P3	2.085	Central_Cz	Cz
Athlete	1-21	5	68	0.808824	0.750912	43.8254	G_N2	1.003	CentroParietal_CPz	CPz
Athlete	1-21	5	68	0.808824	0.750912	43.8254	G_P2	0.088	CentroParietal_CPz	CPz
Athlete	1-21	5	68	0.808824	0.750912	43.8254	G_P3	1.105	CentroParietal_CPz	CPz
Athlete	1-21	5	68	0.808824	0.750912	43.8254	G_N2	1.21967	Frontal_FzF1F2	F1,F2,Fz
Athlete	1-21	5	68	0.808824	0.750912	43.8254	G_P2	0.0103333	Frontal_FzF1F2	F1,F2,Fz
Athlete	1-21	5	68	0.808824	0.750912	43.8254	G_P3	1.09533	Frontal_FzF1F2	F1,F2,Fz
Athlete	1-21	6	71	0.929577	0.599845	53.34	G_N2	-3.54633	Occipital_OzO1O2	O1,O2,Oz
Athlete	1-21	6	71	0.929577	0.599845	53.34	G_P2	-0.807	Occipital_OzO1O2	O1,O2,Oz
Athlete	1-21	6	71	0.929577	0.599845	53.34	G_P3	-4.59	Occipital_OzO1O2	O1,O2,Oz
Athlete	1-21	6	71	0.929577	0.599845	53.34	G_N2	-2.329	ParietoOccipital_POzPO1PO2	PO3,PO4,POz
Athlete	1-21	6	71	0.929577	0.599845	53.34	G_P2	-1.01	ParietoOccipital_POzPO1PO2	PO3,PO4,POz
Athlete	1-21	6	71	0.929577	0.599845	53.34	G_P3	-1.98633	ParietoOccipital_POzPO1PO2	PO3,PO4,POz
Athlete	1-21	6	71	0.929577	0.599845	53.34	G_N2	-0.227	Parietal_PzP1P2	P1,P2,Pz
Athlete	1-21	6	71	0.929577	0.599845	53.34	G_P2	-0.741	Parietal_PzP1P2	P1,P2,Pz
Athlete	1-21	6	71	0.929577	0.599845	53.34	G_P3	0.266	Parietal_PzP1P2	P1,P2,Pz
Athlete	1-21	6	71	0.929577	0.599845	53.34	G_N2	2.46	Central_Cz	Cz
Athlete	1-21	6	71	0.929577	0.599845	53.34	G_P2	0.159	Central_Cz	Cz
Athlete	1-21	6	71	0.929577	0.599845	53.34	G_P3	2.246	Central_Cz	Cz
Athlete	1-21	6	71	0.929577	0.599845	53.34	G_N2	1.149	CentroParietal_CPz	CPz
Athlete	1-21	6	71	0.929577	0.599845	53.34	G_P2	-0.468	CentroParietal_CPz	CPz
Athlete	1-21	6	71	0.929577	0.599845	53.34	G_P3	1.394	CentroParietal_CPz	CPz
Athlete	1-21	6	71	0.929577	0.599845	53.34	G_N2	2.911	Frontal_FzF1F2	F1,F2,Fz
Athlete	1-21	6	71	0.929577	0.599845	53.34	G_P2	0.991667	Frontal_FzF1F2	F1,F2,Fz
Athlete	1-21	6	71	0.929577	0.599845	53.34	G_P3	2.478	Frontal_FzF1F2	F1,F2,Fz
Athlete	1-21	7	64	0.96875	0.540844	57.4414	G_N2	-4.389	Occipital_OzO1O2	O1,O2,Oz
Athlete	1-21	7	64	0.96875	0.540844	57.4414	G_P2	-0.741	Occipital_OzO1O2	O1,O2,Oz
Athlete	1-21	7	64	0.96875	0.540844	57.4414	G_P3	-4.85267	Occipital_OzO1O2	O1,O2,Oz
Athlete	1-21	7	64	0.96875	0.540844	57.4414	G_N2	-2.44067	ParietoOccipital_POzPO1PO2	PO3,PO4,POz
Athlete	1-21	7	64	0.96875	0.540844	57.4414	G_P2	-0.829	ParietoOccipital_POzPO1PO2	PO3,PO4,POz
Athlete	1-21	7	64	0.96875	0.540844	57.4414	G_P3	-1.71967	ParietoOccipital_POzPO1PO2	PO3,PO4,POz
Athlete	1-21	7	64	0.96875	0.540844	57.4414	G_N2	-0.318	Parietal_PzP1P2	P1,P2,Pz
Athlete	1-21	7	64	0.96875	0.540844	57.4414	G_P2	-0.909333	Parietal_PzP1P2	P1,P2,Pz
Athlete	1-21	7	64	0.96875	0.540844	57.4414	G_P3	0.281	Parietal_PzP1P2	P1,P2,Pz
Athlete	1-21	7	64	0.96875	0.540844	57.4414	G_N2	2.668	Central_Cz	Cz
Athlete	1-21	7	64	0.96875	0.540844	57.4414	G_P2	-0.273	Central_Cz	Cz
Athlete	1-21	7	64	0.96875	0.540844	57.4414	G_P3	2.052	Central_Cz	Cz
Athlete	1-21	7	64	0.96875	0.540844	57.4414	G_N2	1.423	CentroParietal_CPz	CPz
Athlete	1-21	7	64	0.96875	0.540844	57.4414	G_P2	-0.606	CentroParietal_CPz	CPz
Athlete	1-21	7	64	0.96875	0.540844	57.4414	G_P3	1.572	CentroParietal_CPz	CPz
Athlete	1-21	7	64	0.96875	0.540844	57.4414	G_N2	3.01967	Frontal_FzF1F2	F1,F2,Fz
Athlete	1-21	7	64	0.96875	0.540844	57.4414	G_P2	0.585333	Frontal_FzF1F2	F1,F2,Fz
Athlete	1-21	7	64	0.96875	0.540844	57.4414	G_P3	1.92533	Frontal_FzF1F2	F1,F2,Fz
Athlete	1-21	8	72	0.972222	0.523931	55.4643	G_N2	-5.50267	Occipital_OzO1O2	O1,O2,Oz
[truncated: 4,769 more rows]

## Sheet: Behavior_SubjectBin
group	subject_uid	bin	n_trials	ACC_mean	RT_mean_sec	Confidence_mean
Athlete	1-1	1	70	0.5	0.761186	12.5509
Athlete	1-1	2	72	0.583333	0.790319	17.1015
Athlete	1-1	3	70	0.828571	0.744314	35.6326
Athlete	1-1	4	70	0.928571	0.7105	56.4226
Athlete	1-1	5	70	0.928571	0.676786	53.8003
Athlete	1-1	6	72	0.986111	0.664194	72.7206
Athlete	1-1	7	72	0.986111	0.654792	73.0869
Athlete	1-1	8	71	0.971831	0.62762	73.8852
Athlete	1-10	1	71	0.521127	1.06023	9.20704
Athlete	1-10	2	68	0.661765	1.01846	10.9556
Athlete	1-10	3	69	0.768116	0.884362	26.3687
Athlete	1-10	4	70	0.785714	0.764914	35.9659
Athlete	1-10	5	70	0.8	0.858143	36.5466
Athlete	1-10	6	70	0.971429	0.590043	59.9386
Athlete	1-10	7	72	0.958333	0.556514	65.885
Athlete	1-10	8	72	0.958333	0.560917	65.6175
Athlete	1-11	1	68	0.558824	1.11619	43.1603
Athlete	1-11	2	65	0.523077	1.14763	42.7188
Athlete	1-11	3	71	0.647887	1.01613	51.8631
Athlete	1-11	4	70	0.857143	0.892729	58.6107
Athlete	1-11	5	69	0.724638	0.909377	58.9252
Athlete	1-11	6	72	0.986111	0.759083	78.0651
Athlete	1-11	7	72	1	0.737667	84.384
Athlete	1-11	8	72	1	0.731458	86.3568
Athlete	1-12	1	65	0.538462	1.181	31.6138
Athlete	1-12	2	68	0.617647	1.05785	38.9518
Athlete	1-12	3	65	0.846154	0.868569	42.7169
Athlete	1-12	4	67	0.835821	0.883418	46.0982
Athlete	1-12	5	67	0.910448	0.753731	48.2993
Athlete	1-12	6	71	0.985915	0.660521	58.873
Athlete	1-12	7	72	1	0.649139	64.2899
Athlete	1-12	8	70	1	0.618486	62.2549
Athlete	1-13	1	67	0.552239	0.537209	24.2558
Athlete	1-13	2	67	0.402985	0.589284	23.9042
Athlete	1-13	3	66	0.560606	0.598561	27.7682
Athlete	1-13	4	69	0.695652	0.534217	25.4912
Athlete	1-13	5	70	0.685714	0.5474	31.4289
Athlete	1-13	6	65	0.846154	0.530108	36.0394
Athlete	1-13	7	70	0.957143	0.4772	43.8999
Athlete	1-13	8	68	0.970588	0.452632	52.4032
Athlete	1-14	1	71	0.507042	1.05907	13.2051
Athlete	1-14	2	70	0.528571	1.02689	16.8446
Athlete	1-14	3	68	0.867647	1.02407	26.8243
Athlete	1-14	4	71	0.915493	0.946437	38.9717
Athlete	1-14	5	71	0.915493	0.922324	46.6965
Athlete	1-14	6	71	0.985915	0.873099	67.9879
Athlete	1-14	7	69	0.927536	0.825348	80.5655
Athlete	1-14	8	71	0.957746	0.793056	89.4925
Athlete	1-15	1	70	0.514286	0.775129	7.24314
Athlete	1-15	2	69	0.623188	0.798029	7.05826
Athlete	1-15	3	71	0.690141	0.774	12.8938
Athlete	1-15	4	67	0.686567	0.746642	15.5973
Athlete	1-15	5	70	0.8	0.781229	16.8247
Athlete	1-15	6	71	0.985915	0.623155	34.9076
Athlete	1-15	7	72	0.986111	0.668556	45.5994
Athlete	1-15	8	71	1	0.657169	55.7707
Athlete	1-16	1	68	0.588235	0.952235	12.3885
Athlete	1-16	2	70	0.514286	0.935686	14.2081
Athlete	1-16	3	69	0.855072	0.785174	19.8141
Athlete	1-16	4	69	0.753623	0.782188	23.9032
Athlete	1-16	5	71	0.901408	0.806761	25.7227
Athlete	1-16	6	71	0.971831	0.653239	41.0517
Athlete	1-16	7	70	0.971429	0.684157	57.0491
Athlete	1-16	8	72	1	0.662556	69.0106
Athlete	1-17	1	68	0.441176	1.26649	30.1051
Athlete	1-17	2	69	0.637681	1.13654	28.2754
Athlete	1-17	3	71	0.816901	0.920493	46.0663
Athlete	1-17	4	70	0.857143	0.871929	53.7411
Athlete	1-17	5	72	0.972222	0.701194	60.7124
Athlete	1-17	6	72	0.986111	0.630875	76.8369
Athlete	1-17	7	72	1	0.577986	89.2881
Athlete	1-17	8	71	1	0.61331	92.4121
Athlete	1-18	1	69	0.521739	0.741739	7.75406
Athlete	1-18	2	70	0.542857	0.784814	13.2679
Athlete	1-18	3	68	0.588235	0.708412	16.1826
Athlete	1-18	4	69	0.855072	0.658333	38.4988
Athlete	1-18	5	69	0.826087	0.681797	37.7972
Athlete	1-18	6	69	0.985507	0.515971	66.9849
Athlete	1-18	7	71	0.971831	0.507113	68.9603
Athlete	1-18	8	72	0.958333	0.471958	71.074
Athlete	1-19	1	71	0.450704	0.69462	14.213
Athlete	1-19	2	69	0.652174	0.667435	14.3252
Athlete	1-19	3	69	0.768116	0.651913	20.7393
Athlete	1-19	4	71	0.84507	0.716577	26.7059
Athlete	1-19	5	68	0.882353	0.673103	31.49
Athlete	1-19	6	72	1	0.597583	52.3246
Athlete	1-19	7	70	1	0.566986	59.049
Athlete	1-19	8	71	1	0.572746	64.7146
Athlete	1-2	1	65	0.384615	1.02326	5.57338
Athlete	1-2	2	69	0.623188	1.02226	6.23391
Athlete	1-2	3	67	0.820896	0.921896	10.8915
Athlete	1-2	4	69	0.913043	0.819203	16.7701
Athlete	1-2	5	70	0.942857	0.772757	19.9089
Athlete	1-2	6	72	0.972222	0.641778	33.7026
Athlete	1-2	7	71	0.985915	0.62738	37.7561
Athlete	1-2	8	72	0.986111	0.641972	47.7376
Athlete	1-20	1	68	0.602941	0.824603	11.1882
Athlete	1-20	2	69	0.521739	0.84887	12.2004
Athlete	1-20	3	68	0.75	0.840912	18.5035
Athlete	1-20	4	72	0.75	0.896153	23.391
Athlete	1-20	5	69	0.884058	0.843609	30.2484
Athlete	1-20	6	72	0.930556	0.784542	53.5229
Athlete	1-20	7	72	1	0.835514	70.7026
Athlete	1-20	8	72	0.986111	0.850903	82.4249
Athlete	1-21	1	65	0.523077	0.967708	31.8546
Athlete	1-21	2	69	0.565217	0.899232	40.389
Athlete	1-21	3	64	0.703125	0.870125	42.8217
Athlete	1-21	4	68	0.661765	0.776044	47.1638
Athlete	1-21	5	68	0.808824	0.750912	43.8254
Athlete	1-21	6	71	0.929577	0.599845	53.34
Athlete	1-21	7	64	0.96875	0.540844	57.4414
Athlete	1-21	8	72	0.972222	0.523931	55.4643
Athlete	1-23	1	69	0.463768	0.880116	11.3274
Athlete	1-23	2	70	0.642857	0.848186	12.0719
Athlete	1-23	3	69	0.797101	0.776217	15.9336
Athlete	1-23	4	71	0.84507	0.707408	19.857
Athlete	1-23	5	71	0.887324	0.69507	25.8692
Athlete	1-23	6	72	1	0.645278	43.3849
Athlete	1-23	7	71	0.943662	0.60638	51.3259
Athlete	1-23	8	70	0.985714	0.573429	59.4079
Athlete	1-24	1	70	0.585714	1.21264	13.059
Athlete	1-24	2	69	0.507246	1.19954	15.5041
Athlete	1-24	3	68	0.661765	1.17654	19.5665
Athlete	1-24	4	68	0.720588	1.15679	26.0019
Athlete	1-24	5	67	0.80597	1.22054	25.0827
Athlete	1-24	6	70	0.9	0.961371	46.2611
Athlete	1-24	7	72	0.986111	0.866972	54.4761
Athlete	1-24	8	71	1	0.887901	65.1751
Athlete	1-25	1	64	0.546875	1.47672	10.0675
Athlete	1-25	2	66	0.530303	1.43903	10.9673
Athlete	1-25	3	67	0.716418	1.25927	20.5925
Athlete	1-25	4	69	0.898551	1.05438	24.1328
Athlete	1-25	5	70	0.971429	0.976757	27.8203
Athlete	1-25	6	72	1	0.881986	42.0553
Athlete	1-25	7	72	1	0.867611	48.7731
Athlete	1-25	8	72	1	0.899236	52.9143
Athlete	1-26	1	70	0.528571	1.20871	19.6733
Athlete	1-26	2	70	0.471429	1.27497	17.8244
Athlete	1-26	3	71	0.577465	1.24606	28.9075
Athlete	1-26	4	69	0.724638	1.17587	31.671
Athlete	1-26	5	70	0.7	1.12439	31.1266
Athlete	1-26	6	71	0.985915	0.711775	58.4359
Athlete	1-26	7	71	0.971831	0.653085	62.0313
Athlete	1-26	8	72	0.972222	0.640514	65.0871
Athlete	1-3	1	70	0.442857	1.12797	8.988
Athlete	1-3	2	69	0.536232	1.13412	9.67275
Athlete	1-3	3	71	0.661972	1.13389	23.6275
Athlete	1-3	4	67	0.552239	1.11918	28.576
Athlete	1-3	5	70	0.714286	1.13431	38.9283
Athlete	1-3	6	71	0.915493	0.984141	76.3421
Athlete	1-3	7	71	0.985915	0.981254	91.3234
Athlete	1-3	8	69	0.985507	0.949855	94.0688
Athlete	1-4	1	60	0.5	0.8834	31.252
Athlete	1-4	2	66	0.590909	0.837242	38.8902
Athlete	1-4	3	69	0.869565	0.71542	58.6452
Athlete	1-4	4	72	0.944444	0.654611	59.7087
Athlete	1-4	5	71	0.957746	0.622155	62.6756
Athlete	1-4	6	71	0.985915	0.575859	66.531
Athlete	1-4	7	71	0.915493	0.573183	67.8127
Athlete	1-4	8	71	0.957746	0.609324	68.631
Athlete	1-5	1	71	0.492958	0.699746	10.5331
Athlete	1-5	2	70	0.542857	0.673914	11.1426
Athlete	1-5	3	70	0.7	0.667386	15.0261
Athlete	1-5	4	70	0.785714	0.647857	21.6529
Athlete	1-5	5	69	0.826087	0.660899	23.0977
Athlete	1-5	6	72	0.958333	0.576458	39.0874
Athlete	1-5	7	72	0.972222	0.561931	44.7183
Athlete	1-5	8	72	0.986111	0.541375	54.5
Athlete	1-6	1	66	0.469697	0.784652	4.42424
Athlete	1-6	2	70	0.542857	0.790014	6.01671
Athlete	1-6	3	67	0.761194	0.747672	5.48373
Athlete	1-6	4	70	0.857143	0.6094	9.59157
Athlete	1-6	5	70	0.785714	0.643814	8.35271
Athlete	1-6	6	71	0.971831	0.534	12.6556
Athlete	1-6	7	70	0.985714	0.472543	13.2501
Athlete	1-6	8	70	0.985714	0.491943	14.3116
Athlete	1-7	1	41	0.512195	1.11863	15.0837
Athlete	1-7	2	45	0.755556	0.9744	24.2796
Athlete	1-7	3	62	0.83871	0.809516	38.0602
Athlete	1-7	4	64	0.90625	0.685406	49.6028
Athlete	1-7	5	62	0.887097	0.671903	47.2334
Athlete	1-7	6	70	0.971429	0.5251	56.0027
Athlete	1-7	7	70	0.985714	0.527743	60.935
Athlete	1-7	8	72	0.972222	0.494028	63.5086
Athlete	1-8	1	68	0.485294	0.591721	5.66412
Athlete	1-8	2	67	0.537313	0.59891	11.2904
Athlete	1-8	3	69	0.811594	0.617348	31.787
Athlete	1-8	4	72	0.972222	0.596431	47.2381
Athlete	1-8	5	72	0.958333	0.606903	50.8451
Athlete	1-8	6	71	1	0.57062	60.5186
Athlete	1-8	7	71	0.985915	0.564268	64.7292
Athlete	1-8	8	71	1	0.593958	72.9576
Athlete	1-9	1	69	0.405797	1.24813	29.9507
Athlete	1-9	2	70	0.5	1.20869	24.5753
Athlete	1-9	3	72	0.680556	1.21739	38.9586
Athlete	1-9	4	69	0.637681	1.164	38.7823
Athlete	1-9	5	72	0.541667	1.1459	37.4444
Athlete	1-9	6	70	0.8	1.08813	60.3637
Athlete	1-9	7	71	0.957746	0.935408	88.8793
Athlete	1-9	8	71	0.985915	0.959268	96.4363
Control	2-1	1	68	0.558824	0.838471	8.86103
Control	2-1	2	70	0.528571	0.830371	12.4533
Control	2-1	3	68	0.647059	0.857397	19.7646
Control	2-1	4	69	0.84058	0.769493	24.592
Control	2-1	5	71	0.887324	0.754704	30.8689
Control	2-1	6	71	0.943662	0.715282	41.7282
Control	2-1	7	72	0.958333	0.687528	43.1549
Control	2-1	8	71	0.971831	0.697493	54.4642
Control	2-10	1	71	0.535211	0.67431	10.3603
Control	2-10	2	69	0.57971	0.655348	10.0007
Control	2-10	3	71	0.605634	0.718282	12.6542
Control	2-10	4	71	0.661972	0.691521	18.4452
Control	2-10	5	69	0.594203	0.727493	19.0706
Control	2-10	6	71	0.887324	0.740577	50.9617
Control	2-10	7	70	1	0.759043	59.4057
Control	2-10	8	71	0.971831	0.727803	65.5451
Control	2-11	1	68	0.411765	1.23409	10.6349
Control	2-11	2	68	0.470588	1.25543	11.2499
Control	2-11	3	71	0.521127	1.24121	15.4149
Control	2-11	4	69	0.623188	1.18554	17.5403
Control	2-11	5	70	0.528571	1.11994	20.2614
Control	2-11	6	71	0.957746	1.09656	51.3338
Control	2-11	7	71	0.957746	0.986915	55.521
Control	2-11	8	71	0.985915	0.921408	66.5751
Control	2-12	1	64	0.53125	1.16505	31.5094
Control	2-12	2	65	0.461538	1.04705	30.6048
Control	2-12	3	63	0.539683	1.05363	32.3741
Control	2-12	4	67	0.671642	1.01437	31.2566
Control	2-12	5	64	0.65625	1.02127	30.9472
Control	2-12	6	64	0.71875	1.14406	34.7369
Control	2-12	7	60	0.85	0.91885	35.036
Control	2-12	8	69	0.855072	0.876725	36.6006
Control	2-13	1	69	0.478261	0.977159	9.77855
Control	2-13	2	70	0.514286	0.983	11.4303
Control	2-13	3	69	0.507246	1.0097	10.5322
Control	2-13	4	69	0.492754	0.987681	9.97536
Control	2-13	5	70	0.542857	0.969	12.393
Control	2-13	6	70	0.771429	0.889757	30.0311
Control	2-13	7	72	0.958333	0.727708	55.6472
Control	2-13	8	72	1	0.655611	78.1235
Control	2-15	1	69	0.449275	0.689304	4.77899
Control	2-15	2	68	0.455882	0.705912	5.50397
Control	2-15	3	68	0.558824	0.770588	6.38206
Control	2-15	4	70	0.685714	0.730429	10.7286
Control	2-15	5	69	0.623188	0.779493	8.58652
Control	2-15	6	69	0.855072	0.905217	28.3233
Control	2-15	7	70	0.914286	0.8358	32.9757
Control	2-15	8	72	0.930556	0.767597	39.2558
Control	2-16	1	16	0.5625	0.923312	14.0256
Control	2-16	2	24	0.625	0.801417	11.2912
Control	2-16	3	39	0.717949	0.672256	19.1208
Control	2-16	4	55	0.727273	0.648436	17.9225
Control	2-16	5	58	0.741379	0.675103	19.7857
Control	2-16	6	69	0.73913	0.598638	19.0706
Control	2-16	7	70	0.785714	0.607629	18.3019
Control	2-16	8	68	0.735294	0.564824	21.5026
Control	2-17	1	65	0.446154	1.07152	19.3998
Control	2-17	2	70	0.542857	1.13473	22.7224
Control	2-17	3	70	0.614286	1.00416	33.2711
Control	2-17	4	69	0.768116	0.956058	42.6213
Control	2-17	5	70	0.785714	0.933757	45.3674
Control	2-17	6	72	0.958333	0.777625	58.6944
Control	2-17	7	72	0.986111	0.784806	59.6643
Control	2-17	8	71	0.985915	0.75462	63.0863
Control	2-18	1	67	0.462687	0.718672	6.8294
Control	2-18	2	68	0.573529	0.796206	8.19324
Control	2-18	3	66	0.530303	0.818788	8.01727
Control	2-18	4	69	0.623188	0.764565	10.4687
Control	2-18	5	70	0.742857	0.754729	14.0066
Control	2-18	6	71	0.84507	0.703845	28.9861
Control	2-18	7	71	0.943662	0.687732	53.853
Control	2-18	8	72	1	0.622403	72.2203
Control	2-19	1	63	0.52381	1.48525	11.7357
Control	2-19	2	65	0.630769	1.5382	10.0378
Control	2-19	3	64	0.5625	1.41744	12.3911
Control	2-19	4	64	0.6875	1.35005	13.0225
Control	2-19	5	67	0.61194	1.37567	12.2754
Control	2-19	6	66	0.924242	1.04211	25.5521
Control	2-19	7	70	0.971429	1.01461	39.8731
Control	2-19	8	69	0.942029	0.99458	54.3377
Control	2-2	1	68	0.485294	1.31903	30.204
Control	2-2	2	70	0.442857	1.36606	29.5313
Control	2-2	3	69	0.637681	1.31326	34.9377
Control	2-2	4	69	0.536232	1.30041	34.047
Control	2-2	5	71	0.56338	1.43659	31.7045
Control	2-2	6	72	0.875	1.20131	52.4783
Control	2-2	7	71	0.957746	1.0288	63.3399
Control	2-2	8	72	0.972222	1.05369	71.0672
Control	2-20	1	70	0.485714	0.500929	7.72043
Control	2-20	2	68	0.529412	0.496956	7.68721
Control	2-20	3	69	0.507246	0.511551	8.57116
Control	2-20	4	68	0.529412	0.539029	8.56721
Control	2-20	5	70	0.571429	0.540843	10.3036
Control	2-20	6	69	0.768116	0.569493	22.8096
Control	2-20	7	72	0.902778	0.583806	38.1104
Control	2-20	8	71	0.943662	0.593493	52.7277
Control	2-21	1	72	0.486111	0.816597	5.67417
Control	2-21	2	69	0.507246	0.805899	7.54406
Control	2-21	3	70	0.557143	0.8125	9.25071
Control	2-21	4	71	0.690141	0.816197	13.8979
Control	2-21	5	70	0.8	0.792986	16.0059
Control	2-21	6	71	0.929577	0.654225	40.2693
Control	2-21	7	72	0.958333	0.598944	48.97
Control	2-21	8	72	0.986111	0.648236	64.1687
Control	2-22	1	70	0.514286	0.7221	18.7386
Control	2-22	2	68	0.573529	0.699985	25.2394
Control	2-22	3	70	0.757143	0.638214	34.2736
Control	2-22	4	67	0.895522	0.632448	38.1727
Control	2-22	5	72	0.958333	0.565167	43.5533
Control	2-22	6	71	0.971831	0.507521	47.5113
Control	2-22	7	72	0.958333	0.507944	48.8181
Control	2-22	8	71	0.985915	0.555324	51.7587
Control	2-23	1	69	0.376812	0.869246	4.89493
Control	2-23	2	68	0.544118	0.871779	3.28147
Control	2-23	3	71	0.521127	0.869408	9.03423
Control	2-23	4	70	0.657143	0.8441	13.1676
Control	2-23	5	69	0.811594	0.823913	21.8506
Control	2-23	6	72	0.972222	0.690597	46.7697
Control	2-23	7	72	0.972222	0.675736	51.7242
Control	2-23	8	72	0.986111	0.676694	55.4462
Control	2-24	1	70	0.571429	0.462514	71.3673
Control	2-24	2	69	0.478261	0.479942	71.5387
Control	2-24	3	70	0.514286	0.481414	71.4349
Control	2-24	4	69	0.608696	0.477667	71.2441
Control	2-24	5	70	0.557143	0.4965	70.943
Control	2-24	6	66	0.787879	0.472955	71.3895
Control	2-24	7	67	0.80597	0.461896	71.369
Control	2-24	8	70	0.828571	0.4546	71.6737
Control	2-3	1	72	0.513889	1.41915	16.3015
Control	2-3	2	70	0.585714	1.3337	13.8546
Control	2-3	3	70	0.628571	1.32163	19.1346
Control	2-3	4	71	0.71831	1.15182	24.3144
Control	2-3	5	71	0.760563	1.16938	32.8996
Control	2-3	6	72	0.930556	0.897653	62.0672
Control	2-3	7	71	0.985915	0.796408	80.9918
Control	2-3	8	72	0.986111	0.738236	90.4665
Control	2-4	1	71	0.422535	0.739366	15.0175
Control	2-4	2	72	0.541667	0.709056	16.5774
Control	2-4	3	68	0.676471	0.720897	17.7165
Control	2-4	4	70	0.757143	0.712229	24.9206
Control	2-4	5	72	0.805556	0.662	30.0615
Control	2-4	6	71	0.985915	0.557183	53.2115
Control	2-4	7	72	1	0.576625	65.0294
Control	2-4	8	71	0.985915	0.599268	71.98
Control	2-5	1	71	0.591549	1.30254	34.4342
Control	2-5	2	69	0.507246	1.35213	33.8796
Control	2-5	3	71	0.633803	1.24828	36.9475
Control	2-5	4	70	0.742857	1.1965	42.2716
Control	2-5	5	70	0.842857	1.1913	44.508
Control	2-5	6	72	0.958333	1.05658	55.5221
Control	2-5	7	71	0.943662	0.989746	60.1627
Control	2-5	8	72	0.958333	0.924153	62.7283
Control	2-6	1	69	0.492754	0.943609	17.8967
Control	2-6	2	70	0.428571	0.980986	16.7997
Control	2-6	3	72	0.694444	0.864139	26.6444
Control	2-6	4	72	0.763889	0.819222	33.7463
Control	2-6	5	69	0.768116	0.845304	36.9894
Control	2-6	6	68	1	0.778515	62.1204
Control	2-6	7	70	0.985714	0.752114	64.1731
Control	2-6	8	70	0.971429	0.7053	72.1086
Control	2-7	1	70	0.428571	0.7819	29.6774
Control	2-7	2	70	0.585714	0.7222	30.4619
Control	2-7	3	69	0.681159	0.798145	32.4993
Control	2-7	4	68	0.705882	0.771471	33.4996
Control	2-7	5	66	0.651515	0.73497	33.6024
Control	2-7	6	68	0.911765	0.852706	41.2332
Control	2-7	7	68	0.882353	0.849779	42.1366
Control	2-7	8	69	0.927536	0.853449	42.7371
Control	2-8	1	68	0.382353	0.811074	2.61588
Control	2-8	2	71	0.492958	0.813873	5.1569
Control	2-8	3	71	0.802817	0.790831	15.9493
Control	2-8	4	69	0.898551	0.760638	22.6042
Control	2-8	5	68	0.926471	0.683838	25.2862
Control	2-8	6	72	1	0.698431	34.9701
Control	2-8	7	72	0.986111	0.663347	31.7182
Control	2-8	8	71	0.985915	0.714338	37.0323
Control	2-9	1	66	0.424242	0.621833	43.0844
Control	2-9	2	62	0.532258	0.631177	46.2903
Control	2-9	3	69	0.623188	0.639739	44.561
Control	2-9	4	65	0.615385	0.605569	46.9492
Control	2-9	5	66	0.681818	0.611318	47.3255
Control	2-9	6	67	0.835821	0.601896	50.3878
Control	2-9	7	70	0.942857	0.575314	57.957
Control	2-9	8	71	0.985915	0.525042	68.31

## Sheet: ERP_ROI_SubjectBin
group	subject_uid	bin	component	ERP_amp_mean	roi	electrodes_used
Athlete	1-1	1	G_N2	-3.52333	Occipital_OzO1O2	O1,O2,Oz
Athlete	1-1	1	G_P2	-1.38767	Occipital_OzO1O2	O1,O2,Oz
Athlete	1-1	1	G_P3	-3.743	Occipital_OzO1O2	O1,O2,Oz
Athlete	1-1	2	G_N2	-4.36267	Occipital_OzO1O2	O1,O2,Oz
Athlete	1-1	2	G_P2	-1.50533	Occipital_OzO1O2	O1,O2,Oz
Athlete	1-1	2	G_P3	-4.04433	Occipital_OzO1O2	O1,O2,Oz
Athlete	1-1	3	G_N2	-4.31433	Occipital_OzO1O2	O1,O2,Oz
Athlete	1-1	3	G_P2	-1.48833	Occipital_OzO1O2	O1,O2,Oz
Athlete	1-1	3	G_P3	-3.83133	Occipital_OzO1O2	O1,O2,Oz
Athlete	1-1	4	G_N2	-3.64167	Occipital_OzO1O2	O1,O2,Oz
Athlete	1-1	4	G_P2	-1.162	Occipital_OzO1O2	O1,O2,Oz
Athlete	1-1	4	G_P3	-3.06733	Occipital_OzO1O2	O1,O2,Oz
Athlete	1-1	5	G_N2	-4.741	Occipital_OzO1O2	O1,O2,Oz
Athlete	1-1	5	G_P2	-1.70333	Occipital_OzO1O2	O1,O2,Oz
Athlete	1-1	5	G_P3	-4.01933	Occipital_OzO1O2	O1,O2,Oz
Athlete	1-1	6	G_N2	-5.60767	Occipital_OzO1O2	O1,O2,Oz
Athlete	1-1	6	G_P2	-1.79867	Occipital_OzO1O2	O1,O2,Oz
Athlete	1-1	6	G_P3	-5.69633	Occipital_OzO1O2	O1,O2,Oz
Athlete	1-1	7	G_N2	-5.14933	Occipital_OzO1O2	O1,O2,Oz
Athlete	1-1	7	G_P2	-1.44933	Occipital_OzO1O2	O1,O2,Oz
Athlete	1-1	7	G_P3	-4.935	Occipital_OzO1O2	O1,O2,Oz
Athlete	1-1	8	G_N2	-5.442	Occipital_OzO1O2	O1,O2,Oz
Athlete	1-1	8	G_P2	-1.85033	Occipital_OzO1O2	O1,O2,Oz
Athlete	1-1	8	G_P3	-5.96567	Occipital_OzO1O2	O1,O2,Oz
Athlete	1-10	1	G_N2	-2.89133	Occipital_OzO1O2	O1,O2,Oz
Athlete	1-10	1	G_P2	0.68	Occipital_OzO1O2	O1,O2,Oz
Athlete	1-10	1	G_P3	-4.576	Occipital_OzO1O2	O1,O2,Oz
Athlete	1-10	2	G_N2	-1.532	Occipital_OzO1O2	O1,O2,Oz
Athlete	1-10	2	G_P2	1.99533	Occipital_OzO1O2	O1,O2,Oz
Athlete	1-10	2	G_P3	-3.09267	Occipital_OzO1O2	O1,O2,Oz
Athlete	1-10	3	G_N2	-2.22167	Occipital_OzO1O2	O1,O2,Oz
Athlete	1-10	3	G_P2	0.804	Occipital_OzO1O2	O1,O2,Oz
Athlete	1-10	3	G_P3	-3.63833	Occipital_OzO1O2	O1,O2,Oz
Athlete	1-10	4	G_N2	-1.84033	Occipital_OzO1O2	O1,O2,Oz
Athlete	1-10	4	G_P2	0.396667	Occipital_OzO1O2	O1,O2,Oz
Athlete	1-10	4	G_P3	-4.44567	Occipital_OzO1O2	O1,O2,Oz
Athlete	1-10	5	G_N2	-2.362	Occipital_OzO1O2	O1,O2,Oz
Athlete	1-10	5	G_P2	0.459333	Occipital_OzO1O2	O1,O2,Oz
Athlete	1-10	5	G_P3	-4.40633	Occipital_OzO1O2	O1,O2,Oz
Athlete	1-10	6	G_N2	-1.50067	Occipital_OzO1O2	O1,O2,Oz
Athlete	1-10	6	G_P2	1.31267	Occipital_OzO1O2	O1,O2,Oz
Athlete	1-10	6	G_P3	-2.922	Occipital_OzO1O2	O1,O2,Oz
Athlete	1-10	7	G_N2	-2.21833	Occipital_OzO1O2	O1,O2,Oz
Athlete	1-10	7	G_P2	0.889	Occipital_OzO1O2	O1,O2,Oz
Athlete	1-10	7	G_P3	-3.75533	Occipital_OzO1O2	O1,O2,Oz
Athlete	1-10	8	G_N2	-2.713	Occipital_OzO1O2	O1,O2,Oz
Athlete	1-10	8	G_P2	0.392333	Occipital_OzO1O2	O1,O2,Oz
Athlete	1-10	8	G_P3	-4.421	Occipital_OzO1O2	O1,O2,Oz
Athlete	1-11	1	G_N2	-3.439	Occipital_OzO1O2	O1,O2,Oz
Athlete	1-11	1	G_P2	1.47233	Occipital_OzO1O2	O1,O2,Oz
Athlete	1-11	1	G_P3	-0.688	Occipital_OzO1O2	O1,O2,Oz
Athlete	1-11	2	G_N2	-2.90367	Occipital_OzO1O2	O1,O2,Oz
Athlete	1-11	2	G_P2	2.383	Occipital_OzO1O2	O1,O2,Oz
Athlete	1-11	2	G_P3	0.225667	Occipital_OzO1O2	O1,O2,Oz
Athlete	1-11	3	G_N2	-3.613	Occipital_OzO1O2	O1,O2,Oz
Athlete	1-11	3	G_P2	0.770667	Occipital_OzO1O2	O1,O2,Oz
Athlete	1-11	3	G_P3	-1.18	Occipital_OzO1O2	O1,O2,Oz
Athlete	1-11	4	G_N2	-3.997	Occipital_OzO1O2	O1,O2,Oz
Athlete	1-11	4	G_P2	0.662	Occipital_OzO1O2	O1,O2,Oz
Athlete	1-11	4	G_P3	-0.623	Occipital_OzO1O2	O1,O2,Oz
Athlete	1-11	5	G_N2	-4.935	Occipital_OzO1O2	O1,O2,Oz
Athlete	1-11	5	G_P2	0.747667	Occipital_OzO1O2	O1,O2,Oz
Athlete	1-11	5	G_P3	-2.19167	Occipital_OzO1O2	O1,O2,Oz
Athlete	1-11	6	G_N2	-5.10933	Occipital_OzO1O2	O1,O2,Oz
Athlete	1-11	6	G_P2	-0.627	Occipital_OzO1O2	O1,O2,Oz
Athlete	1-11	6	G_P3	-3.55533	Occipital_OzO1O2	O1,O2,Oz
Athlete	1-11	7	G_N2	-4.926	Occipital_OzO1O2	O1,O2,Oz
Athlete	1-11	7	G_P2	-0.825	Occipital_OzO1O2	O1,O2,Oz
Athlete	1-11	7	G_P3	-3.547	Occipital_OzO1O2	O1,O2,Oz
Athlete	1-11	8	G_N2	-5.974	Occipital_OzO1O2	O1,O2,Oz
Athlete	1-11	8	G_P2	-0.952333	Occipital_OzO1O2	O1,O2,Oz
Athlete	1-11	8	G_P3	-6.40433	Occipital_OzO1O2	O1,O2,Oz
Athlete	1-12	1	G_N2	-1.878	Occipital_OzO1O2	O1,O2,Oz
Athlete	1-12	1	G_P2	-0.740667	Occipital_OzO1O2	O1,O2,Oz
Athlete	1-12	1	G_P3	-1.90467	Occipital_OzO1O2	O1,O2,Oz
Athlete	1-12	2	G_N2	-2.31367	Occipital_OzO1O2	O1,O2,Oz
Athlete	1-12	2	G_P2	-0.89	Occipital_OzO1O2	O1,O2,Oz
Athlete	1-12	2	G_P3	-2.71633	Occipital_OzO1O2	O1,O2,Oz
Athlete	1-12	3	G_N2	-2.461	Occipital_OzO1O2	O1,O2,Oz
Athlete	1-12	3	G_P2	-0.501333	Occipital_OzO1O2	O1,O2,Oz
Athlete	1-12	3	G_P3	-3.364	Occipital_OzO1O2	O1,O2,Oz
Athlete	1-12	4	G_N2	-2.307	Occipital_OzO1O2	O1,O2,Oz
Athlete	1-12	4	G_P2	-0.443333	Occipital_OzO1O2	O1,O2,Oz
Athlete	1-12	4	G_P3	-3.65233	Occipital_OzO1O2	O1,O2,Oz
Athlete	1-12	5	G_N2	-1.97567	Occipital_OzO1O2	O1,O2,Oz
Athlete	1-12	5	G_P2	-0.232	Occipital_OzO1O2	O1,O2,Oz
Athlete	1-12	5	G_P3	-4.145	Occipital_OzO1O2	O1,O2,Oz
Athlete	1-12	6	G_N2	-3.39133	Occipital_OzO1O2	O1,O2,Oz
Athlete	1-12	6	G_P2	-0.779333	Occipital_OzO1O2	O1,O2,Oz
Athlete	1-12	6	G_P3	-6.323	Occipital_OzO1O2	O1,O2,Oz
Athlete	1-12	7	G_N2	-3.934	Occipital_OzO1O2	O1,O2,Oz
Athlete	1-12	7	G_P2	-0.991667	Occipital_OzO1O2	O1,O2,Oz
Athlete	1-12	7	G_P3	-7.25433	Occipital_OzO1O2	O1,O2,Oz
Athlete	1-12	8	G_N2	-4.71733	Occipital_OzO1O2	O1,O2,Oz
Athlete	1-12	8	G_P2	-1.46533	Occipital_OzO1O2	O1,O2,Oz
Athlete	1-12	8	G_P3	-7.59367	Occipital_OzO1O2	O1,O2,Oz
Athlete	1-13	1	G_N2	-3.93267	Occipital_OzO1O2	O1,O2,Oz
Athlete	1-13	1	G_P2	0.434667	Occipital_OzO1O2	O1,O2,Oz
Athlete	1-13	1	G_P3	-3.167	Occipital_OzO1O2	O1,O2,Oz
Athlete	1-13	2	G_N2	-4.04633	Occipital_OzO1O2	O1,O2,Oz
Athlete	1-13	2	G_P2	-0.690333	Occipital_OzO1O2	O1,O2,Oz
Athlete	1-13	2	G_P3	-4.37667	Occipital_OzO1O2	O1,O2,Oz
Athlete	1-13	3	G_N2	-3.01667	Occipital_OzO1O2	O1,O2,Oz
Athlete	1-13	3	G_P2	0.893333	Occipital_OzO1O2	O1,O2,Oz
Athlete	1-13	3	G_P3	-3.22033	Occipital_OzO1O2	O1,O2,Oz
Athlete	1-13	4	G_N2	-3.99467	Occipital_OzO1O2	O1,O2,Oz
Athlete	1-13	4	G_P2	0.0146667	Occipital_OzO1O2	O1,O2,Oz
Athlete	1-13	4	G_P3	-3.866	Occipital_OzO1O2	O1,O2,Oz
Athlete	1-13	5	G_N2	-4.16733	Occipital_OzO1O2	O1,O2,Oz
Athlete	1-13	5	G_P2	0.746	Occipital_OzO1O2	O1,O2,Oz
Athlete	1-13	5	G_P3	-4.623	Occipital_OzO1O2	O1,O2,Oz
Athlete	1-13	6	G_N2	-5.59633	Occipital_OzO1O2	O1,O2,Oz
Athlete	1-13	6	G_P2	-0.441333	Occipital_OzO1O2	O1,O2,Oz
Athlete	1-13	6	G_P3	-5.83533	Occipital_OzO1O2	O1,O2,Oz
Athlete	1-13	7	G_N2	-6.72267	Occipital_OzO1O2	O1,O2,Oz
Athlete	1-13	7	G_P2	0.00566667	Occipital_OzO1O2	O1,O2,Oz
Athlete	1-13	7	G_P3	-6.83333	Occipital_OzO1O2	O1,O2,Oz
Athlete	1-13	8	G_N2	-7.70667	Occipital_OzO1O2	O1,O2,Oz
Athlete	1-13	8	G_P2	-0.114333	Occipital_OzO1O2	O1,O2,Oz
Athlete	1-13	8	G_P3	-7.87833	Occipital_OzO1O2	O1,O2,Oz
Athlete	1-14	1	G_N2	-5.469	Occipital_OzO1O2	O1,O2,Oz
Athlete	1-14	1	G_P2	-1.65267	Occipital_OzO1O2	O1,O2,Oz
Athlete	1-14	1	G_P3	-3.18133	Occipital_OzO1O2	O1,O2,Oz
Athlete	1-14	2	G_N2	-2.02	Occipital_OzO1O2	O1,O2,Oz
Athlete	1-14	2	G_P2	-1.209	Occipital_OzO1O2	O1,O2,Oz
Athlete	1-14	2	G_P3	-2.939	Occipital_OzO1O2	O1,O2,Oz
Athlete	1-14	3	G_N2	-4.46767	Occipital_OzO1O2	O1,O2,Oz
Athlete	1-14	3	G_P2	1.346	Occipital_OzO1O2	O1,O2,Oz
Athlete	1-14	3	G_P3	-5.106	Occipital_OzO1O2	O1,O2,Oz
Athlete	1-14	4	G_N2	-2.02533	Occipital_OzO1O2	O1,O2,Oz
Athlete	1-14	4	G_P2	1.25033	Occipital_OzO1O2	O1,O2,Oz
Athlete	1-14	4	G_P3	-3.413	Occipital_OzO1O2	O1,O2,Oz
Athlete	1-14	5	G_N2	-1.63133	Occipital_OzO1O2	O1,O2,Oz
Athlete	1-14	5	G_P2	1.55867	Occipital_OzO1O2	O1,O2,Oz
Athlete	1-14	5	G_P3	-2.836	Occipital_OzO1O2	O1,O2,Oz
Athlete	1-14	6	G_N2	-4.35867	Occipital_OzO1O2	O1,O2,Oz
Athlete	1-14	6	G_P2	1.49233	Occipital_OzO1O2	O1,O2,Oz
Athlete	1-14	6	G_P3	-8.07767	Occipital_OzO1O2	O1,O2,Oz
Athlete	1-14	7	G_N2	-6.46367	Occipital_OzO1O2	O1,O2,Oz
Athlete	1-14	7	G_P2	-0.962333	Occipital_OzO1O2	O1,O2,Oz
Athlete	1-14	7	G_P3	-9.27967	Occipital_OzO1O2	O1,O2,Oz
Athlete	1-14	8	G_N2	-5.228	Occipital_OzO1O2	O1,O2,Oz
Athlete	1-14	8	G_P2	0.201667	Occipital_OzO1O2	O1,O2,Oz
Athlete	1-14	8	G_P3	-9.635	Occipital_OzO1O2	O1,O2,Oz
Athlete	1-15	1	G_N2	-5.44833	Occipital_OzO1O2	O1,O2,Oz
Athlete	1-15	1	G_P2	-1.05267	Occipital_OzO1O2	O1,O2,Oz
Athlete	1-15	1	G_P3	-5.31033	Occipital_OzO1O2	O1,O2,Oz
Athlete	1-15	2	G_N2	-5.85667	Occipital_OzO1O2	O1,O2,Oz
Athlete	1-15	2	G_P2	-1.37233	Occipital_OzO1O2	O1,O2,Oz
Athlete	1-15	2	G_P3	-5.531	Occipital_OzO1O2	O1,O2,Oz
Athlete	1-15	3	G_N2	-7.00367	Occipital_OzO1O2	O1,O2,Oz
Athlete	1-15	3	G_P2	-2.545	Occipital_OzO1O2	O1,O2,Oz
Athlete	1-15	3	G_P3	-6.746	Occipital_OzO1O2	O1,O2,Oz
Athlete	1-15	4	G_N2	-5.95233	Occipital_OzO1O2	O1,O2,Oz
Athlete	1-15	4	G_P2	-1.62167	Occipital_OzO1O2	O1,O2,Oz
Athlete	1-15	4	G_P3	-5.15967	Occipital_OzO1O2	O1,O2,Oz
Athlete	1-15	5	G_N2	-6.98767	Occipital_OzO1O2	O1,O2,Oz
Athlete	1-15	5	G_P2	-2.68367	Occipital_OzO1O2	O1,O2,Oz
Athlete	1-15	5	G_P3	-6.21767	Occipital_OzO1O2	O1,O2,Oz
Athlete	1-15	6	G_N2	-5.36867	Occipital_OzO1O2	O1,O2,Oz
Athlete	1-15	6	G_P2	-0.717333	Occipital_OzO1O2	O1,O2,Oz
Athlete	1-15	6	G_P3	-4.72333	Occipital_OzO1O2	O1,O2,Oz
Athlete	1-15	7	G_N2	-6.75567	Occipital_OzO1O2	O1,O2,Oz
Athlete	1-15	7	G_P2	-2.196	Occipital_OzO1O2	O1,O2,Oz
Athlete	1-15	7	G_P3	-7.31	Occipital_OzO1O2	O1,O2,Oz
Athlete	1-15	8	G_N2	-7.10733	Occipital_OzO1O2	O1,O2,Oz
Athlete	1-15	8	G_P2	-2.66067	Occipital_OzO1O2	O1,O2,Oz
Athlete	1-15	8	G_P3	-6.46367	Occipital_OzO1O2	O1,O2,Oz
Athlete	1-16	1	G_N2	-2.171	Occipital_OzO1O2	O1,O2,Oz
Athlete	1-16	1	G_P2	0.521333	Occipital_OzO1O2	O1,O2,Oz
Athlete	1-16	1	G_P3	-2.727	Occipital_OzO1O2	O1,O2,Oz
Athlete	1-16	2	G_N2	-3.04833	Occipital_OzO1O2	O1,O2,Oz
Athlete	1-16	2	G_P2	-0.751667	Occipital_OzO1O2	O1,O2,Oz
Athlete	1-16	2	G_P3	-3.527	Occipital_OzO1O2	O1,O2,Oz
Athlete	1-16	3	G_N2	-2.56567	Occipital_OzO1O2	O1,O2,Oz
Athlete	1-16	3	G_P2	0.543667	Occipital_OzO1O2	O1,O2,Oz
Athlete	1-16	3	G_P3	-3.384	Occipital_OzO1O2	O1,O2,Oz
Athlete	1-16	4	G_N2	-3.72933	Occipital_OzO1O2	O1,O2,Oz
Athlete	1-16	4	G_P2	-0.108667	Occipital_OzO1O2	O1,O2,Oz
Athlete	1-16	4	G_P3	-4.79967	Occipital_OzO1O2	O1,O2,Oz
Athlete	1-16	5	G_N2	-5.36567	Occipital_OzO1O2	O1,O2,Oz
Athlete	1-16	5	G_P2	-1.57367	Occipital_OzO1O2	O1,O2,Oz
Athlete	1-16	5	G_P3	-6.45733	Occipital_OzO1O2	O1,O2,Oz
Athlete	1-16	6	G_N2	-6.74467	Occipital_OzO1O2	O1,O2,Oz
Athlete	1-16	6	G_P2	-0.842	Occipital_OzO1O2	O1,O2,Oz
Athlete	1-16	6	G_P3	-6.583	Occipital_OzO1O2	O1,O2,Oz
Athlete	1-16	7	G_N2	-7.211	Occipital_OzO1O2	O1,O2,Oz
Athlete	1-16	7	G_P2	-1.51867	Occipital_OzO1O2	O1,O2,Oz
Athlete	1-16	7	G_P3	-7.08133	Occipital_OzO1O2	O1,O2,Oz
Athlete	1-16	8	G_N2	-9.62267	Occipital_OzO1O2	O1,O2,Oz
Athlete	1-16	8	G_P2	-3.342	Occipital_OzO1O2	O1,O2,Oz
Athlete	1-16	8	G_P3	-8.73133	Occipital_OzO1O2	O1,O2,Oz
Athlete	1-17	1	G_N2	-0.715333	Occipital_OzO1O2	O1,O2,Oz
Athlete	1-17	1	G_P2	0.883667	Occipital_OzO1O2	O1,O2,Oz
Athlete	1-17	1	G_P3	-1.40567	Occipital_OzO1O2	O1,O2,Oz
Athlete	1-17	2	G_N2	-1.01567	Occipital_OzO1O2	O1,O2,Oz
Athlete	1-17	2	G_P2	0.133667	Occipital_OzO1O2	O1,O2,Oz
Athlete	1-17	2	G_P3	-0.751667	Occipital_OzO1O2	O1,O2,Oz
Athlete	1-17	3	G_N2	0.293333	Occipital_OzO1O2	O1,O2,Oz
Athlete	1-17	3	G_P2	0.758333	Occipital_OzO1O2	O1,O2,Oz
Athlete	1-17	3	G_P3	-0.672667	Occipital_OzO1O2	O1,O2,Oz
Athlete	1-17	4	G_N2	0.851667	Occipital_OzO1O2	O1,O2,Oz
Athlete	1-17	4	G_P2	2.68433	Occipital_OzO1O2	O1,O2,Oz
Athlete	1-17	4	G_P3	0.864667	Occipital_OzO1O2	O1,O2,Oz
Athlete	1-17	5	G_N2	1.12467	Occipital_OzO1O2	O1,O2,Oz
Athlete	1-17	5	G_P2	1.03467	Occipital_OzO1O2	O1,O2,Oz
Athlete	1-17	5	G_P3	0.800667	Occipital_OzO1O2	O1,O2,Oz
Athlete	1-17	6	G_N2	-0.670667	Occipital_OzO1O2	O1,O2,Oz
Athlete	1-17	6	G_P2	0.904	Occipital_OzO1O2	O1,O2,Oz
Athlete	1-17	6	G_P3	-1.051	Occipital_OzO1O2	O1,O2,Oz
Athlete	1-17	7	G_N2	-1.93233	Occipital_OzO1O2	O1,O2,Oz
Athlete	1-17	7	G_P2	0.119	Occipital_OzO1O2	O1,O2,Oz
Athlete	1-17	7	G_P3	-1.38767	Occipital_OzO1O2	O1,O2,Oz
Athlete	1-17	8	G_N2	0.920667	Occipital_OzO1O2	O1,O2,Oz
Athlete	1-17	8	G_P2	1.70567	Occipital_OzO1O2	O1,O2,Oz
Athlete	1-17	8	G_P3	-0.480333	Occipital_OzO1O2	O1,O2,Oz
Athlete	1-18	1	G_N2	-3.50133	Occipital_OzO1O2	O1,O2,Oz
Athlete	1-18	1	G_P2	-0.655667	Occipital_OzO1O2	O1,O2,Oz
Athlete	1-18	1	G_P3	-2.93533	Occipital_OzO1O2	O1,O2,Oz
Athlete	1-18	2	G_N2	-2.958	Occipital_OzO1O2	O1,O2,Oz
Athlete	1-18	2	G_P2	0.222	Occipital_OzO1O2	O1,O2,Oz
Athlete	1-18	2	G_P3	-2.75933	Occipital_OzO1O2	O1,O2,Oz
Athlete	1-18	3	G_N2	-3.228	Occipital_OzO1O2	O1,O2,Oz
Athlete	1-18	3	G_P2	0.168333	Occipital_OzO1O2	O1,O2,Oz
Athlete	1-18	3	G_P3	-2.24433	Occipital_OzO1O2	O1,O2,Oz
Athlete	1-18	4	G_N2	-3.95867	Occipital_OzO1O2	O1,O2,Oz
Athlete	1-18	4	G_P2	-0.919333	Occipital_OzO1O2	O1,O2,Oz
Athlete	1-18	4	G_P3	-3.068	Occipital_OzO1O2	O1,O2,Oz
Athlete	1-18	5	G_N2	-3.43233	Occipital_OzO1O2	O1,O2,Oz
Athlete	1-18	5	G_P2	-0.0783333	Occipital_OzO1O2	O1,O2,Oz
Athlete	1-18	5	G_P3	-3.019	Occipital_OzO1O2	O1,O2,Oz
Athlete	1-18	6	G_N2	-4.36733	Occipital_OzO1O2	O1,O2,Oz
Athlete	1-18	6	G_P2	-0.769	Occipital_OzO1O2	O1,O2,Oz
Athlete	1-18	6	G_P3	-5.22067	Occipital_OzO1O2	O1,O2,Oz
Athlete	1-18	7	G_N2	-6.09733	Occipital_OzO1O2	O1,O2,Oz
Athlete	1-18	7	G_P2	-0.491667	Occipital_OzO1O2	O1,O2,Oz
Athlete	1-18	7	G_P3	-8.34333	Occipital_OzO1O2	O1,O2,Oz
Athlete	1-18	8	G_N2	-8.18167	Occipital_OzO1O2	O1,O2,Oz
Athlete	1-18	8	G_P2	-0.898667	Occipital_OzO1O2	O1,O2,Oz
Athlete	1-18	8	G_P3	-10.395	Occipital_OzO1O2	O1,O2,Oz
Athlete	1-19	1	G_N2	-2.00833	Occipital_OzO1O2	O1,O2,Oz
Athlete	1-19	1	G_P2	-0.630333	Occipital_OzO1O2	O1,O2,Oz
Athlete	1-19	1	G_P3	-1.938	Occipital_OzO1O2	O1,O2,Oz
Athlete	1-19	2	G_N2	-3.40133	Occipital_OzO1O2	O1,O2,Oz
Athlete	1-19	2	G_P2	-1.006	Occipital_OzO1O2	O1,O2,Oz
Athlete	1-19	2	G_P3	-2.579	Occipital_OzO1O2	O1,O2,Oz
Athlete	1-19	3	G_N2	-2.35633	Occipital_OzO1O2	O1,O2,Oz
Athlete	1-19	3	G_P2	-1.01033	Occipital_OzO1O2	O1,O2,Oz
Athlete	1-19	3	G_P3	-2.79967	Occipital_OzO1O2	O1,O2,Oz
Athlete	1-19	4	G_N2	-3.34567	Occipital_OzO1O2	O1,O2,Oz
Athlete	1-19	4	G_P2	-1.74767	Occipital_OzO1O2	O1,O2,Oz
Athlete	1-19	4	G_P3	-3.33067	Occipital_OzO1O2	O1,O2,Oz
Athlete	1-19	5	G_N2	-2.698	Occipital_OzO1O2	O1,O2,Oz
Athlete	1-19	5	G_P2	-0.960333	Occipital_OzO1O2	O1,O2,Oz
Athlete	1-19	5	G_P3	-2.591	Occipital_OzO1O2	O1,O2,Oz
Athlete	1-19	6	G_N2	-4.07433	Occipital_OzO1O2	O1,O2,Oz
Athlete	1-19	6	G_P2	-0.606	Occipital_OzO1O2	O1,O2,Oz
Athlete	1-19	6	G_P3	-3.47367	Occipital_OzO1O2	O1,O2,Oz
Athlete	1-19	7	G_N2	-3.95967	Occipital_OzO1O2	O1,O2,Oz
Athlete	1-19	7	G_P2	-0.815333	Occipital_OzO1O2	O1,O2,Oz
Athlete	1-19	7	G_P3	-3.511	Occipital_OzO1O2	O1,O2,Oz
Athlete	1-19	8	G_N2	-4.473	Occipital_OzO1O2	O1,O2,Oz
Athlete	1-19	8	G_P2	-1.973	Occipital_OzO1O2	O1,O2,Oz
Athlete	1-19	8	G_P3	-4.74767	Occipital_OzO1O2	O1,O2,Oz
Athlete	1-2	1	G_N2	-0.51	Occipital_OzO1O2	O1,O2,Oz
Athlete	1-2	1	G_P2	0.488	Occipital_OzO1O2	O1,O2,Oz
Athlete	1-2	1	G_P3	-0.899333	Occipital_OzO1O2	O1,O2,Oz
Athlete	1-2	2	G_N2	-1.67767	Occipital_OzO1O2	O1,O2,Oz
Athlete	1-2	2	G_P2	0.610667	Occipital_OzO1O2	O1,O2,Oz
Athlete	1-2	2	G_P3	-1.85067	Occipital_OzO1O2	O1,O2,Oz
Athlete	1-2	3	G_N2	-1.131	Occipital_OzO1O2	O1,O2,Oz
Athlete	1-2	3	G_P2	-0.350333	Occipital_OzO1O2	O1,O2,Oz
Athlete	1-2	3	G_P3	-2.52367	Occipital_OzO1O2	O1,O2,Oz
Athlete	1-2	4	G_N2	-2.42867	Occipital_OzO1O2	O1,O2,Oz
Athlete	1-2	4	G_P2	-0.219333	Occipital_OzO1O2	O1,O2,Oz
Athlete	1-2	4	G_P3	-3.88133	Occipital_OzO1O2	O1,O2,Oz
Athlete	1-2	5	G_N2	-2.90333	Occipital_OzO1O2	O1,O2,Oz
Athlete	1-2	5	G_P2	-1.698	Occipital_OzO1O2	O1,O2,Oz
Athlete	1-2	5	G_P3	-4.43633	Occipital_OzO1O2	O1,O2,Oz
Athlete	1-2	6	G_N2	-3.25067	Occipital_OzO1O2	O1,O2,Oz
Athlete	1-2	6	G_P2	-1.22133	Occipital_OzO1O2	O1,O2,Oz
Athlete	1-2	6	G_P3	-6.30567	Occipital_OzO1O2	O1,O2,Oz
Athlete	1-2	7	G_N2	-2.31333	Occipital_OzO1O2	O1,O2,Oz
Athlete	1-2	7	G_P2	-0.469	Occipital_OzO1O2	O1,O2,Oz
Athlete	1-2	7	G_P3	-5.422	Occipital_OzO1O2	O1,O2,Oz
Athlete	1-2	8	G_N2	-1.87133	Occipital_OzO1O2	O1,O2,Oz
Athlete	1-2	8	G_P2	0.112333	Occipital_OzO1O2	O1,O2,Oz
Athlete	1-2	8	G_P3	-5.717	Occipital_OzO1O2	O1,O2,Oz
Athlete	1-20	1	G_N2	0.209333	Occipital_OzO1O2	O1,O2,Oz
Athlete	1-20	1	G_P2	1.017	Occipital_OzO1O2	O1,O2,Oz
Athlete	1-20	1	G_P3	-1.733	Occipital_OzO1O2	O1,O2,Oz
Athlete	1-20	2	G_N2	-1.12133	Occipital_OzO1O2	O1,O2,Oz
Athlete	1-20	2	G_P2	-0.152667	Occipital_OzO1O2	O1,O2,Oz
Athlete	1-20	2	G_P3	-3.53933	Occipital_OzO1O2	O1,O2,Oz
Athlete	1-20	3	G_N2	-0.889667	Occipital_OzO1O2	O1,O2,Oz
Athlete	1-20	3	G_P2	1.42333	Occipital_OzO1O2	O1,O2,Oz
Athlete	1-20	3	G_P3	-3.111	Occipital_OzO1O2	O1,O2,Oz
Athlete	1-20	4	G_N2	-0.809	Occipital_OzO1O2	O1,O2,Oz
Athlete	1-20	4	G_P2	0.225	Occipital_OzO1O2	O1,O2,Oz
Athlete	1-20	4	G_P3	-2.93367	Occipital_OzO1O2	O1,O2,Oz
Athlete	1-20	5	G_N2	-1.51433	Occipital_OzO1O2	O1,O2,Oz
Athlete	1-20	5	G_P2	0.111333	Occipital_OzO1O2	O1,O2,Oz
Athlete	1-20	5	G_P3	-3.19333	Occipital_OzO1O2	O1,O2,Oz
Athlete	1-20	6	G_N2	-0.918333	Occipital_OzO1O2	O1,O2,Oz
Athlete	1-20	6	G_P2	-0.226667	Occipital_OzO1O2	O1,O2,Oz
Athlete	1-20	6	G_P3	-3.664	Occipital_OzO1O2	O1,O2,Oz
Athlete	1-20	7	G_N2	-1.03467	Occipital_OzO1O2	O1,O2,Oz
Athlete	1-20	7	G_P2	0.523333	Occipital_OzO1O2	O1,O2,Oz
Athlete	1-20	7	G_P3	-4.27933	Occipital_OzO1O2	O1,O2,Oz
Athlete	1-20	8	G_N2	-0.447667	Occipital_OzO1O2	O1,O2,Oz
Athlete	1-20	8	G_P2	0.824333	Occipital_OzO1O2	O1,O2,Oz
Athlete	1-20	8	G_P3	-5.18433	Occipital_OzO1O2	O1,O2,Oz
Athlete	1-21	1	G_N2	-1.93367	Occipital_OzO1O2	O1,O2,Oz
Athlete	1-21	1	G_P2	-0.118	Occipital_OzO1O2	O1,O2,Oz
Athlete	1-21	1	G_P3	-2.833	Occipital_OzO1O2	O1,O2,Oz
Athlete	1-21	2	G_N2	-2.975	Occipital_OzO1O2	O1,O2,Oz
Athlete	1-21	2	G_P2	-0.614333	Occipital_OzO1O2	O1,O2,Oz
Athlete	1-21	2	G_P3	-4.374	Occipital_OzO1O2	O1,O2,Oz
Athlete	1-21	3	G_N2	-2.153	Occipital_OzO1O2	O1,O2,Oz
Athlete	1-21	3	G_P2	-0.668333	Occipital_OzO1O2	O1,O2,Oz
Athlete	1-21	3	G_P3	-2.772	Occipital_OzO1O2	O1,O2,Oz
Athlete	1-21	4	G_N2	-1.90667	Occipital_OzO1O2	O1,O2,Oz
Athlete	1-21	4	G_P2	0.261	Occipital_OzO1O2	O1,O2,Oz
Athlete	1-21	4	G_P3	-2.631	Occipital_OzO1O2	O1,O2,Oz
Athlete	1-21	5	G_N2	-1.89133	Occipital_OzO1O2	O1,O2,Oz
Athlete	1-21	5	G_P2	-0.290333	Occipital_OzO1O2	O1,O2,Oz
Athlete	1-21	5	G_P3	-2.899	Occipital_OzO1O2	O1,O2,Oz
Athlete	1-21	6	G_N2	-3.54633	Occipital_OzO1O2	O1,O2,Oz
Athlete	1-21	6	G_P2	-0.807	Occipital_OzO1O2	O1,O2,Oz
Athlete	1-21	6	G_P3	-4.59	Occipital_OzO1O2	O1,O2,Oz
Athlete	1-21	7	G_N2	-4.389	Occipital_OzO1O2	O1,O2,Oz
Athlete	1-21	7	G_P2	-0.741	Occipital_OzO1O2	O1,O2,Oz
Athlete	1-21	7	G_P3	-4.85267	Occipital_OzO1O2	O1,O2,Oz
Athlete	1-21	8	G_N2	-5.50267	Occipital_OzO1O2	O1,O2,Oz
Athlete	1-21	8	G_P2	-0.728667	Occipital_OzO1O2	O1,O2,Oz
Athlete	1-21	8	G_P3	-5.53833	Occipital_OzO1O2	O1,O2,Oz
Athlete	1-22	1	G_N2	-2.98533	Occipital_OzO1O2	O1,O2,Oz
Athlete	1-22	1	G_P2	0.406667	Occipital_OzO1O2	O1,O2,Oz
Athlete	1-22	1	G_P3	-4.716	Occipital_OzO1O2	O1,O2,Oz
Athlete	1-22	2	G_N2	-3.82967	Occipital_OzO1O2	O1,O2,Oz
Athlete	1-22	2	G_P2	0.159333	Occipital_OzO1O2	O1,O2,Oz
Athlete	1-22	2	G_P3	-4.86433	Occipital_OzO1O2	O1,O2,Oz
Athlete	1-22	3	G_N2	-2.43667	Occipital_OzO1O2	O1,O2,Oz
Athlete	1-22	3	G_P2	0.959333	Occipital_OzO1O2	O1,O2,Oz
Athlete	1-22	3	G_P3	-4.736	Occipital_OzO1O2	O1,O2,Oz
Athlete	1-22	4	G_N2	-3.58433	Occipital_OzO1O2	O1,O2,Oz
Athlete	1-22	4	G_P2	1.63733	Occipital_OzO1O2	O1,O2,Oz
Athlete	1-22	4	G_P3	-5.18233	Occipital_OzO1O2	O1,O2,Oz
Athlete	1-22	5	G_N2	-4.58033	Occipital_OzO1O2	O1,O2,Oz
Athlete	1-22	5	G_P2	1.155	Occipital_OzO1O2	O1,O2,Oz
Athlete	1-22	5	G_P3	-6.165	Occipital_OzO1O2	O1,O2,Oz
Athlete	1-22	6	G_N2	-6.31533	Occipital_OzO1O2	O1,O2,Oz
Athlete	1-22	6	G_P2	0.394	Occipital_OzO1O2	O1,O2,Oz
Athlete	1-22	6	G_P3	-8.22933	Occipital_OzO1O2	O1,O2,Oz
Athlete	1-22	7	G_N2	-7.664	Occipital_OzO1O2	O1,O2,Oz
Athlete	1-22	7	G_P2	-0.995	Occipital_OzO1O2	O1,O2,Oz
Athlete	1-22	7	G_P3	-8.55667	Occipital_OzO1O2	O1,O2,Oz
Athlete	1-22	8	G_N2	-7.754	Occipital_OzO1O2	O1,O2,Oz
Athlete	1-22	8	G_P2	-1.18533	Occipital_OzO1O2	O1,O2,Oz
Athlete	1-22	8	G_P3	-10.1497	Occipital_OzO1O2	O1,O2,Oz
Athlete	1-23	1	G_N2	-1.22433	Occipital_OzO1O2	O1,O2,Oz
Athlete	1-23	1	G_P2	0.242667	Occipital_OzO1O2	O1,O2,Oz
Athlete	1-23	1	G_P3	-2.04333	Occipital_OzO1O2	O1,O2,Oz
Athlete	1-23	2	G_N2	-1.54667	Occipital_OzO1O2	O1,O2,Oz
Athlete	1-23	2	G_P2	-0.516333	Occipital_OzO1O2	O1,O2,Oz
Athlete	1-23	2	G_P3	-2.812	Occipital_OzO1O2	O1,O2,Oz
Athlete	1-23	3	G_N2	-1.102	Occipital_OzO1O2	O1,O2,Oz
Athlete	1-23	3	G_P2	0.497	Occipital_OzO1O2	O1,O2,Oz
Athlete	1-23	3	G_P3	-1.42133	Occipital_OzO1O2	O1,O2,Oz
Athlete	1-23	4	G_N2	-1.77367	Occipital_OzO1O2	O1,O2,Oz
Athlete	1-23	4	G_P2	0.0586667	Occipital_OzO1O2	O1,O2,Oz
Athlete	1-23	4	G_P3	-2.38033	Occipital_OzO1O2	O1,O2,Oz
Athlete	1-23	5	G_N2	-1.30733	Occipital_OzO1O2	O1,O2,Oz
Athlete	1-23	5	G_P2	0.475667	Occipital_OzO1O2	O1,O2,Oz
Athlete	1-23	5	G_P3	-1.90833	Occipital_OzO1O2	O1,O2,Oz
Athlete	1-23	6	G_N2	-3.525	Occipital_OzO1O2	O1,O2,Oz
Athlete	1-23	6	G_P2	-1.17667	Occipital_OzO1O2	O1,O2,Oz
Athlete	1-23	6	G_P3	-2.71933	Occipital_OzO1O2	O1,O2,Oz
Athlete	1-23	7	G_N2	-3.28633	Occipital_OzO1O2	O1,O2,Oz
Athlete	1-23	7	G_P2	0.03	Occipital_OzO1O2	O1,O2,Oz
Athlete	1-23	7	G_P3	-2.298	Occipital_OzO1O2	O1,O2,Oz
Athlete	1-23	8	G_N2	-3.85633	Occipital_OzO1O2	O1,O2,Oz
Athlete	1-23	8	G_P2	-1.043	Occipital_OzO1O2	O1,O2,Oz
Athlete	1-23	8	G_P3	-2.958	Occipital_OzO1O2	O1,O2,Oz
Athlete	1-24	1	G_N2	-1.307	Occipital_OzO1O2	O1,O2,Oz
Athlete	1-24	1	G_P2	-0.432667	Occipital_OzO1O2	O1,O2,Oz
Athlete	1-24	1	G_P3	-3.12633	Occipital_OzO1O2	O1,O2,Oz
Athlete	1-24	2	G_N2	-1.89267	Occipital_OzO1O2	O1,O2,Oz
Athlete	1-24	2	G_P2	-1.19167	Occipital_OzO1O2	O1,O2,Oz
Athlete	1-24	2	G_P3	-3.34433	Occipital_OzO1O2	O1,O2,Oz
Athlete	1-24	3	G_N2	-2.73267	Occipital_OzO1O2	O1,O2,Oz
Athlete	1-24	3	G_P2	-1.28067	Occipital_OzO1O2	O1,O2,Oz
Athlete	1-24	3	G_P3	-4.03167	Occipital_OzO1O2	O1,O2,Oz
Athlete	1-24	4	G_N2	-2.50933	Occipital_OzO1O2	O1,O2,Oz
Athlete	1-24	4	G_P2	-1.47933	Occipital_OzO1O2	O1,O2,Oz
Athlete	1-24	4	G_P3	-4.67467	Occipital_OzO1O2	O1,O2,Oz
Athlete	1-24	5	G_N2	-2.89467	Occipital_OzO1O2	O1,O2,Oz
Athlete	1-24	5	G_P2	-1.64267	Occipital_OzO1O2	O1,O2,Oz
Athlete	1-24	5	G_P3	-5.09133	Occipital_OzO1O2	O1,O2,Oz
Athlete	1-24	6	G_N2	-4.20067	Occipital_OzO1O2	O1,O2,Oz
Athlete	1-24	6	G_P2	-1.84167	Occipital_OzO1O2	O1,O2,Oz
Athlete	1-24	6	G_P3	-7.24733	Occipital_OzO1O2	O1,O2,Oz
Athlete	1-24	7	G_N2	-4.281	Occipital_OzO1O2	O1,O2,Oz
Athlete	1-24	7	G_P2	-1.44833	Occipital_OzO1O2	O1,O2,Oz
Athlete	1-24	7	G_P3	-8.18067	Occipital_OzO1O2	O1,O2,Oz
Athlete	1-24	8	G_N2	-3.83067	Occipital_OzO1O2	O1,O2,Oz
Athlete	1-24	8	G_P2	-1.42333	Occipital_OzO1O2	O1,O2,Oz
Athlete	1-24	8	G_P3	-8.693	Occipital_OzO1O2	O1,O2,Oz
Athlete	1-25	1	G_N2	-4.72133	Occipital_OzO1O2	O1,O2,Oz
Athlete	1-25	1	G_P2	-0.797333	Occipital_OzO1O2	O1,O2,Oz
Athlete	1-25	1	G_P3	-3.16067	Occipital_OzO1O2	O1,O2,Oz
Athlete	1-25	2	G_N2	-4.35767	Occipital_OzO1O2	O1,O2,Oz
Athlete	1-25	2	G_P2	-0.882	Occipital_OzO1O2	O1,O2,Oz
Athlete	1-25	2	G_P3	-3.82533	Occipital_OzO1O2	O1,O2,Oz
Athlete	1-25	3	G_N2	-5.80133	Occipital_OzO1O2	O1,O2,Oz
Athlete	1-25	3	G_P2	-2.00267	Occipital_OzO1O2	O1,O2,Oz
Athlete	1-25	3	G_P3	-5.663	Occipital_OzO1O2	O1,O2,Oz
Athlete	1-25	4	G_N2	-5.77867	Occipital_OzO1O2	O1,O2,Oz
Athlete	1-25	4	G_P2	-1.22267	Occipital_OzO1O2	O1,O2,Oz
Athlete	1-25	4	G_P3	-6.46933	Occipital_OzO1O2	O1,O2,Oz
Athlete	1-25	5	G_N2	-5.93667	Occipital_OzO1O2	O1,O2,Oz
Athlete	1-25	5	G_P2	-1.12	Occipital_OzO1O2	O1,O2,Oz
Athlete	1-25	5	G_P3	-6.421	Occipital_OzO1O2	O1,O2,Oz
Athlete	1-25	6	G_N2	-7.86933	Occipital_OzO1O2	O1,O2,Oz
Athlete	1-25	6	G_P2	-1.21767	Occipital_OzO1O2	O1,O2,Oz
Athlete	1-25	6	G_P3	-8.089	Occipital_OzO1O2	O1,O2,Oz
Athlete	1-25	7	G_N2	-9.323	Occipital_OzO1O2	O1,O2,Oz
Athlete	1-25	7	G_P2	-2.828	Occipital_OzO1O2	O1,O2,Oz
Athlete	1-25	7	G_P3	-9.13133	Occipital_OzO1O2	O1,O2,Oz
Athlete	1-25	8	G_N2	-8.98533	Occipital_OzO1O2	O1,O2,Oz
Athlete	1-25	8	G_P2	-2.88833	Occipital_OzO1O2	O1,O2,Oz
Athlete	1-25	8	G_P3	-9.27533	Occipital_OzO1O2	O1,O2,Oz
Athlete	1-26	1	G_N2	-1.27767	Occipital_OzO1O2	O1,O2,Oz
Athlete	1-26	1	G_P2	1.81267	Occipital_OzO1O2	O1,O2,Oz
Athlete	1-26	1	G_P3	-2.25167	Occipital_OzO1O2	O1,O2,Oz
Athlete	1-26	2	G_N2	-2.51833	Occipital_OzO1O2	O1,O2,Oz
Athlete	1-26	2	G_P2	1.00533	Occipital_OzO1O2	O1,O2,Oz
Athlete	1-26	2	G_P3	-2.60367	Occipital_OzO1O2	O1,O2,Oz
Athlete	1-26	3	G_N2	-1.155	Occipital_OzO1O2	O1,O2,Oz
Athlete	1-26	3	G_P2	1.60233	Occipital_OzO1O2	O1,O2,Oz
Athlete	1-26	3	G_P3	-1.518	Occipital_OzO1O2	O1,O2,Oz
Athlete	1-26	4	G_N2	-2.766	Occipital_OzO1O2	O1,O2,Oz
Athlete	1-26	4	G_P2	1.452	Occipital_OzO1O2	O1,O2,Oz
Athlete	1-26	4	G_P3	-3.614	Occipital_OzO1O2	O1,O2,Oz
Athlete	1-26	5	G_N2	-2.662	Occipital_OzO1O2	O1,O2,Oz
Athlete	1-26	5	G_P2	0.492	Occipital_OzO1O2	O1,O2,Oz
Athlete	1-26	5	G_P3	-3.26333	Occipital_OzO1O2	O1,O2,Oz
Athlete	1-26	6	G_N2	-4.90433	Occipital_OzO1O2	O1,O2,Oz
Athlete	1-26	6	G_P2	0.738333	Occipital_OzO1O2	O1,O2,Oz
Athlete	1-26	6	G_P3	-4.09167	Occipital_OzO1O2	O1,O2,Oz
Athlete	1-26	7	G_N2	-4.61633	Occipital_OzO1O2	O1,O2,Oz
Athlete	1-26	7	G_P2	0.725	Occipital_OzO1O2	O1,O2,Oz
Athlete	1-26	7	G_P3	-4.06	Occipital_OzO1O2	O1,O2,Oz
Athlete	1-26	8	G_N2	-5.81233	Occipital_OzO1O2	O1,O2,Oz
Athlete	1-26	8	G_P2	-0.803667	Occipital_OzO1O2	O1,O2,Oz
Athlete	1-26	8	G_P3	-4.22567	Occipital_OzO1O2	O1,O2,Oz
Athlete	1-27	1	G_N2	-0.886667	Occipital_OzO1O2	O1,O2,Oz
Athlete	1-27	1	G_P2	-0.24	Occipital_OzO1O2	O1,O2,Oz
Athlete	1-27	1	G_P3	-4.729	Occipital_OzO1O2	O1,O2,Oz
Athlete	1-27	2	G_N2	-1.42	Occipital_OzO1O2	O1,O2,Oz
Athlete	1-27	2	G_P2	-0.265	Occipital_OzO1O2	O1,O2,Oz
Athlete	1-27	2	G_P3	-4.36433	Occipital_OzO1O2	O1,O2,Oz
Athlete	1-27	3	G_N2	-1.069	Occipital_OzO1O2	O1,O2,Oz
Athlete	1-27	3	G_P2	-0.108	Occipital_OzO1O2	O1,O2,Oz
Athlete	1-27	3	G_P3	-4.427	Occipital_OzO1O2	O1,O2,Oz
Athlete	1-27	4	G_N2	-0.311	Occipital_OzO1O2	O1,O2,Oz
Athlete	1-27	4	G_P2	0.137	Occipital_OzO1O2	O1,O2,Oz
Athlete	1-27	4	G_P3	-3.50733	Occipital_OzO1O2	O1,O2,Oz
Athlete	1-27	5	G_N2	-1.28433	Occipital_OzO1O2	O1,O2,Oz
Athlete	1-27	5	G_P2	-0.621333	Occipital_OzO1O2	O1,O2,Oz
Athlete	1-27	5	G_P3	-4.309	Occipital_OzO1O2	O1,O2,Oz
Athlete	1-27	6	G_N2	-1.795	Occipital_OzO1O2	O1,O2,Oz
Athlete	1-27	6	G_P2	-0.322667	Occipital_OzO1O2	O1,O2,Oz
Athlete	1-27	6	G_P3	-5.067	Occipital_OzO1O2	O1,O2,Oz
Athlete	1-27	7	G_N2	-2.09033	Occipital_OzO1O2	O1,O2,Oz
Athlete	1-27	7	G_P2	-0.480667	Occipital_OzO1O2	O1,O2,Oz
Athlete	1-27	7	G_P3	-6.782	Occipital_OzO1O2	O1,O2,Oz
Athlete	1-27	8	G_N2	-2.69633	Occipital_OzO1O2	O1,O2,Oz
Athlete	1-27	8	G_P2	-0.988667	Occipital_OzO1O2	O1,O2,Oz
Athlete	1-27	8	G_P3	-7.92467	Occipital_OzO1O2	O1,O2,Oz
Athlete	1-3	1	G_N2	-2.145	Occipital_OzO1O2	O1,O2,Oz
Athlete	1-3	1	G_P2	-0.464333	Occipital_OzO1O2	O1,O2,Oz
Athlete	1-3	1	G_P3	-5.66133	Occipital_OzO1O2	O1,O2,Oz
Athlete	1-3	2	G_N2	-1.21967	Occipital_OzO1O2	O1,O2,Oz
Athlete	1-3	2	G_P2	-0.465667	Occipital_OzO1O2	O1,O2,Oz
Athlete	1-3	2	G_P3	-6.22233	Occipital_OzO1O2	O1,O2,Oz
Athlete	1-3	3	G_N2	-0.840333	Occipital_OzO1O2	O1,O2,Oz
Athlete	1-3	3	G_P2	0.490667	Occipital_OzO1O2	O1,O2,Oz
Athlete	1-3	3	G_P3	-5.23533	Occipital_OzO1O2	O1,O2,Oz
Athlete	1-3	4	G_N2	-1.497	Occipital_OzO1O2	O1,O2,Oz
Athlete	1-3	4	G_P2	-0.274	Occipital_OzO1O2	O1,O2,Oz
Athlete	1-3	4	G_P3	-5.666	Occipital_OzO1O2	O1,O2,Oz
Athlete	1-3	5	G_N2	-1.469	Occipital_OzO1O2	O1,O2,Oz
Athlete	1-3	5	G_P2	0.800333	Occipital_OzO1O2	O1,O2,Oz
Athlete	1-3	5	G_P3	-5.39333	Occipital_OzO1O2	O1,O2,Oz
Athlete	1-3	6	G_N2	-1.82167	Occipital_OzO1O2	O1,O2,Oz
Athlete	1-3	6	G_P2	0.900667	Occipital_OzO1O2	O1,O2,Oz
Athlete	1-3	6	G_P3	-8.358	Occipital_OzO1O2	O1,O2,Oz
Athlete	1-3	7	G_N2	-3.85667	Occipital_OzO1O2	O1,O2,Oz
Athlete	1-3	7	G_P2	0.304	Occipital_OzO1O2	O1,O2,Oz
Athlete	1-3	7	G_P3	-10.601	Occipital_OzO1O2	O1,O2,Oz
Athlete	1-3	8	G_N2	-5.19667	Occipital_OzO1O2	O1,O2,Oz
Athlete	1-3	8	G_P2	-0.256	Occipital_OzO1O2	O1,O2,Oz
Athlete	1-3	8	G_P3	-12.785	Occipital_OzO1O2	O1,O2,Oz
Athlete	1-4	1	G_N2	-0.739	Occipital_OzO1O2	O1,O2,Oz
Athlete	1-4	1	G_P2	0.622	Occipital_OzO1O2	O1,O2,Oz
Athlete	1-4	1	G_P3	-2.88633	Occipital_OzO1O2	O1,O2,Oz
Athlete	1-4	2	G_N2	-0.635	Occipital_OzO1O2	O1,O2,Oz
Athlete	1-4	2	G_P2	1.05167	Occipital_OzO1O2	O1,O2,Oz
Athlete	1-4	2	G_P3	-3.02833	Occipital_OzO1O2	O1,O2,Oz
Athlete	1-4	3	G_N2	-1.23567	Occipital_OzO1O2	O1,O2,Oz
Athlete	1-4	3	G_P2	0.482333	Occipital_OzO1O2	O1,O2,Oz
Athlete	1-4	3	G_P3	-2.454	Occipital_OzO1O2	O1,O2,Oz
Athlete	1-4	4	G_N2	-0.925	Occipital_OzO1O2	O1,O2,Oz
Athlete	1-4	4	G_P2	0.509	Occipital_OzO1O2	O1,O2,Oz
Athlete	1-4	4	G_P3	-1.88067	Occipital_OzO1O2	O1,O2,Oz
Athlete	1-4	5	G_N2	-1.265	Occipital_OzO1O2	O1,O2,Oz
Athlete	1-4	5	G_P2	0.877333	Occipital_OzO1O2	O1,O2,Oz
Athlete	1-4	5	G_P3	-2.832	Occipital_OzO1O2	O1,O2,Oz
Athlete	1-4	6	G_N2	-1.4	Occipital_OzO1O2	O1,O2,Oz
Athlete	1-4	6	G_P2	0.581333	Occipital_OzO1O2	O1,O2,Oz
Athlete	1-4	6	G_P3	-2.45833	Occipital_OzO1O2	O1,O2,Oz
Athlete	1-4	7	G_N2	-0.701667	Occipital_OzO1O2	O1,O2,Oz
Athlete	1-4	7	G_P2	-0.0593333	Occipital_OzO1O2	O1,O2,Oz
Athlete	1-4	7	G_P3	-2.243	Occipital_OzO1O2	O1,O2,Oz
Athlete	1-4	8	G_N2	-2.09033	Occipital_OzO1O2	O1,O2,Oz
Athlete	1-4	8	G_P2	-0.786	Occipital_OzO1O2	O1,O2,Oz
Athlete	1-4	8	G_P3	-3.60867	Occipital_OzO1O2	O1,O2,Oz
Athlete	1-5	1	G_N2	-5.40233	Occipital_OzO1O2	O1,O2,Oz
Athlete	1-5	1	G_P2	-0.471667	Occipital_OzO1O2	O1,O2,Oz
Athlete	1-5	1	G_P3	-5.844	Occipital_OzO1O2	O1,O2,Oz
Athlete	1-5	2	G_N2	-7.159	Occipital_OzO1O2	O1,O2,Oz
Athlete	1-5	2	G_P2	-1.10667	Occipital_OzO1O2	O1,O2,Oz
Athlete	1-5	2	G_P3	-6.17367	Occipital_OzO1O2	O1,O2,Oz
Athlete	1-5	3	G_N2	-6.968	Occipital_OzO1O2	O1,O2,Oz
Athlete	1-5	3	G_P2	-0.739667	Occipital_OzO1O2	O1,O2,Oz
Athlete	1-5	3	G_P3	-5.66367	Occipital_OzO1O2	O1,O2,Oz
Athlete	1-5	4	G_N2	-7.135	Occipital_OzO1O2	O1,O2,Oz
Athlete	1-5	4	G_P2	-1.104	Occipital_OzO1O2	O1,O2,Oz
Athlete	1-5	4	G_P3	-6.01067	Occipital_OzO1O2	O1,O2,Oz
Athlete	1-5	5	G_N2	-7.80967	Occipital_OzO1O2	O1,O2,Oz
Athlete	1-5	5	G_P2	-1.36167	Occipital_OzO1O2	O1,O2,Oz
Athlete	1-5	5	G_P3	-6.26333	Occipital_OzO1O2	O1,O2,Oz
Athlete	1-5	6	G_N2	-8.49333	Occipital_OzO1O2	O1,O2,Oz
Athlete	1-5	6	G_P2	-1.34733	Occipital_OzO1O2	O1,O2,Oz
Athlete	1-5	6	G_P3	-6.357	Occipital_OzO1O2	O1,O2,Oz
Athlete	1-5	7	G_N2	-8.576	Occipital_OzO1O2	O1,O2,Oz
Athlete	1-5	7	G_P2	-1.21367	Occipital_OzO1O2	O1,O2,Oz
Athlete	1-5	7	G_P3	-6.781	Occipital_OzO1O2	O1,O2,Oz
Athlete	1-5	8	G_N2	-7.55167	Occipital_OzO1O2	O1,O2,Oz
Athlete	1-5	8	G_P2	-1.03067	Occipital_OzO1O2	O1,O2,Oz
Athlete	1-5	8	G_P3	-6.99067	Occipital_OzO1O2	O1,O2,Oz
Athlete	1-6	1	G_N2	-2.092	Occipital_OzO1O2	O1,O2,Oz
Athlete	1-6	1	G_P2	-1.98333	Occipital_OzO1O2	O1,O2,Oz
Athlete	1-6	1	G_P3	-2.08833	Occipital_OzO1O2	O1,O2,Oz
Athlete	1-6	2	G_N2	-1.97967	Occipital_OzO1O2	O1,O2,Oz
Athlete	1-6	2	G_P2	-1.297	Occipital_OzO1O2	O1,O2,Oz
Athlete	1-6	2	G_P3	-2.37533	Occipital_OzO1O2	O1,O2,Oz
Athlete	1-6	3	G_N2	-3.11667	Occipital_OzO1O2	O1,O2,Oz
Athlete	1-6	3	G_P2	-1.92667	Occipital_OzO1O2	O1,O2,Oz
Athlete	1-6	3	G_P3	-3.055	Occipital_OzO1O2	O1,O2,Oz
Athlete	1-6	4	G_N2	-2.75433	Occipital_OzO1O2	O1,O2,Oz
Athlete	1-6	4	G_P2	-1.17167	Occipital_OzO1O2	O1,O2,Oz
Athlete	1-6	4	G_P3	-2.90267	Occipital_OzO1O2	O1,O2,Oz
Athlete	1-6	5	G_N2	-2.694	Occipital_OzO1O2	O1,O2,Oz
Athlete	1-6	5	G_P2	-1.29733	Occipital_OzO1O2	O1,O2,Oz
Athlete	1-6	5	G_P3	-2.936	Occipital_OzO1O2	O1,O2,Oz
Athlete	1-6	6	G_N2	-4.694	Occipital_OzO1O2	O1,O2,Oz
Athlete	1-6	6	G_P2	-1.822	Occipital_OzO1O2	O1,O2,Oz
Athlete	1-6	6	G_P3	-3.6	Occipital_OzO1O2	O1,O2,Oz
Athlete	1-6	7	G_N2	-4.54567	Occipital_OzO1O2	O1,O2,Oz
Athlete	1-6	7	G_P2	-2.69433	Occipital_OzO1O2	O1,O2,Oz
Athlete	1-6	7	G_P3	-3.58	Occipital_OzO1O2	O1,O2,Oz
Athlete	1-6	8	G_N2	-5.37433	Occipital_OzO1O2	O1,O2,Oz
Athlete	1-6	8	G_P2	-3.684	Occipital_OzO1O2	O1,O2,Oz
Athlete	1-6	8	G_P3	-4.047	Occipital_OzO1O2	O1,O2,Oz
Athlete	1-7	1	G_N2	-2.36467	Occipital_OzO1O2	O1,O2,Oz
Athlete	1-7	1	G_P2	2.085	Occipital_OzO1O2	O1,O2,Oz
Athlete	1-7	1	G_P3	-1.773	Occipital_OzO1O2	O1,O2,Oz
Athlete	1-7	2	G_N2	-2.98633	Occipital_OzO1O2	O1,O2,Oz
Athlete	1-7	2	G_P2	0.568667	Occipital_OzO1O2	O1,O2,Oz
Athlete	1-7	2	G_P3	-1.93433	Occipital_OzO1O2	O1,O2,Oz
Athlete	1-7	3	G_N2	-4.06633	Occipital_OzO1O2	O1,O2,Oz
Athlete	1-7	3	G_P2	-0.005	Occipital_OzO1O2	O1,O2,Oz
Athlete	1-7	3	G_P3	-2.69033	Occipital_OzO1O2	O1,O2,Oz
Athlete	1-7	4	G_N2	-3.80067	Occipital_OzO1O2	O1,O2,Oz
Athlete	1-7	4	G_P2	0.478	Occipital_OzO1O2	O1,O2,Oz
Athlete	1-7	4	G_P3	-2.59467	Occipital_OzO1O2	O1,O2,Oz
Athlete	1-7	5	G_N2	-5.29333	Occipital_OzO1O2	O1,O2,Oz
Athlete	1-7	5	G_P2	-0.127333	Occipital_OzO1O2	O1,O2,Oz
Athlete	1-7	5	G_P3	-4.519	Occipital_OzO1O2	O1,O2,Oz
Athlete	1-7	6	G_N2	-6.10933	Occipital_OzO1O2	O1,O2,Oz
Athlete	1-7	6	G_P2	-1.993	Occipital_OzO1O2	O1,O2,Oz
Athlete	1-7	6	G_P3	-3.198	Occipital_OzO1O2	O1,O2,Oz
Athlete	1-7	7	G_N2	-5.34033	Occipital_OzO1O2	O1,O2,Oz
Athlete	1-7	7	G_P2	-1.92833	Occipital_OzO1O2	O1,O2,Oz
Athlete	1-7	7	G_P3	-3.70133	Occipital_OzO1O2	O1,O2,Oz
Athlete	1-7	8	G_N2	-5.56967	Occipital_OzO1O2	O1,O2,Oz
Athlete	1-7	8	G_P2	-1.53867	Occipital_OzO1O2	O1,O2,Oz
Athlete	1-7	8	G_P3	-4.32133	Occipital_OzO1O2	O1,O2,Oz
Athlete	1-8	1	G_N2	-6.982	Occipital_OzO1O2	O1,O2,Oz
Athlete	1-8	1	G_P2	-0.792667	Occipital_OzO1O2	O1,O2,Oz
Athlete	1-8	1	G_P3	-4.36267	Occipital_OzO1O2	O1,O2,Oz
Athlete	1-8	2	G_N2	-4.47733	Occipital_OzO1O2	O1,O2,Oz
Athlete	1-8	2	G_P2	-0.607667	Occipital_OzO1O2	O1,O2,Oz
Athlete	1-8	2	G_P3	-1.96967	Occipital_OzO1O2	O1,O2,Oz
Athlete	1-8	3	G_N2	-5.78267	Occipital_OzO1O2	O1,O2,Oz
Athlete	1-8	3	G_P2	-0.813	Occipital_OzO1O2	O1,O2,Oz
Athlete	1-8	3	G_P3	-1.54233	Occipital_OzO1O2	O1,O2,Oz
Athlete	1-8	4	G_N2	-6.38767	Occipital_OzO1O2	O1,O2,Oz
Athlete	1-8	4	G_P2	-0.607	Occipital_OzO1O2	O1,O2,Oz
Athlete	1-8	4	G_P3	-1.54167	Occipital_OzO1O2	O1,O2,Oz
Athlete	1-8	5	G_N2	-6.66433	Occipital_OzO1O2	O1,O2,Oz
Athlete	1-8	5	G_P2	-0.767	Occipital_OzO1O2	O1,O2,Oz
Athlete	1-8	5	G_P3	-1.511	Occipital_OzO1O2	O1,O2,Oz
Athlete	1-8	6	G_N2	-7.33333	Occipital_OzO1O2	O1,O2,Oz
Athlete	1-8	6	G_P2	-1.67	Occipital_OzO1O2	O1,O2,Oz
Athlete	1-8	6	G_P3	-0.343333	Occipital_OzO1O2	O1,O2,Oz
Athlete	1-8	7	G_N2	-6.78333	Occipital_OzO1O2	O1,O2,Oz
Athlete	1-8	7	G_P2	-0.704	Occipital_OzO1O2	O1,O2,Oz
Athlete	1-8	7	G_P3	-0.742	Occipital_OzO1O2	O1,O2,Oz
Athlete	1-8	8	G_N2	-5.79833	Occipital_OzO1O2	O1,O2,Oz
Athlete	1-8	8	G_P2	-0.917	Occipital_OzO1O2	O1,O2,Oz
Athlete	1-8	8	G_P3	-1.75233	Occipital_OzO1O2	O1,O2,Oz
Athlete	1-9	1	G_N2	-2.95333	Occipital_OzO1O2	O1,O2,Oz
Athlete	1-9	1	G_P2	-1.686	Occipital_OzO1O2	O1,O2,Oz
Athlete	1-9	1	G_P3	-7.20967	Occipital_OzO1O2	O1,O2,Oz
Athlete	1-9	2	G_N2	-3.31467	Occipital_OzO1O2	O1,O2,Oz
Athlete	1-9	2	G_P2	-1.22433	Occipital_OzO1O2	O1,O2,Oz
Athlete	1-9	2	G_P3	-7.062	Occipital_OzO1O2	O1,O2,Oz
Athlete	1-9	3	G_N2	-3.911	Occipital_OzO1O2	O1,O2,Oz
Athlete	1-9	3	G_P2	-2.163	Occipital_OzO1O2	O1,O2,Oz
Athlete	1-9	3	G_P3	-7.76133	Occipital_OzO1O2	O1,O2,Oz
Athlete	1-9	4	G_N2	-3.20267	Occipital_OzO1O2	O1,O2,Oz
Athlete	1-9	4	G_P2	-0.735667	Occipital_OzO1O2	O1,O2,Oz
Athlete	1-9	4	G_P3	-7.56567	Occipital_OzO1O2	O1,O2,Oz
Athlete	1-9	5	G_N2	-3.35533	Occipital_OzO1O2	O1,O2,Oz
Athlete	1-9	5	G_P2	-1.831	Occipital_OzO1O2	O1,O2,Oz
Athlete	1-9	5	G_P3	-7.04367	Occipital_OzO1O2	O1,O2,Oz
Athlete	1-9	6	G_N2	-3.066	Occipital_OzO1O2	O1,O2,Oz
Athlete	1-9	6	G_P2	-0.245667	Occipital_OzO1O2	O1,O2,Oz
Athlete	1-9	6	G_P3	-8.65667	Occipital_OzO1O2	O1,O2,Oz
Athlete	1-9	7	G_N2	-4.81333	Occipital_OzO1O2	O1,O2,Oz
Athlete	1-9	7	G_P2	-0.981333	Occipital_OzO1O2	O1,O2,Oz
Athlete	1-9	7	G_P3	-11.5943	Occipital_OzO1O2	O1,O2,Oz
Athlete	1-9	8	G_N2	-6.624	Occipital_OzO1O2	O1,O2,Oz
Athlete	1-9	8	G_P2	-1.67667	Occipital_OzO1O2	O1,O2,Oz
Athlete	1-9	8	G_P3	-12.5003	Occipital_OzO1O2	O1,O2,Oz
Control	2-1	1	G_N2	-0.987667	Occipital_OzO1O2	O1,O2,Oz
Control	2-1	1	G_P2	-0.262333	Occipital_OzO1O2	O1,O2,Oz
Control	2-1	1	G_P3	-5.507	Occipital_OzO1O2	O1,O2,Oz
Control	2-1	2	G_N2	-1.14767	Occipital_OzO1O2	O1,O2,Oz
Control	2-1	2	G_P2	-0.341	Occipital_OzO1O2	O1,O2,Oz
Control	2-1	2	G_P3	-5.37533	Occipital_OzO1O2	O1,O2,Oz
Control	2-1	3	G_N2	-0.850333	Occipital_OzO1O2	O1,O2,Oz
Control	2-1	3	G_P2	-0.424	Occipital_OzO1O2	O1,O2,Oz
Control	2-1	3	G_P3	-6.13467	Occipital_OzO1O2	O1,O2,Oz
Control	2-1	4	G_N2	-0.589	Occipital_OzO1O2	O1,O2,Oz
Control	2-1	4	G_P2	0.0466667	Occipital_OzO1O2	O1,O2,Oz
Control	2-1	4	G_P3	-5.68667	Occipital_OzO1O2	O1,O2,Oz
Control	2-1	5	G_N2	-1.13733	Occipital_OzO1O2	O1,O2,Oz
Control	2-1	5	G_P2	-0.343	Occipital_OzO1O2	O1,O2,Oz
Control	2-1	5	G_P3	-5.505	Occipital_OzO1O2	O1,O2,Oz
Control	2-1	6	G_N2	-1.58967	Occipital_OzO1O2	O1,O2,Oz
Control	2-1	6	G_P2	-0.358	Occipital_OzO1O2	O1,O2,Oz
Control	2-1	6	G_P3	-6.091	Occipital_OzO1O2	O1,O2,Oz
Control	2-1	7	G_N2	-1.21567	Occipital_OzO1O2	O1,O2,Oz
Control	2-1	7	G_P2	0.296333	Occipital_OzO1O2	O1,O2,Oz
Control	2-1	7	G_P3	-7.19467	Occipital_OzO1O2	O1,O2,Oz
Control	2-1	8	G_N2	-3.261	Occipital_OzO1O2	O1,O2,Oz
Control	2-1	8	G_P2	-0.321667	Occipital_OzO1O2	O1,O2,Oz
Control	2-1	8	G_P3	-8.47733	Occipital_OzO1O2	O1,O2,Oz
Control	2-10	1	G_N2	-4.62767	Occipital_OzO1O2	O1,O2,Oz
Control	2-10	1	G_P2	-0.193667	Occipital_OzO1O2	O1,O2,Oz
Control	2-10	1	G_P3	-2.206	Occipital_OzO1O2	O1,O2,Oz
Control	2-10	2	G_N2	-4.689	Occipital_OzO1O2	O1,O2,Oz
Control	2-10	2	G_P2	-0.379	Occipital_OzO1O2	O1,O2,Oz
Control	2-10	2	G_P3	-2.11933	Occipital_OzO1O2	O1,O2,Oz
Control	2-10	3	G_N2	-5.15067	Occipital_OzO1O2	O1,O2,Oz
Control	2-10	3	G_P2	-0.866333	Occipital_OzO1O2	O1,O2,Oz
Control	2-10	3	G_P3	-3.028	Occipital_OzO1O2	O1,O2,Oz
Control	2-10	4	G_N2	-4.61967	Occipital_OzO1O2	O1,O2,Oz
Control	2-10	4	G_P2	0.098	Occipital_OzO1O2	O1,O2,Oz
Control	2-10	4	G_P3	-2.785	Occipital_OzO1O2	O1,O2,Oz
Control	2-10	5	G_N2	-5.112	Occipital_OzO1O2	O1,O2,Oz
Control	2-10	5	G_P2	-0.391667	Occipital_OzO1O2	O1,O2,Oz
Control	2-10	5	G_P3	-3.28433	Occipital_OzO1O2	O1,O2,Oz
Control	2-10	6	G_N2	-6.40767	Occipital_OzO1O2	O1,O2,Oz
Control	2-10	6	G_P2	-1.591	Occipital_OzO1O2	O1,O2,Oz
Control	2-10	6	G_P3	-4.411	Occipital_OzO1O2	O1,O2,Oz
Control	2-10	7	G_N2	-5.967	Occipital_OzO1O2	O1,O2,Oz
Control	2-10	7	G_P2	-1.16	Occipital_OzO1O2	O1,O2,Oz
Control	2-10	7	G_P3	-3.72867	Occipital_OzO1O2	O1,O2,Oz
Control	2-10	8	G_N2	-9.035	Occipital_OzO1O2	O1,O2,Oz
Control	2-10	8	G_P2	-3.00833	Occipital_OzO1O2	O1,O2,Oz
Control	2-10	8	G_P3	-5.438	Occipital_OzO1O2	O1,O2,Oz
Control	2-11	1	G_N2	-3.66567	Occipital_OzO1O2	O1,O2,Oz
Control	2-11	1	G_P2	-2.37367	Occipital_OzO1O2	O1,O2,Oz
Control	2-11	1	G_P3	-1.799	Occipital_OzO1O2	O1,O2,Oz
Control	2-11	2	G_N2	-3.39367	Occipital_OzO1O2	O1,O2,Oz
Control	2-11	2	G_P2	-2.088	Occipital_OzO1O2	O1,O2,Oz
Control	2-11	2	G_P3	-1.38	Occipital_OzO1O2	O1,O2,Oz
Control	2-11	3	G_N2	-3.41867	Occipital_OzO1O2	O1,O2,Oz
Control	2-11	3	G_P2	-2.54567	Occipital_OzO1O2	O1,O2,Oz
Control	2-11	3	G_P3	-2.20333	Occipital_OzO1O2	O1,O2,Oz
Control	2-11	4	G_N2	-2.846	Occipital_OzO1O2	O1,O2,Oz
Control	2-11	4	G_P2	-2.141	Occipital_OzO1O2	O1,O2,Oz
Control	2-11	4	G_P3	-1.766	Occipital_OzO1O2	O1,O2,Oz
Control	2-11	5	G_N2	-4.13267	Occipital_OzO1O2	O1,O2,Oz
Control	2-11	5	G_P2	-2.94967	Occipital_OzO1O2	O1,O2,Oz
Control	2-11	5	G_P3	-2.412	Occipital_OzO1O2	O1,O2,Oz
Control	2-11	6	G_N2	-4.31033	Occipital_OzO1O2	O1,O2,Oz
Control	2-11	6	G_P2	-3.249	Occipital_OzO1O2	O1,O2,Oz
Control	2-11	6	G_P3	-1.807	Occipital_OzO1O2	O1,O2,Oz
Control	2-11	7	G_N2	-5.645	Occipital_OzO1O2	O1,O2,Oz
Control	2-11	7	G_P2	-4.248	Occipital_OzO1O2	O1,O2,Oz
Control	2-11	7	G_P3	-3.32667	Occipital_OzO1O2	O1,O2,Oz
Control	2-11	8	G_N2	-3.61833	Occipital_OzO1O2	O1,O2,Oz
Control	2-11	8	G_P2	-2.62933	Occipital_OzO1O2	O1,O2,Oz
Control	2-11	8	G_P3	-1.16333	Occipital_OzO1O2	O1,O2,Oz
Control	2-12	1	G_N2	-2.283	Occipital_OzO1O2	O1,O2,Oz
Control	2-12	1	G_P2	-0.708333	Occipital_OzO1O2	O1,O2,Oz
Control	2-12	1	G_P3	-4.821	Occipital_OzO1O2	O1,O2,Oz
Control	2-12	2	G_N2	-1.34367	Occipital_OzO1O2	O1,O2,Oz
Control	2-12	2	G_P2	-0.457667	Occipital_OzO1O2	O1,O2,Oz
Control	2-12	2	G_P3	-5.93933	Occipital_OzO1O2	O1,O2,Oz
Control	2-12	3	G_N2	-2.36	Occipital_OzO1O2	O1,O2,Oz
Control	2-12	3	G_P2	-0.761333	Occipital_OzO1O2	O1,O2,Oz
Control	2-12	3	G_P3	-6.394	Occipital_OzO1O2	O1,O2,Oz
Control	2-12	4	G_N2	-2.26667	Occipital_OzO1O2	O1,O2,Oz
Control	2-12	4	G_P2	-0.536	Occipital_OzO1O2	O1,O2,Oz
Control	2-12	4	G_P3	-5.97433	Occipital_OzO1O2	O1,O2,Oz
Control	2-12	5	G_N2	-2.965	Occipital_OzO1O2	O1,O2,Oz
Control	2-12	5	G_P2	-0.775333	Occipital_OzO1O2	O1,O2,Oz
Control	2-12	5	G_P3	-7.33733	Occipital_OzO1O2	O1,O2,Oz
Control	2-12	6	G_N2	-5.342	Occipital_OzO1O2	O1,O2,Oz
Control	2-12	6	G_P2	-1.50767	Occipital_OzO1O2	O1,O2,Oz
Control	2-12	6	G_P3	-9.60133	Occipital_OzO1O2	O1,O2,Oz
Control	2-12	7	G_N2	-6.57533	Occipital_OzO1O2	O1,O2,Oz
Control	2-12	7	G_P2	-1.957	Occipital_OzO1O2	O1,O2,Oz
Control	2-12	7	G_P3	-9.97567	Occipital_OzO1O2	O1,O2,Oz
Control	2-12	8	G_N2	-6.001	Occipital_OzO1O2	O1,O2,Oz
Control	2-12	8	G_P2	-1.87833	Occipital_OzO1O2	O1,O2,Oz
Control	2-12	8	G_P3	-10.339	Occipital_OzO1O2	O1,O2,Oz
Control	2-13	1	G_N2	-4.79767	Occipital_OzO1O2	O1,O2,Oz
Control	2-13	1	G_P2	-0.255333	Occipital_OzO1O2	O1,O2,Oz
Control	2-13	1	G_P3	-5.088	Occipital_OzO1O2	O1,O2,Oz
Control	2-13	2	G_N2	-4.77033	Occipital_OzO1O2	O1,O2,Oz
Control	2-13	2	G_P2	-0.0346667	Occipital_OzO1O2	O1,O2,Oz
Control	2-13	2	G_P3	-4.57767	Occipital_OzO1O2	O1,O2,Oz
Control	2-13	3	G_N2	-3.18667	Occipital_OzO1O2	O1,O2,Oz
Control	2-13	3	G_P2	0.655333	Occipital_OzO1O2	O1,O2,Oz
Control	2-13	3	G_P3	-3.97833	Occipital_OzO1O2	O1,O2,Oz
Control	2-13	4	G_N2	-4.188	Occipital_OzO1O2	O1,O2,Oz
Control	2-13	4	G_P2	-0.0236667	Occipital_OzO1O2	O1,O2,Oz
Control	2-13	4	G_P3	-4.66433	Occipital_OzO1O2	O1,O2,Oz
Control	2-13	5	G_N2	-3.25333	Occipital_OzO1O2	O1,O2,Oz
Control	2-13	5	G_P2	0.672667	Occipital_OzO1O2	O1,O2,Oz
Control	2-13	5	G_P3	-3.849	Occipital_OzO1O2	O1,O2,Oz
Control	2-13	6	G_N2	-4.93067	Occipital_OzO1O2	O1,O2,Oz
Control	2-13	6	G_P2	0.558	Occipital_OzO1O2	O1,O2,Oz
Control	2-13	6	G_P3	-5.85033	Occipital_OzO1O2	O1,O2,Oz
Control	2-13	7	G_N2	-5.05133	Occipital_OzO1O2	O1,O2,Oz
Control	2-13	7	G_P2	-0.255	Occipital_OzO1O2	O1,O2,Oz
Control	2-13	7	G_P3	-5.65067	Occipital_OzO1O2	O1,O2,Oz
Control	2-13	8	G_N2	-4.51	Occipital_OzO1O2	O1,O2,Oz
Control	2-13	8	G_P2	-0.337667	Occipital_OzO1O2	O1,O2,Oz
Control	2-13	8	G_P3	-4.89833	Occipital_OzO1O2	O1,O2,Oz
Control	2-14	1	G_N2	-1.876	Occipital_OzO1O2	O1,O2,Oz
Control	2-14	1	G_P2	1.88167	Occipital_OzO1O2	O1,O2,Oz
Control	2-14	1	G_P3	-1.84633	Occipital_OzO1O2	O1,O2,Oz
Control	2-14	2	G_N2	-2.04233	Occipital_OzO1O2	O1,O2,Oz
Control	2-14	2	G_P2	1.39367	Occipital_OzO1O2	O1,O2,Oz
Control	2-14	2	G_P3	-2.419	Occipital_OzO1O2	O1,O2,Oz
Control	2-14	3	G_N2	-2.163	Occipital_OzO1O2	O1,O2,Oz
Control	2-14	3	G_P2	0.942667	Occipital_OzO1O2	O1,O2,Oz
Control	2-14	3	G_P3	-3.71933	Occipital_OzO1O2	O1,O2,Oz
Control	2-14	4	G_N2	-1.93833	Occipital_OzO1O2	O1,O2,Oz
Control	2-14	4	G_P2	1.744	Occipital_OzO1O2	O1,O2,Oz
Control	2-14	4	G_P3	-3.38633	Occipital_OzO1O2	O1,O2,Oz
Control	2-14	5	G_N2	-0.654333	Occipital_OzO1O2	O1,O2,Oz
Control	2-14	5	G_P2	2.93833	Occipital_OzO1O2	O1,O2,Oz
Control	2-14	5	G_P3	-2.76133	Occipital_OzO1O2	O1,O2,Oz
Control	2-14	6	G_N2	-3.53967	Occipital_OzO1O2	O1,O2,Oz
Control	2-14	6	G_P2	-0.138333	Occipital_OzO1O2	O1,O2,Oz
Control	2-14	6	G_P3	-4.77233	Occipital_OzO1O2	O1,O2,Oz
Control	2-14	7	G_N2	-5.437	Occipital_OzO1O2	O1,O2,Oz
Control	2-14	7	G_P2	-0.302	Occipital_OzO1O2	O1,O2,Oz
Control	2-14	7	G_P3	-7.254	Occipital_OzO1O2	O1,O2,Oz
Control	2-14	8	G_N2	-5.85467	Occipital_OzO1O2	O1,O2,Oz
Control	2-14	8	G_P2	-1.235	Occipital_OzO1O2	O1,O2,Oz
Control	2-14	8	G_P3	-9.09533	Occipital_OzO1O2	O1,O2,Oz
Control	2-15	1	G_N2	-2.68367	Occipital_OzO1O2	O1,O2,Oz
Control	2-15	1	G_P2	-0.556333	Occipital_OzO1O2	O1,O2,Oz
Control	2-15	1	G_P3	-6.914	Occipital_OzO1O2	O1,O2,Oz
Control	2-15	2	G_N2	-2.086	Occipital_OzO1O2	O1,O2,Oz
Control	2-15	2	G_P2	-0.0886667	Occipital_OzO1O2	O1,O2,Oz
Control	2-15	2	G_P3	-5.373	Occipital_OzO1O2	O1,O2,Oz
Control	2-15	3	G_N2	-1.531	Occipital_OzO1O2	O1,O2,Oz
Control	2-15	3	G_P2	-0.976667	Occipital_OzO1O2	O1,O2,Oz
Control	2-15	3	G_P3	-4.27967	Occipital_OzO1O2	O1,O2,Oz
Control	2-15	4	G_N2	-1.61167	Occipital_OzO1O2	O1,O2,Oz
Control	2-15	4	G_P2	-1.69567	Occipital_OzO1O2	O1,O2,Oz
Control	2-15	4	G_P3	-7.18933	Occipital_OzO1O2	O1,O2,Oz
Control	2-15	5	G_N2	-2.14633	Occipital_OzO1O2	O1,O2,Oz
Control	2-15	5	G_P2	-0.254667	Occipital_OzO1O2	O1,O2,Oz
Control	2-15	5	G_P3	-7.567	Occipital_OzO1O2	O1,O2,Oz
Control	2-15	6	G_N2	-3.354	Occipital_OzO1O2	O1,O2,Oz
Control	2-15	6	G_P2	-0.601	Occipital_OzO1O2	O1,O2,Oz
Control	2-15	6	G_P3	-8.99467	Occipital_OzO1O2	O1,O2,Oz
Control	2-15	7	G_N2	-5.329	Occipital_OzO1O2	O1,O2,Oz
Control	2-15	7	G_P2	-1.918	Occipital_OzO1O2	O1,O2,Oz
Control	2-15	7	G_P3	-10.948	Occipital_OzO1O2	O1,O2,Oz
Control	2-15	8	G_N2	-5.86	Occipital_OzO1O2	O1,O2,Oz
Control	2-15	8	G_P2	-0.801333	Occipital_OzO1O2	O1,O2,Oz
Control	2-15	8	G_P3	-12.3297	Occipital_OzO1O2	O1,O2,Oz
Control	2-16	1	G_N2	-2.322	Occipital_OzO1O2	O1,O2,Oz
Control	2-16	1	G_P2	0.633667	Occipital_OzO1O2	O1,O2,Oz
Control	2-16	1	G_P3	-5.84867	Occipital_OzO1O2	O1,O2,Oz
Control	2-16	2	G_N2	-3.91433	Occipital_OzO1O2	O1,O2,Oz
Control	2-16	2	G_P2	-0.593	Occipital_OzO1O2	O1,O2,Oz
Control	2-16	2	G_P3	-5.26467	Occipital_OzO1O2	O1,O2,Oz
Control	2-16	3	G_N2	-1.48433	Occipital_OzO1O2	O1,O2,Oz
Control	2-16	3	G_P2	0.300667	Occipital_OzO1O2	O1,O2,Oz
Control	2-16	3	G_P3	-4.97933	Occipital_OzO1O2	O1,O2,Oz
Control	2-16	4	G_N2	-5.943	Occipital_OzO1O2	O1,O2,Oz
Control	2-16	4	G_P2	0.312667	Occipital_OzO1O2	O1,O2,Oz
Control	2-16	4	G_P3	-8.48067	Occipital_OzO1O2	O1,O2,Oz
Control	2-16	5	G_N2	-3.447	Occipital_OzO1O2	O1,O2,Oz
Control	2-16	5	G_P2	1.70833	Occipital_OzO1O2	O1,O2,Oz
Control	2-16	5	G_P3	-7.31967	Occipital_OzO1O2	O1,O2,Oz
Control	2-16	6	G_N2	-3.48667	Occipital_OzO1O2	O1,O2,Oz
Control	2-16	6	G_P2	0.0416667	Occipital_OzO1O2	O1,O2,Oz
Control	2-16	6	G_P3	-9.75067	Occipital_OzO1O2	O1,O2,Oz
Control	2-16	7	G_N2	-6.99	Occipital_OzO1O2	O1,O2,Oz
Control	2-16	7	G_P2	-2.73667	Occipital_OzO1O2	O1,O2,Oz
Control	2-16	7	G_P3	-11.119	Occipital_OzO1O2	O1,O2,Oz
Control	2-16	8	G_N2	-4.69933	Occipital_OzO1O2	O1,O2,Oz
Control	2-16	8	G_P2	1.186	Occipital_OzO1O2	O1,O2,Oz
Control	2-16	8	G_P3	-8.45133	Occipital_OzO1O2	O1,O2,Oz
Control	2-17	1	G_N2	-0.667333	Occipital_OzO1O2	O1,O2,Oz
Control	2-17	1	G_P2	-0.644	Occipital_OzO1O2	O1,O2,Oz
Control	2-17	1	G_P3	-5.57467	Occipital_OzO1O2	O1,O2,Oz
Control	2-17	2	G_N2	-0.687	Occipital_OzO1O2	O1,O2,Oz
Control	2-17	2	G_P2	-0.04	Occipital_OzO1O2	O1,O2,Oz
Control	2-17	2	G_P3	-3.33167	Occipital_OzO1O2	O1,O2,Oz
Control	2-17	3	G_N2	-0.992	Occipital_OzO1O2	O1,O2,Oz
Control	2-17	3	G_P2	-0.0696667	Occipital_OzO1O2	O1,O2,Oz
Control	2-17	3	G_P3	-5.71967	Occipital_OzO1O2	O1,O2,Oz
Control	2-17	4	G_N2	-1.94467	Occipital_OzO1O2	O1,O2,Oz
Control	2-17	4	G_P2	-0.243333	Occipital_OzO1O2	O1,O2,Oz
Control	2-17	4	G_P3	-6.24667	Occipital_OzO1O2	O1,O2,Oz
Control	2-17	5	G_N2	-2.14433	Occipital_OzO1O2	O1,O2,Oz
Control	2-17	5	G_P2	-0.848667	Occipital_OzO1O2	O1,O2,Oz
Control	2-17	5	G_P3	-7.08833	Occipital_OzO1O2	O1,O2,Oz
Control	2-17	6	G_N2	-3.712	Occipital_OzO1O2	O1,O2,Oz
Control	2-17	6	G_P2	-0.572667	Occipital_OzO1O2	O1,O2,Oz
Control	2-17	6	G_P3	-8.70833	Occipital_OzO1O2	O1,O2,Oz
Control	2-17	7	G_N2	-3.07333	Occipital_OzO1O2	O1,O2,Oz
Control	2-17	7	G_P2	0.414667	Occipital_OzO1O2	O1,O2,Oz
Control	2-17	7	G_P3	-7.46533	Occipital_OzO1O2	O1,O2,Oz
Control	2-17	8	G_N2	-3.35067	Occipital_OzO1O2	O1,O2,Oz
Control	2-17	8	G_P2	0.584	Occipital_OzO1O2	O1,O2,Oz
Control	2-17	8	G_P3	-7.57267	Occipital_OzO1O2	O1,O2,Oz
Control	2-18	1	G_N2	0.231	Occipital_OzO1O2	O1,O2,Oz
Control	2-18	1	G_P2	-1.05233	Occipital_OzO1O2	O1,O2,Oz
Control	2-18	1	G_P3	-4.04	Occipital_OzO1O2	O1,O2,Oz
Control	2-18	2	G_N2	-1.091	Occipital_OzO1O2	O1,O2,Oz
Control	2-18	2	G_P2	-0.919333	Occipital_OzO1O2	O1,O2,Oz
Control	2-18	2	G_P3	-8.72567	Occipital_OzO1O2	O1,O2,Oz
Control	2-18	3	G_N2	-2.13533	Occipital_OzO1O2	O1,O2,Oz
Control	2-18	3	G_P2	-0.673667	Occipital_OzO1O2	O1,O2,Oz
Control	2-18	3	G_P3	-6.715	Occipital_OzO1O2	O1,O2,Oz
Control	2-18	4	G_N2	-4.206	Occipital_OzO1O2	O1,O2,Oz
Control	2-18	4	G_P2	-3.223	Occipital_OzO1O2	O1,O2,Oz
Control	2-18	4	G_P3	-9.31767	Occipital_OzO1O2	O1,O2,Oz
Control	2-18	5	G_N2	-0.831	Occipital_OzO1O2	O1,O2,Oz
Control	2-18	5	G_P2	-0.905	Occipital_OzO1O2	O1,O2,Oz
Control	2-18	5	G_P3	-5.55633	Occipital_OzO1O2	O1,O2,Oz
Control	2-18	6	G_N2	-4.76733	Occipital_OzO1O2	O1,O2,Oz
Control	2-18	6	G_P2	-2.90533	Occipital_OzO1O2	O1,O2,Oz
Control	2-18	6	G_P3	-9.015	Occipital_OzO1O2	O1,O2,Oz
Control	2-18	7	G_N2	-7.59	Occipital_OzO1O2	O1,O2,Oz
Control	2-18	7	G_P2	-4.186	Occipital_OzO1O2	O1,O2,Oz
Control	2-18	7	G_P3	-11.4967	Occipital_OzO1O2	O1,O2,Oz
Control	2-18	8	G_N2	-5.32467	Occipital_OzO1O2	O1,O2,Oz
Control	2-18	8	G_P2	-3.05067	Occipital_OzO1O2	O1,O2,Oz
Control	2-18	8	G_P3	-8.47867	Occipital_OzO1O2	O1,O2,Oz
Control	2-19	1	G_N2	-4.55067	Occipital_OzO1O2	O1,O2,Oz
Control	2-19	1	G_P2	-2.79667	Occipital_OzO1O2	O1,O2,Oz
Control	2-19	1	G_P3	-4.985	Occipital_OzO1O2	O1,O2,Oz
Control	2-19	2	G_N2	-3.90233	Occipital_OzO1O2	O1,O2,Oz
Control	2-19	2	G_P2	-2.45833	Occipital_OzO1O2	O1,O2,Oz
Control	2-19	2	G_P3	-4.499	Occipital_OzO1O2	O1,O2,Oz
Control	2-19	3	G_N2	-3.265	Occipital_OzO1O2	O1,O2,Oz
Control	2-19	3	G_P2	-1.97933	Occipital_OzO1O2	O1,O2,Oz
Control	2-19	3	G_P3	-4.07267	Occipital_OzO1O2	O1,O2,Oz
Control	2-19	4	G_N2	-4.28267	Occipital_OzO1O2	O1,O2,Oz
Control	2-19	4	G_P2	-2.502	Occipital_OzO1O2	O1,O2,Oz
Control	2-19	4	G_P3	-4.59833	Occipital_OzO1O2	O1,O2,Oz
Control	2-19	5	G_N2	-4.069	Occipital_OzO1O2	O1,O2,Oz
Control	2-19	5	G_P2	-2.373	Occipital_OzO1O2	O1,O2,Oz
Control	2-19	5	G_P3	-4.66867	Occipital_OzO1O2	O1,O2,Oz
Control	2-19	6	G_N2	-6.346	Occipital_OzO1O2	O1,O2,Oz
Control	2-19	6	G_P2	-3.674	Occipital_OzO1O2	O1,O2,Oz
Control	2-19	6	G_P3	-8.98	Occipital_OzO1O2	O1,O2,Oz
Control	2-19	7	G_N2	-6.72167	Occipital_OzO1O2	O1,O2,Oz
Control	2-19	7	G_P2	-3.58933	Occipital_OzO1O2	O1,O2,Oz
Control	2-19	7	G_P3	-10.5163	Occipital_OzO1O2	O1,O2,Oz
Control	2-19	8	G_N2	-7.39333	Occipital_OzO1O2	O1,O2,Oz
Control	2-19	8	G_P2	-4.419	Occipital_OzO1O2	O1,O2,Oz
Control	2-19	8	G_P3	-11.4807	Occipital_OzO1O2	O1,O2,Oz
Control	2-2	1	G_N2	-0.0726667	Occipital_OzO1O2	O1,O2,Oz
Control	2-2	1	G_P2	1.10133	Occipital_OzO1O2	O1,O2,Oz
Control	2-2	1	G_P3	0.147	Occipital_OzO1O2	O1,O2,Oz
Control	2-2	2	G_N2	0.552667	Occipital_OzO1O2	O1,O2,Oz
Control	2-2	2	G_P2	0.593333	Occipital_OzO1O2	O1,O2,Oz
Control	2-2	2	G_P3	0.439	Occipital_OzO1O2	O1,O2,Oz
Control	2-2	3	G_N2	-0.687333	Occipital_OzO1O2	O1,O2,Oz
Control	2-2	3	G_P2	0.303	Occipital_OzO1O2	O1,O2,Oz
Control	2-2	3	G_P3	-0.255	Occipital_OzO1O2	O1,O2,Oz
Control	2-2	4	G_N2	-0.055	Occipital_OzO1O2	O1,O2,Oz
Control	2-2	4	G_P2	0.516333	Occipital_OzO1O2	O1,O2,Oz
Control	2-2	4	G_P3	-0.244	Occipital_OzO1O2	O1,O2,Oz
Control	2-2	5	G_N2	0.186333	Occipital_OzO1O2	O1,O2,Oz
Control	2-2	5	G_P2	0.270667	Occipital_OzO1O2	O1,O2,Oz
Control	2-2	5	G_P3	0.163667	Occipital_OzO1O2	O1,O2,Oz
Control	2-2	6	G_N2	-0.611333	Occipital_OzO1O2	O1,O2,Oz
Control	2-2	6	G_P2	0.0743333	Occipital_OzO1O2	O1,O2,Oz
Control	2-2	6	G_P3	0.00466667	Occipital_OzO1O2	O1,O2,Oz
Control	2-2	7	G_N2	-0.836333	Occipital_OzO1O2	O1,O2,Oz
Control	2-2	7	G_P2	0.403	Occipital_OzO1O2	O1,O2,Oz
Control	2-2	7	G_P3	0.464333	Occipital_OzO1O2	O1,O2,Oz
Control	2-2	8	G_N2	-0.0756667	Occipital_OzO1O2	O1,O2,Oz
Control	2-2	8	G_P2	1.59	Occipital_OzO1O2	O1,O2,Oz
Control	2-2	8	G_P3	0.246	Occipital_OzO1O2	O1,O2,Oz
Control	2-20	1	G_N2	-2.21533	Occipital_OzO1O2	O1,O2,Oz
Control	2-20	1	G_P2	-0.881	Occipital_OzO1O2	O1,O2,Oz
Control	2-20	1	G_P3	-2.82467	Occipital_OzO1O2	O1,O2,Oz
Control	2-20	2	G_N2	-1.962	Occipital_OzO1O2	O1,O2,Oz
Control	2-20	2	G_P2	-0.643667	Occipital_OzO1O2	O1,O2,Oz
Control	2-20	2	G_P3	-3.44933	Occipital_OzO1O2	O1,O2,Oz
Control	2-20	3	G_N2	-1.385	Occipital_OzO1O2	O1,O2,Oz
Control	2-20	3	G_P2	0.055	Occipital_OzO1O2	O1,O2,Oz
Control	2-20	3	G_P3	-3.54433	Occipital_OzO1O2	O1,O2,Oz
Control	2-20	4	G_N2	-2.15567	Occipital_OzO1O2	O1,O2,Oz
Control	2-20	4	G_P2	-0.629333	Occipital_OzO1O2	O1,O2,Oz
Control	2-20	4	G_P3	-3.70533	Occipital_OzO1O2	O1,O2,Oz
Control	2-20	5	G_N2	-3.039	Occipital_OzO1O2	O1,O2,Oz
Control	2-20	5	G_P2	-0.697333	Occipital_OzO1O2	O1,O2,Oz
Control	2-20	5	G_P3	-4.51233	Occipital_OzO1O2	O1,O2,Oz
Control	2-20	6	G_N2	-3.786	Occipital_OzO1O2	O1,O2,Oz
Control	2-20	6	G_P2	-1.11533	Occipital_OzO1O2	O1,O2,Oz
Control	2-20	6	G_P3	-6.14767	Occipital_OzO1O2	O1,O2,Oz
Control	2-20	7	G_N2	-6.16767	Occipital_OzO1O2	O1,O2,Oz
Control	2-20	7	G_P2	-1.74833	Occipital_OzO1O2	O1,O2,Oz
Control	2-20	7	G_P3	-8.28067	Occipital_OzO1O2	O1,O2,Oz
Control	2-20	8	G_N2	-7.50267	Occipital_OzO1O2	O1,O2,Oz
Control	2-20	8	G_P2	-3.88733	Occipital_OzO1O2	O1,O2,Oz
Control	2-20	8	G_P3	-9.77267	Occipital_OzO1O2	O1,O2,Oz
Control	2-21	1	G_N2	0.169667	Occipital_OzO1O2	O1,O2,Oz
Control	2-21	1	G_P2	1.88133	Occipital_OzO1O2	O1,O2,Oz
Control	2-21	1	G_P3	-0.785	Occipital_OzO1O2	O1,O2,Oz
Control	2-21	2	G_N2	-0.00166667	Occipital_OzO1O2	O1,O2,Oz
Control	2-21	2	G_P2	1.309	Occipital_OzO1O2	O1,O2,Oz
Control	2-21	2	G_P3	-1.72067	Occipital_OzO1O2	O1,O2,Oz
Control	2-21	3	G_N2	1.92467	Occipital_OzO1O2	O1,O2,Oz
Control	2-21	3	G_P2	2.87433	Occipital_OzO1O2	O1,O2,Oz
Control	2-21	3	G_P3	1.687	Occipital_OzO1O2	O1,O2,Oz
Control	2-21	4	G_N2	1.39133	Occipital_OzO1O2	O1,O2,Oz
Control	2-21	4	G_P2	2.478	Occipital_OzO1O2	O1,O2,Oz
Control	2-21	4	G_P3	0.127	Occipital_OzO1O2	O1,O2,Oz
Control	2-21	5	G_N2	1.184	Occipital_OzO1O2	O1,O2,Oz
Control	2-21	5	G_P2	2.86567	Occipital_OzO1O2	O1,O2,Oz
Control	2-21	5	G_P3	0.686	Occipital_OzO1O2	O1,O2,Oz
Control	2-21	6	G_N2	-0.878	Occipital_OzO1O2	O1,O2,Oz
Control	2-21	6	G_P2	1.81933	Occipital_OzO1O2	O1,O2,Oz
Control	2-21	6	G_P3	-0.790333	Occipital_OzO1O2	O1,O2,Oz
Control	2-21	7	G_N2	-0.778667	Occipital_OzO1O2	O1,O2,Oz
Control	2-21	7	G_P2	0.892667	Occipital_OzO1O2	O1,O2,Oz
Control	2-21	7	G_P3	-1.33233	Occipital_OzO1O2	O1,O2,Oz
Control	2-21	8	G_N2	-1.51733	Occipital_OzO1O2	O1,O2,Oz
Control	2-21	8	G_P2	1.582	Occipital_OzO1O2	O1,O2,Oz
Control	2-21	8	G_P3	-1.83533	Occipital_OzO1O2	O1,O2,Oz
Control	2-22	1	G_N2	-2.346	Occipital_OzO1O2	O1,O2,Oz
Control	2-22	1	G_P2	-0.751	Occipital_OzO1O2	O1,O2,Oz
Control	2-22	1	G_P3	-2.56467	Occipital_OzO1O2	O1,O2,Oz
Control	2-22	2	G_N2	-2.23933	Occipital_OzO1O2	O1,O2,Oz
Control	2-22	2	G_P2	-0.88	Occipital_OzO1O2	O1,O2,Oz
Control	2-22	2	G_P3	-2.63367	Occipital_OzO1O2	O1,O2,Oz
Control	2-22	3	G_N2	-3.35267	Occipital_OzO1O2	O1,O2,Oz
Control	2-22	3	G_P2	-1.306	Occipital_OzO1O2	O1,O2,Oz
Control	2-22	3	G_P3	-4.17633	Occipital_OzO1O2	O1,O2,Oz
Control	2-22	4	G_N2	-3.89667	Occipital_OzO1O2	O1,O2,Oz
Control	2-22	4	G_P2	-1.24067	Occipital_OzO1O2	O1,O2,Oz
Control	2-22	4	G_P3	-4.495	Occipital_OzO1O2	O1,O2,Oz
Control	2-22	5	G_N2	-3.865	Occipital_OzO1O2	O1,O2,Oz
Control	2-22	5	G_P2	-0.752333	Occipital_OzO1O2	O1,O2,Oz
Control	2-22	5	G_P3	-3.697	Occipital_OzO1O2	O1,O2,Oz
Control	2-22	6	G_N2	-4.844	Occipital_OzO1O2	O1,O2,Oz
Control	2-22	6	G_P2	-1.49467	Occipital_OzO1O2	O1,O2,Oz
Control	2-22	6	G_P3	-4.52733	Occipital_OzO1O2	O1,O2,Oz
Control	2-22	7	G_N2	-5.09833	Occipital_OzO1O2	O1,O2,Oz
Control	2-22	7	G_P2	-0.843667	Occipital_OzO1O2	O1,O2,Oz
Control	2-22	7	G_P3	-5.29767	Occipital_OzO1O2	O1,O2,Oz
Control	2-22	8	G_N2	-4.84233	Occipital_OzO1O2	O1,O2,Oz
Control	2-22	8	G_P2	-0.805667	Occipital_OzO1O2	O1,O2,Oz
Control	2-22	8	G_P3	-5.54533	Occipital_OzO1O2	O1,O2,Oz
Control	2-23	1	G_N2	-0.584333	Occipital_OzO1O2	O1,O2,Oz
Control	2-23	1	G_P2	0.696333	Occipital_OzO1O2	O1,O2,Oz
Control	2-23	1	G_P3	0.698333	Occipital_OzO1O2	O1,O2,Oz
Control	2-23	2	G_N2	-1.12667	Occipital_OzO1O2	O1,O2,Oz
Control	2-23	2	G_P2	-0.346	Occipital_OzO1O2	O1,O2,Oz
Control	2-23	2	G_P3	0.703667	Occipital_OzO1O2	O1,O2,Oz
Control	2-23	3	G_N2	-1.55333	Occipital_OzO1O2	O1,O2,Oz
Control	2-23	3	G_P2	-0.508333	Occipital_OzO1O2	O1,O2,Oz
Control	2-23	3	G_P3	1.20833	Occipital_OzO1O2	O1,O2,Oz
Control	2-23	4	G_N2	-1.274	Occipital_OzO1O2	O1,O2,Oz
Control	2-23	4	G_P2	-0.291	Occipital_OzO1O2	O1,O2,Oz
Control	2-23	4	G_P3	1.172	Occipital_OzO1O2	O1,O2,Oz
Control	2-23	5	G_N2	-2.39367	Occipital_OzO1O2	O1,O2,Oz
Control	2-23	5	G_P2	-1.329	Occipital_OzO1O2	O1,O2,Oz
Control	2-23	5	G_P3	0.173667	Occipital_OzO1O2	O1,O2,Oz
Control	2-23	6	G_N2	-2.63967	Occipital_OzO1O2	O1,O2,Oz
Control	2-23	6	G_P2	-0.673333	Occipital_OzO1O2	O1,O2,Oz
Control	2-23	6	G_P3	0.446	Occipital_OzO1O2	O1,O2,Oz
Control	2-23	7	G_N2	-1.13133	Occipital_OzO1O2	O1,O2,Oz
Control	2-23	7	G_P2	0.787333	Occipital_OzO1O2	O1,O2,Oz
Control	2-23	7	G_P3	2.22767	Occipital_OzO1O2	O1,O2,Oz
Control	2-23	8	G_N2	-1.222	Occipital_OzO1O2	O1,O2,Oz
Control	2-23	8	G_P2	0.592333	Occipital_OzO1O2	O1,O2,Oz
Control	2-23	8	G_P3	1.617	Occipital_OzO1O2	O1,O2,Oz
Control	2-3	1	G_N2	-1.915	Occipital_OzO1O2	O1,O2,Oz
Control	2-3	1	G_P2	-0.835333	Occipital_OzO1O2	O1,O2,Oz
Control	2-3	1	G_P3	-1.81433	Occipital_OzO1O2	O1,O2,Oz
Control	2-3	2	G_N2	-1.31667	Occipital_OzO1O2	O1,O2,Oz
Control	2-3	2	G_P2	0.214333	Occipital_OzO1O2	O1,O2,Oz
Control	2-3	2	G_P3	-0.929	Occipital_OzO1O2	O1,O2,Oz
Control	2-3	3	G_N2	-1.965	Occipital_OzO1O2	O1,O2,Oz
Control	2-3	3	G_P2	-0.921	Occipital_OzO1O2	O1,O2,Oz
Control	2-3	3	G_P3	-2.475	Occipital_OzO1O2	O1,O2,Oz
Control	2-3	4	G_N2	-2.31533	Occipital_OzO1O2	O1,O2,Oz
Control	2-3	4	G_P2	-1.08733	Occipital_OzO1O2	O1,O2,Oz
Control	2-3	4	G_P3	-2.71767	Occipital_OzO1O2	O1,O2,Oz
Control	2-3	5	G_N2	-2.81567	Occipital_OzO1O2	O1,O2,Oz
Control	2-3	5	G_P2	-0.900667	Occipital_OzO1O2	O1,O2,Oz
Control	2-3	5	G_P3	-2.97567	Occipital_OzO1O2	O1,O2,Oz
Control	2-3	6	G_N2	-3.74867	Occipital_OzO1O2	O1,O2,Oz
Control	2-3	6	G_P2	-1.721	Occipital_OzO1O2	O1,O2,Oz
Control	2-3	6	G_P3	-5.478	Occipital_OzO1O2	O1,O2,Oz
Control	2-3	7	G_N2	-3.97633	Occipital_OzO1O2	O1,O2,Oz
Control	2-3	7	G_P2	-0.962	Occipital_OzO1O2	O1,O2,Oz
Control	2-3	7	G_P3	-5.82867	Occipital_OzO1O2	O1,O2,Oz
Control	2-3	8	G_N2	-4.83267	Occipital_OzO1O2	O1,O2,Oz
Control	2-3	8	G_P2	-1.99733	Occipital_OzO1O2	O1,O2,Oz
Control	2-3	8	G_P3	-6.807	Occipital_OzO1O2	O1,O2,Oz
Control	2-4	1	G_N2	0.354333	Occipital_OzO1O2	O1,O2,Oz
Control	2-4	1	G_P2	0.232667	Occipital_OzO1O2	O1,O2,Oz
Control	2-4	1	G_P3	0.404333	Occipital_OzO1O2	O1,O2,Oz
Control	2-4	2	G_N2	-0.500333	Occipital_OzO1O2	O1,O2,Oz
Control	2-4	2	G_P2	0.192667	Occipital_OzO1O2	O1,O2,Oz
Control	2-4	2	G_P3	-0.0476667	Occipital_OzO1O2	O1,O2,Oz
Control	2-4	3	G_N2	0.0133333	Occipital_OzO1O2	O1,O2,Oz
Control	2-4	3	G_P2	0.586	Occipital_OzO1O2	O1,O2,Oz
Control	2-4	3	G_P3	0.546	Occipital_OzO1O2	O1,O2,Oz
Control	2-4	4	G_N2	-0.410333	Occipital_OzO1O2	O1,O2,Oz
Control	2-4	4	G_P2	-0.155333	Occipital_OzO1O2	O1,O2,Oz
Control	2-4	4	G_P3	0.0666667	Occipital_OzO1O2	O1,O2,Oz
Control	2-4	5	G_N2	-0.626	Occipital_OzO1O2	O1,O2,Oz
Control	2-4	5	G_P2	0.012	Occipital_OzO1O2	O1,O2,Oz
Control	2-4	5	G_P3	-0.154667	Occipital_OzO1O2	O1,O2,Oz
Control	2-4	6	G_N2	-2.23067	Occipital_OzO1O2	O1,O2,Oz
Control	2-4	6	G_P2	0.158667	Occipital_OzO1O2	O1,O2,Oz
Control	2-4	6	G_P3	-0.307	Occipital_OzO1O2	O1,O2,Oz
Control	2-4	7	G_N2	-2.89933	Occipital_OzO1O2	O1,O2,Oz
Control	2-4	7	G_P2	-0.975333	Occipital_OzO1O2	O1,O2,Oz
Control	2-4	7	G_P3	0.019	Occipital_OzO1O2	O1,O2,Oz
Control	2-4	8	G_N2	-2.724	Occipital_OzO1O2	O1,O2,Oz
Control	2-4	8	G_P2	-0.932333	Occipital_OzO1O2	O1,O2,Oz
Control	2-4	8	G_P3	-0.559333	Occipital_OzO1O2	O1,O2,Oz
Control	2-5	1	G_N2	-0.0103333	Occipital_OzO1O2	O1,O2,Oz
Control	2-5	1	G_P2	0.881667	Occipital_OzO1O2	O1,O2,Oz
Control	2-5	1	G_P3	-3.62767	Occipital_OzO1O2	O1,O2,Oz
Control	2-5	2	G_N2	0.371667	Occipital_OzO1O2	O1,O2,Oz
Control	2-5	2	G_P2	0.563667	Occipital_OzO1O2	O1,O2,Oz
Control	2-5	2	G_P3	-2.56433	Occipital_OzO1O2	O1,O2,Oz
Control	2-5	3	G_N2	0.287333	Occipital_OzO1O2	O1,O2,Oz
Control	2-5	3	G_P2	0.464	Occipital_OzO1O2	O1,O2,Oz
Control	2-5	3	G_P3	-2.47667	Occipital_OzO1O2	O1,O2,Oz
Control	2-5	4	G_N2	0.625	Occipital_OzO1O2	O1,O2,Oz
Control	2-5	4	G_P2	0.131	Occipital_OzO1O2	O1,O2,Oz
Control	2-5	4	G_P3	-3.89067	Occipital_OzO1O2	O1,O2,Oz
Control	2-5	5	G_N2	0.36	Occipital_OzO1O2	O1,O2,Oz
Control	2-5	5	G_P2	0.806	Occipital_OzO1O2	O1,O2,Oz
Control	2-5	5	G_P3	-3.38767	Occipital_OzO1O2	O1,O2,Oz
Control	2-5	6	G_N2	0.116	Occipital_OzO1O2	O1,O2,Oz
Control	2-5	6	G_P2	1.01433	Occipital_OzO1O2	O1,O2,Oz
Control	2-5	6	G_P3	-6.37867	Occipital_OzO1O2	O1,O2,Oz
Control	2-5	7	G_N2	0.195333	Occipital_OzO1O2	O1,O2,Oz
Control	2-5	7	G_P2	1.18167	Occipital_OzO1O2	O1,O2,Oz
Control	2-5	7	G_P3	-7.37633	Occipital_OzO1O2	O1,O2,Oz
Control	2-5	8	G_N2	0.171667	Occipital_OzO1O2	O1,O2,Oz
Control	2-5	8	G_P2	1.674	Occipital_OzO1O2	O1,O2,Oz
Control	2-5	8	G_P3	-8.73067	Occipital_OzO1O2	O1,O2,Oz
Control	2-6	1	G_N2	-2.277	Occipital_OzO1O2	O1,O2,Oz
Control	2-6	1	G_P2	-1.069	Occipital_OzO1O2	O1,O2,Oz
Control	2-6	1	G_P3	-2.25933	Occipital_OzO1O2	O1,O2,Oz
Control	2-6	2	G_N2	-1.60067	Occipital_OzO1O2	O1,O2,Oz
Control	2-6	2	G_P2	-2.67167	Occipital_OzO1O2	O1,O2,Oz
Control	2-6	2	G_P3	-1.34033	Occipital_OzO1O2	O1,O2,Oz
Control	2-6	3	G_N2	-1.787	Occipital_OzO1O2	O1,O2,Oz
Control	2-6	3	G_P2	-1.59467	Occipital_OzO1O2	O1,O2,Oz
Control	2-6	3	G_P3	-2.05667	Occipital_OzO1O2	O1,O2,Oz
Control	2-6	4	G_N2	-1.51667	Occipital_OzO1O2	O1,O2,Oz
Control	2-6	4	G_P2	-0.983333	Occipital_OzO1O2	O1,O2,Oz
Control	2-6	4	G_P3	-2.92467	Occipital_OzO1O2	O1,O2,Oz
Control	2-6	5	G_N2	-1.77367	Occipital_OzO1O2	O1,O2,Oz
Control	2-6	5	G_P2	-2.265	Occipital_OzO1O2	O1,O2,Oz
Control	2-6	5	G_P3	-1.28667	Occipital_OzO1O2	O1,O2,Oz
Control	2-6	6	G_N2	-2.741	Occipital_OzO1O2	O1,O2,Oz
Control	2-6	6	G_P2	-2.37267	Occipital_OzO1O2	O1,O2,Oz
Control	2-6	6	G_P3	-2.63933	Occipital_OzO1O2	O1,O2,Oz
Control	2-6	7	G_N2	-4.20333	Occipital_OzO1O2	O1,O2,Oz
Control	2-6	7	G_P2	-2.71133	Occipital_OzO1O2	O1,O2,Oz
Control	2-6	7	G_P3	-3.77067	Occipital_OzO1O2	O1,O2,Oz
Control	2-6	8	G_N2	-2.583	Occipital_OzO1O2	O1,O2,Oz
Control	2-6	8	G_P2	-1.119	Occipital_OzO1O2	O1,O2,Oz
Control	2-6	8	G_P3	-3.02867	Occipital_OzO1O2	O1,O2,Oz
Control	2-7	1	G_N2	-3.99267	Occipital_OzO1O2	O1,O2,Oz
Control	2-7	1	G_P2	-1.13867	Occipital_OzO1O2	O1,O2,Oz
Control	2-7	1	G_P3	-3.71333	Occipital_OzO1O2	O1,O2,Oz
Control	2-7	2	G_N2	-3.827	Occipital_OzO1O2	O1,O2,Oz
Control	2-7	2	G_P2	-0.914667	Occipital_OzO1O2	O1,O2,Oz
Control	2-7	2	G_P3	-3.391	Occipital_OzO1O2	O1,O2,Oz
Control	2-7	3	G_N2	-2.95467	Occipital_OzO1O2	O1,O2,Oz
Control	2-7	3	G_P2	0.223	Occipital_OzO1O2	O1,O2,Oz
Control	2-7	3	G_P3	-2.238	Occipital_OzO1O2	O1,O2,Oz
Control	2-7	4	G_N2	-5.631	Occipital_OzO1O2	O1,O2,Oz
Control	2-7	4	G_P2	-1.04633	Occipital_OzO1O2	O1,O2,Oz
Control	2-7	4	G_P3	-4.62967	Occipital_OzO1O2	O1,O2,Oz
Control	2-7	5	G_N2	-5.69767	Occipital_OzO1O2	O1,O2,Oz
Control	2-7	5	G_P2	-1.24933	Occipital_OzO1O2	O1,O2,Oz
Control	2-7	5	G_P3	-5.111	Occipital_OzO1O2	O1,O2,Oz
Control	2-7	6	G_N2	-7.185	Occipital_OzO1O2	O1,O2,Oz
Control	2-7	6	G_P2	-2.30667	Occipital_OzO1O2	O1,O2,Oz
Control	2-7	6	G_P3	-4.06067	Occipital_OzO1O2	O1,O2,Oz
Control	2-7	7	G_N2	-8.65967	Occipital_OzO1O2	O1,O2,Oz
Control	2-7	7	G_P2	-2.33633	Occipital_OzO1O2	O1,O2,Oz
Control	2-7	7	G_P3	-3.85533	Occipital_OzO1O2	O1,O2,Oz
Control	2-7	8	G_N2	-8.34133	Occipital_OzO1O2	O1,O2,Oz
Control	2-7	8	G_P2	-1.998	Occipital_OzO1O2	O1,O2,Oz
Control	2-7	8	G_P3	-3.86667	Occipital_OzO1O2	O1,O2,Oz
Control	2-8	1	G_N2	-1.958	Occipital_OzO1O2	O1,O2,Oz
Control	2-8	1	G_P2	-0.755	Occipital_OzO1O2	O1,O2,Oz
Control	2-8	1	G_P3	-4.40967	Occipital_OzO1O2	O1,O2,Oz
Control	2-8	2	G_N2	-3.40933	Occipital_OzO1O2	O1,O2,Oz
Control	2-8	2	G_P2	-1.00233	Occipital_OzO1O2	O1,O2,Oz
Control	2-8	2	G_P3	-3.78067	Occipital_OzO1O2	O1,O2,Oz
Control	2-8	3	G_N2	-3.08933	Occipital_OzO1O2	O1,O2,Oz
Control	2-8	3	G_P2	-1.161	Occipital_OzO1O2	O1,O2,Oz
Control	2-8	3	G_P3	-5.86267	Occipital_OzO1O2	O1,O2,Oz
Control	2-8	4	G_N2	-3.95733	Occipital_OzO1O2	O1,O2,Oz
Control	2-8	4	G_P2	-2.52533	Occipital_OzO1O2	O1,O2,Oz
Control	2-8	4	G_P3	-8.31	Occipital_OzO1O2	O1,O2,Oz
Control	2-8	5	G_N2	-3.92567	Occipital_OzO1O2	O1,O2,Oz
Control	2-8	5	G_P2	-1.41	Occipital_OzO1O2	O1,O2,Oz
Control	2-8	5	G_P3	-5.08267	Occipital_OzO1O2	O1,O2,Oz
Control	2-8	6	G_N2	-4.69133	Occipital_OzO1O2	O1,O2,Oz
Control	2-8	6	G_P2	-1.045	Occipital_OzO1O2	O1,O2,Oz
Control	2-8	6	G_P3	-9.155	Occipital_OzO1O2	O1,O2,Oz
Control	2-8	7	G_N2	-6.164	Occipital_OzO1O2	O1,O2,Oz
Control	2-8	7	G_P2	-2.76	Occipital_OzO1O2	O1,O2,Oz
Control	2-8	7	G_P3	-11.3607	Occipital_OzO1O2	O1,O2,Oz
Control	2-8	8	G_N2	-5.14	Occipital_OzO1O2	O1,O2,Oz
Control	2-8	8	G_P2	-1.99567	Occipital_OzO1O2	O1,O2,Oz
Control	2-8	8	G_P3	-9.49833	Occipital_OzO1O2	O1,O2,Oz
Control	2-9	1	G_N2	0.639333	Occipital_OzO1O2	O1,O2,Oz
Control	2-9	1	G_P2	1.79	Occipital_OzO1O2	O1,O2,Oz
Control	2-9	1	G_P3	-4.838	Occipital_OzO1O2	O1,O2,Oz
Control	2-9	2	G_N2	-0.0376667	Occipital_OzO1O2	O1,O2,Oz
Control	2-9	2	G_P2	1.731	Occipital_OzO1O2	O1,O2,Oz
Control	2-9	2	G_P3	-3.13733	Occipital_OzO1O2	O1,O2,Oz
Control	2-9	3	G_N2	0.683	Occipital_OzO1O2	O1,O2,Oz
Control	2-9	3	G_P2	2.00167	Occipital_OzO1O2	O1,O2,Oz
Control	2-9	3	G_P3	-5.27833	Occipital_OzO1O2	O1,O2,Oz
Control	2-9	4	G_N2	-0.0403333	Occipital_OzO1O2	O1,O2,Oz
Control	2-9	4	G_P2	1.52733	Occipital_OzO1O2	O1,O2,Oz
Control	2-9	4	G_P3	-2.249	Occipital_OzO1O2	O1,O2,Oz
Control	2-9	5	G_N2	0.821333	Occipital_OzO1O2	O1,O2,Oz
Control	2-9	5	G_P2	2.76633	Occipital_OzO1O2	O1,O2,Oz
Control	2-9	5	G_P3	-3.566	Occipital_OzO1O2	O1,O2,Oz
Control	2-9	6	G_N2	-1.04867	Occipital_OzO1O2	O1,O2,Oz
Control	2-9	6	G_P2	1.35067	Occipital_OzO1O2	O1,O2,Oz
Control	2-9	6	G_P3	-3.18567	Occipital_OzO1O2	O1,O2,Oz
Control	2-9	7	G_N2	-1.62033	Occipital_OzO1O2	O1,O2,Oz
Control	2-9	7	G_P2	1.339	Occipital_OzO1O2	O1,O2,Oz
Control	2-9	7	G_P3	-5.508	Occipital_OzO1O2	O1,O2,Oz
Control	2-9	8	G_N2	-1.30133	Occipital_OzO1O2	O1,O2,Oz
Control	2-9	8	G_P2	1.78367	Occipital_OzO1O2	O1,O2,Oz
Control	2-9	8	G_P3	-4.68667	Occipital_OzO1O2	O1,O2,Oz
nan	nan	1	G_P2		Occipital_OzO1O2	O1,O2,Oz
nan	nan	2	G_P2		Occipital_OzO1O2	O1,O2,Oz
nan	nan	3	G_P2		Occipital_OzO1O2	O1,O2,Oz
nan	nan	4	G_P2		Occipital_OzO1O2	O1,O2,Oz
nan	nan	5	G_P2		Occipital_OzO1O2	O1,O2,Oz
nan	nan	6	G_P2		Occipital_OzO1O2	O1,O2,Oz
nan	nan	7	G_P2		Occipital_OzO1O2	O1,O2,Oz
nan	nan	8	G_P2		Occipital_OzO1O2	O1,O2,Oz
Athlete	1-1	1	G_N2	-2.79933	ParietoOccipital_POzPO1PO2	PO3,PO4,POz
Athlete	1-1	1	G_P2	-0.856667	ParietoOccipital_POzPO1PO2	PO3,PO4,POz
Athlete	1-1	1	G_P3	-2.052	ParietoOccipital_POzPO1PO2	PO3,PO4,POz
Athlete	1-1	2	G_N2	-3.17433	ParietoOccipital_POzPO1PO2	PO3,PO4,POz
Athlete	1-1	2	G_P2	-0.612333	ParietoOccipital_POzPO1PO2	PO3,PO4,POz
Athlete	1-1	2	G_P3	-2.584	ParietoOccipital_POzPO1PO2	PO3,PO4,POz
Athlete	1-1	3	G_N2	-2.99267	ParietoOccipital_POzPO1PO2	PO3,PO4,POz
Athlete	1-1	3	G_P2	-0.390667	ParietoOccipital_POzPO1PO2	PO3,PO4,POz
Athlete	1-1	3	G_P3	-2.48733	ParietoOccipital_POzPO1PO2	PO3,PO4,POz
Athlete	1-1	4	G_N2	-2.79867	ParietoOccipital_POzPO1PO2	PO3,PO4,POz
Athlete	1-1	4	G_P2	-0.395333	ParietoOccipital_POzPO1PO2	PO3,PO4,POz
Athlete	1-1	4	G_P3	-1.91333	ParietoOccipital_POzPO1PO2	PO3,PO4,POz
Athlete	1-1	5	G_N2	-3.63433	ParietoOccipital_POzPO1PO2	PO3,PO4,POz
Athlete	1-1	5	G_P2	-1.03767	ParietoOccipital_POzPO1PO2	PO3,PO4,POz
Athlete	1-1	5	G_P3	-2.65767	ParietoOccipital_POzPO1PO2	PO3,PO4,POz
Athlete	1-1	6	G_N2	-3.94567	ParietoOccipital_POzPO1PO2	PO3,PO4,POz
Athlete	1-1	6	G_P2	-0.225	ParietoOccipital_POzPO1PO2	PO3,PO4,POz
Athlete	1-1	6	G_P3	-2.90433	ParietoOccipital_POzPO1PO2	PO3,PO4,POz
Athlete	1-1	7	G_N2	-3.54867	ParietoOccipital_POzPO1PO2	PO3,PO4,POz
Athlete	1-1	7	G_P2	-0.129	ParietoOccipital_POzPO1PO2	PO3,PO4,POz
Athlete	1-1	7	G_P3	-1.96667	ParietoOccipital_POzPO1PO2	PO3,PO4,POz
Athlete	1-1	8	G_N2	-3.66267	ParietoOccipital_POzPO1PO2	PO3,PO4,POz
Athlete	1-1	8	G_P2	-0.323	ParietoOccipital_POzPO1PO2	PO3,PO4,POz
Athlete	1-1	8	G_P3	-2.241	ParietoOccipital_POzPO1PO2	PO3,PO4,POz
Athlete	1-10	1	G_N2	-3.04567	ParietoOccipital_POzPO1PO2	PO3,PO4,POz
Athlete	1-10	1	G_P2	0.227333	ParietoOccipital_POzPO1PO2	PO3,PO4,POz
Athlete	1-10	1	G_P3	-2.43833	ParietoOccipital_POzPO1PO2	PO3,PO4,POz
Athlete	1-10	2	G_N2	-2.298	ParietoOccipital_POzPO1PO2	PO3,PO4,POz
Athlete	1-10	2	G_P2	0.719333	ParietoOccipital_POzPO1PO2	PO3,PO4,POz
Athlete	1-10	2	G_P3	-1.66133	ParietoOccipital_POzPO1PO2	PO3,PO4,POz
Athlete	1-10	3	G_N2	-3.18967	ParietoOccipital_POzPO1PO2	PO3,PO4,POz
Athlete	1-10	3	G_P2	-0.375	ParietoOccipital_POzPO1PO2	PO3,PO4,POz
Athlete	1-10	3	G_P3	-2.794	ParietoOccipital_POzPO1PO2	PO3,PO4,POz
Athlete	1-10	4	G_N2	-2.174	ParietoOccipital_POzPO1PO2	PO3,PO4,POz
Athlete	1-10	4	G_P2	-0.0583333	ParietoOccipital_POzPO1PO2	PO3,PO4,POz
Athlete	1-10	4	G_P3	-2.27867	ParietoOccipital_POzPO1PO2	PO3,PO4,POz
Athlete	1-10	5	G_N2	-2.31267	ParietoOccipital_POzPO1PO2	PO3,PO4,POz
Athlete	1-10	5	G_P2	0.238667	ParietoOccipital_POzPO1PO2	PO3,PO4,POz
Athlete	1-10	5	G_P3	-2.17467	ParietoOccipital_POzPO1PO2	PO3,PO4,POz
Athlete	1-10	6	G_N2	-1.849	ParietoOccipital_POzPO1PO2	PO3,PO4,POz
Athlete	1-10	6	G_P2	0.381	ParietoOccipital_POzPO1PO2	PO3,PO4,POz
Athlete	1-10	6	G_P3	-1.153	ParietoOccipital_POzPO1PO2	PO3,PO4,POz
Athlete	1-10	7	G_N2	-2.52233	ParietoOccipital_POzPO1PO2	PO3,PO4,POz
Athlete	1-10	7	G_P2	0.0756667	ParietoOccipital_POzPO1PO2	PO3,PO4,POz
Athlete	1-10	7	G_P3	-1.01433	ParietoOccipital_POzPO1PO2	PO3,PO4,POz
Athlete	1-10	8	G_N2	-2.07733	ParietoOccipital_POzPO1PO2	PO3,PO4,POz
Athlete	1-10	8	G_P2	0.556333	ParietoOccipital_POzPO1PO2	PO3,PO4,POz
Athlete	1-10	8	G_P3	-1.22833	ParietoOccipital_POzPO1PO2	PO3,PO4,POz
Athlete	1-11	1	G_N2	-3.479	ParietoOccipital_POzPO1PO2	PO3,PO4,POz
Athlete	1-11	1	G_P2	2.4	ParietoOccipital_POzPO1PO2	PO3,PO4,POz
Athlete	1-11	1	G_P3	1.85433	ParietoOccipital_POzPO1PO2	PO3,PO4,POz
Athlete	1-11	2	G_N2	-1.99733	ParietoOccipital_POzPO1PO2	PO3,PO4,POz
Athlete	1-11	2	G_P2	3.896	ParietoOccipital_POzPO1PO2	PO3,PO4,POz
Athlete	1-11	2	G_P3	4.101	ParietoOccipital_POzPO1PO2	PO3,PO4,POz
Athlete	1-11	3	G_N2	-3.19467	ParietoOccipital_POzPO1PO2	PO3,PO4,POz
Athlete	1-11	3	G_P2	2.16567	ParietoOccipital_POzPO1PO2	PO3,PO4,POz
Athlete	1-11	3	G_P3	2.84967	ParietoOccipital_POzPO1PO2	PO3,PO4,POz
Athlete	1-11	4	G_N2	-2.311	ParietoOccipital_POzPO1PO2	PO3,PO4,POz
Athlete	1-11	4	G_P2	2.36533	ParietoOccipital_POzPO1PO2	PO3,PO4,POz
Athlete	1-11	4	G_P3	3.78633	ParietoOccipital_POzPO1PO2	PO3,PO4,POz
Athlete	1-11	5	G_N2	-3.54467	ParietoOccipital_POzPO1PO2	PO3,PO4,POz
Athlete	1-11	5	G_P2	2.44233	ParietoOccipital_POzPO1PO2	PO3,PO4,POz
Athlete	1-11	5	G_P3	2.10667	ParietoOccipital_POzPO1PO2	PO3,PO4,POz
Athlete	1-11	6	G_N2	-2.78467	ParietoOccipital_POzPO1PO2	PO3,PO4,POz
Athlete	1-11	6	G_P2	1.29233	ParietoOccipital_POzPO1PO2	PO3,PO4,POz
Athlete	1-11	6	G_P3	4.81667	ParietoOccipital_POzPO1PO2	PO3,PO4,POz
Athlete	1-11	7	G_N2	-1.82167	ParietoOccipital_POzPO1PO2	PO3,PO4,POz
Athlete	1-11	7	G_P2	1.06567	ParietoOccipital_POzPO1PO2	PO3,PO4,POz
Athlete	1-11	7	G_P3	4.81733	ParietoOccipital_POzPO1PO2	PO3,PO4,POz
Athlete	1-11	8	G_N2	-2.7	ParietoOccipital_POzPO1PO2	PO3,PO4,POz
Athlete	1-11	8	G_P2	1.19867	ParietoOccipital_POzPO1PO2	PO3,PO4,POz
Athlete	1-11	8	G_P3	2.355	ParietoOccipital_POzPO1PO2	PO3,PO4,POz
Athlete	1-12	1	G_N2	-1.49967	ParietoOccipital_POzPO1PO2	PO3,PO4,POz
Athlete	1-12	1	G_P2	-0.478333	ParietoOccipital_POzPO1PO2	PO3,PO4,POz
Athlete	1-12	1	G_P3	-1.45967	ParietoOccipital_POzPO1PO2	PO3,PO4,POz
Athlete	1-12	2	G_N2	-2.12333	ParietoOccipital_POzPO1PO2	PO3,PO4,POz
Athlete	1-12	2	G_P2	-0.890333	ParietoOccipital_POzPO1PO2	PO3,PO4,POz
Athlete	1-12	2	G_P3	-1.842	ParietoOccipital_POzPO1PO2	PO3,PO4,POz
Athlete	1-12	3	G_N2	-2.548	ParietoOccipital_POzPO1PO2	PO3,PO4,POz
Athlete	1-12	3	G_P2	-0.737667	ParietoOccipital_POzPO1PO2	PO3,PO4,POz
Athlete	1-12	3	G_P3	-2.38367	ParietoOccipital_POzPO1PO2	PO3,PO4,POz
Athlete	1-12	4	G_N2	-1.685	ParietoOccipital_POzPO1PO2	PO3,PO4,POz
Athlete	1-12	4	G_P2	-0.091	ParietoOccipital_POzPO1PO2	PO3,PO4,POz
Athlete	1-12	4	G_P3	-1.91167	ParietoOccipital_POzPO1PO2	PO3,PO4,POz
Athlete	1-12	5	G_N2	-1.907	ParietoOccipital_POzPO1PO2	PO3,PO4,POz
Athlete	1-12	5	G_P2	-0.188	ParietoOccipital_POzPO1PO2	PO3,PO4,POz
Athlete	1-12	5	G_P3	-2.62733	ParietoOccipital_POzPO1PO2	PO3,PO4,POz
Athlete	1-12	6	G_N2	-2.97633	ParietoOccipital_POzPO1PO2	PO3,PO4,POz
Athlete	1-12	6	G_P2	-0.727667	ParietoOccipital_POzPO1PO2	PO3,PO4,POz
Athlete	1-12	6	G_P3	-2.98067	ParietoOccipital_POzPO1PO2	PO3,PO4,POz
Athlete	1-12	7	G_N2	-3.30867	ParietoOccipital_POzPO1PO2	PO3,PO4,POz
Athlete	1-12	7	G_P2	-0.862	ParietoOccipital_POzPO1PO2	PO3,PO4,POz
Athlete	1-12	7	G_P3	-2.87067	ParietoOccipital_POzPO1PO2	PO3,PO4,POz
Athlete	1-12	8	G_N2	-4.063	ParietoOccipital_POzPO1PO2	PO3,PO4,POz
Athlete	1-12	8	G_P2	-1.19167	ParietoOccipital_POzPO1PO2	PO3,PO4,POz
Athlete	1-12	8	G_P3	-3.262	ParietoOccipital_POzPO1PO2	PO3,PO4,POz
Athlete	1-13	1	G_N2	-3.473	ParietoOccipital_POzPO1PO2	PO3,PO4,POz
Athlete	1-13	1	G_P2	0.113	ParietoOccipital_POzPO1PO2	PO3,PO4,POz
Athlete	1-13	1	G_P3	-2.73333	ParietoOccipital_POzPO1PO2	PO3,PO4,POz
Athlete	1-13	2	G_N2	-3.115	ParietoOccipital_POzPO1PO2	PO3,PO4,POz
Athlete	1-13	2	G_P2	-0.745667	ParietoOccipital_POzPO1PO2	PO3,PO4,POz
Athlete	1-13	2	G_P3	-3.395	ParietoOccipital_POzPO1PO2	PO3,PO4,POz
Athlete	1-13	3	G_N2	-2.34067	ParietoOccipital_POzPO1PO2	PO3,PO4,POz
Athlete	1-13	3	G_P2	1.27367	ParietoOccipital_POzPO1PO2	PO3,PO4,POz
Athlete	1-13	3	G_P3	-2.13333	ParietoOccipital_POzPO1PO2	PO3,PO4,POz
Athlete	1-13	4	G_N2	-3.63333	ParietoOccipital_POzPO1PO2	PO3,PO4,POz
Athlete	1-13	4	G_P2	0.119667	ParietoOccipital_POzPO1PO2	PO3,PO4,POz
Athlete	1-13	4	G_P3	-3.193	ParietoOccipital_POzPO1PO2	PO3,PO4,POz
Athlete	1-13	5	G_N2	-4.101	ParietoOccipital_POzPO1PO2	PO3,PO4,POz
Athlete	1-13	5	G_P2	0.091	ParietoOccipital_POzPO1PO2	PO3,PO4,POz
Athlete	1-13	5	G_P3	-3.96833	ParietoOccipital_POzPO1PO2	PO3,PO4,POz
Athlete	1-13	6	G_N2	-5.39967	ParietoOccipital_POzPO1PO2	PO3,PO4,POz
Athlete	1-13	6	G_P2	-0.478333	ParietoOccipital_POzPO1PO2	PO3,PO4,POz
Athlete	1-13	6	G_P3	-3.796	ParietoOccipital_POzPO1PO2	PO3,PO4,POz
Athlete	1-13	7	G_N2	-6.78433	ParietoOccipital_POzPO1PO2	PO3,PO4,POz
Athlete	1-13	7	G_P2	-0.832333	ParietoOccipital_POzPO1PO2	PO3,PO4,POz
Athlete	1-13	7	G_P3	-3.50667	ParietoOccipital_POzPO1PO2	PO3,PO4,POz
Athlete	1-13	8	G_N2	-7.573	ParietoOccipital_POzPO1PO2	PO3,PO4,POz
Athlete	1-13	8	G_P2	-0.908	ParietoOccipital_POzPO1PO2	PO3,PO4,POz
Athlete	1-13	8	G_P3	-4.20533	ParietoOccipital_POzPO1PO2	PO3,PO4,POz
Athlete	1-14	1	G_N2	-6.617	ParietoOccipital_POzPO1PO2	PO3,PO4,POz
Athlete	1-14	1	G_P2	-2.74933	ParietoOccipital_POzPO1PO2	PO3,PO4,POz
Athlete	1-14	1	G_P3	-4.89433	ParietoOccipital_POzPO1PO2	PO3,PO4,POz
Athlete	1-14	2	G_N2	-2.43967	ParietoOccipital_POzPO1PO2	PO3,PO4,POz
Athlete	1-14	2	G_P2	-1.325	ParietoOccipital_POzPO1PO2	PO3,PO4,POz
Athlete	1-14	2	G_P3	-2.44233	ParietoOccipital_POzPO1PO2	PO3,PO4,POz
Athlete	1-14	3	G_N2	-4.247	ParietoOccipital_POzPO1PO2	PO3,PO4,POz
Athlete	1-14	3	G_P2	0.355667	ParietoOccipital_POzPO1PO2	PO3,PO4,POz
Athlete	1-14	3	G_P3	-3.50233	ParietoOccipital_POzPO1PO2	PO3,PO4,POz
Athlete	1-14	4	G_N2	-2.08733	ParietoOccipital_POzPO1PO2	PO3,PO4,POz
Athlete	1-14	4	G_P2	-0.335333	ParietoOccipital_POzPO1PO2	PO3,PO4,POz
Athlete	1-14	4	G_P3	-2.56333	ParietoOccipital_POzPO1PO2	PO3,PO4,POz
Athlete	1-14	5	G_N2	-1.72267	ParietoOccipital_POzPO1PO2	PO3,PO4,POz
Athlete	1-14	5	G_P2	0.648333	ParietoOccipital_POzPO1PO2	PO3,PO4,POz
Athlete	1-14	5	G_P3	-1.14067	ParietoOccipital_POzPO1PO2	PO3,PO4,POz
Athlete	1-14	6	G_N2	-2.269	ParietoOccipital_POzPO1PO2	PO3,PO4,POz
Athlete	1-14	6	G_P2	2.50833	ParietoOccipital_POzPO1PO2	PO3,PO4,POz
Athlete	1-14	6	G_P3	-2.30733	ParietoOccipital_POzPO1PO2	PO3,PO4,POz
Athlete	1-14	7	G_N2	-3.093	ParietoOccipital_POzPO1PO2	PO3,PO4,POz
Athlete	1-14	7	G_P2	-0.0866667	ParietoOccipital_POzPO1PO2	PO3,PO4,POz
Athlete	1-14	7	G_P3	-1.92267	ParietoOccipital_POzPO1PO2	PO3,PO4,POz
Athlete	1-14	8	G_N2	-3.788	ParietoOccipital_POzPO1PO2	PO3,PO4,POz
Athlete	1-14	8	G_P2	-0.936667	ParietoOccipital_POzPO1PO2	PO3,PO4,POz
Athlete	1-14	8	G_P3	-2.663	ParietoOccipital_POzPO1PO2	PO3,PO4,POz
Athlete	1-15	1	G_N2	-3.08033	ParietoOccipital_POzPO1PO2	PO3,PO4,POz
Athlete	1-15	1	G_P2	-0.380333	ParietoOccipital_POzPO1PO2	PO3,PO4,POz
Athlete	1-15	1	G_P3	-1.94067	ParietoOccipital_POzPO1PO2	PO3,PO4,POz
Athlete	1-15	2	G_N2	-3.625	ParietoOccipital_POzPO1PO2	PO3,PO4,POz
Athlete	1-15	2	G_P2	-0.817	ParietoOccipital_POzPO1PO2	PO3,PO4,POz
Athlete	1-15	2	G_P3	-2.58567	ParietoOccipital_POzPO1PO2	PO3,PO4,POz
Athlete	1-15	3	G_N2	-4.275	ParietoOccipital_POzPO1PO2	PO3,PO4,POz
Athlete	1-15	3	G_P2	-1.56467	ParietoOccipital_POzPO1PO2	PO3,PO4,POz
Athlete	1-15	3	G_P3	-2.94067	ParietoOccipital_POzPO1PO2	PO3,PO4,POz
Athlete	1-15	4	G_N2	-3.77267	ParietoOccipital_POzPO1PO2	PO3,PO4,POz
Athlete	1-15	4	G_P2	-0.703	ParietoOccipital_POzPO1PO2	PO3,PO4,POz
Athlete	1-15	4	G_P3	-2.104	ParietoOccipital_POzPO1PO2	PO3,PO4,POz
Athlete	1-15	5	G_N2	-4.52267	ParietoOccipital_POzPO1PO2	PO3,PO4,POz
Athlete	1-15	5	G_P2	-1.81067	ParietoOccipital_POzPO1PO2	PO3,PO4,POz
Athlete	1-15	5	G_P3	-2.664	ParietoOccipital_POzPO1PO2	PO3,PO4,POz
Athlete	1-15	6	G_N2	-2.19933	ParietoOccipital_POzPO1PO2	PO3,PO4,POz
Athlete	1-15	6	G_P2	-0.0216667	ParietoOccipital_POzPO1PO2	PO3,PO4,POz
Athlete	1-15	6	G_P3	0.257667	ParietoOccipital_POzPO1PO2	PO3,PO4,POz
Athlete	1-15	7	G_N2	-2.81233	ParietoOccipital_POzPO1PO2	PO3,PO4,POz
Athlete	1-15	7	G_P2	-0.957667	ParietoOccipital_POzPO1PO2	PO3,PO4,POz
Athlete	1-15	7	G_P3	-0.699	ParietoOccipital_POzPO1PO2	PO3,PO4,POz
Athlete	1-15	8	G_N2	-3.545	ParietoOccipital_POzPO1PO2	PO3,PO4,POz
Athlete	1-15	8	G_P2	-1.494	ParietoOccipital_POzPO1PO2	PO3,PO4,POz
Athlete	1-15	8	G_P3	-0.669333	ParietoOccipital_POzPO1PO2	PO3,PO4,POz
Athlete	1-16	1	G_N2	-1.967	ParietoOccipital_POzPO1PO2	PO3,PO4,POz
Athlete	1-16	1	G_P2	0.102667	ParietoOccipital_POzPO1PO2	PO3,PO4,POz
Athlete	1-16	1	G_P3	-2.369	ParietoOccipital_POzPO1PO2	PO3,PO4,POz
Athlete	1-16	2	G_N2	-2.83267	ParietoOccipital_POzPO1PO2	PO3,PO4,POz
Athlete	1-16	2	G_P2	-0.834	ParietoOccipital_POzPO1PO2	PO3,PO4,POz
Athlete	1-16	2	G_P3	-2.88533	ParietoOccipital_POzPO1PO2	PO3,PO4,POz
Athlete	1-16	3	G_N2	-2.49033	ParietoOccipital_POzPO1PO2	PO3,PO4,POz
Athlete	1-16	3	G_P2	-0.399	ParietoOccipital_POzPO1PO2	PO3,PO4,POz
Athlete	1-16	3	G_P3	-2.482	ParietoOccipital_POzPO1PO2	PO3,PO4,POz
Athlete	1-16	4	G_N2	-2.988	ParietoOccipital_POzPO1PO2	PO3,PO4,POz
Athlete	1-16	4	G_P2	0.130667	ParietoOccipital_POzPO1PO2	PO3,PO4,POz
Athlete	1-16	4	G_P3	-2.93967	ParietoOccipital_POzPO1PO2	PO3,PO4,POz
Athlete	1-16	5	G_N2	-5.59433	ParietoOccipital_POzPO1PO2	PO3,PO4,POz
Athlete	1-16	5	G_P2	-2.32433	ParietoOccipital_POzPO1PO2	PO3,PO4,POz
Athlete	1-16	5	G_P3	-4.61567	ParietoOccipital_POzPO1PO2	PO3,PO4,POz
Athlete	1-16	6	G_N2	-5.798	ParietoOccipital_POzPO1PO2	PO3,PO4,POz
Athlete	1-16	6	G_P2	-0.983333	ParietoOccipital_POzPO1PO2	PO3,PO4,POz
Athlete	1-16	6	G_P3	-2.447	ParietoOccipital_POzPO1PO2	PO3,PO4,POz
Athlete	1-16	7	G_N2	-5.383	ParietoOccipital_POzPO1PO2	PO3,PO4,POz
Athlete	1-16	7	G_P2	-1.53167	ParietoOccipital_POzPO1PO2	PO3,PO4,POz
Athlete	1-16	7	G_P3	-2.26767	ParietoOccipital_POzPO1PO2	PO3,PO4,POz
Athlete	1-16	8	G_N2	-7.367	ParietoOccipital_POzPO1PO2	PO3,PO4,POz
Athlete	1-16	8	G_P2	-3.87367	ParietoOccipital_POzPO1PO2	PO3,PO4,POz
Athlete	1-16	8	G_P3	-3.507	ParietoOccipital_POzPO1PO2	PO3,PO4,POz
Athlete	1-17	1	G_N2	0.113667	ParietoOccipital_POzPO1PO2	PO3,PO4,POz
Athlete	1-17	1	G_P2	1.686	ParietoOccipital_POzPO1PO2	PO3,PO4,POz
Athlete	1-17	1	G_P3	-0.0353333	ParietoOccipital_POzPO1PO2	PO3,PO4,POz
Athlete	1-17	2	G_N2	-0.734333	ParietoOccipital_POzPO1PO2	PO3,PO4,POz
Athlete	1-17	2	G_P2	0.727	ParietoOccipital_POzPO1PO2	PO3,PO4,POz
Athlete	1-17	2	G_P3	-0.349667	ParietoOccipital_POzPO1PO2	PO3,PO4,POz
Athlete	1-17	3	G_N2	0.522667	ParietoOccipital_POzPO1PO2	PO3,PO4,POz
Athlete	1-17	3	G_P2	1.61533	ParietoOccipital_POzPO1PO2	PO3,PO4,POz
Athlete	1-17	3	G_P3	0.912	ParietoOccipital_POzPO1PO2	PO3,PO4,POz
Athlete	1-17	4	G_N2	1.291	ParietoOccipital_POzPO1PO2	PO3,PO4,POz
Athlete	1-17	4	G_P2	3.30467	ParietoOccipital_POzPO1PO2	PO3,PO4,POz
Athlete	1-17	4	G_P3	2.01667	ParietoOccipital_POzPO1PO2	PO3,PO4,POz
Athlete	1-17	5	G_N2	0.941333	ParietoOccipital_POzPO1PO2	PO3,PO4,POz
Athlete	1-17	5	G_P2	1.895	ParietoOccipital_POzPO1PO2	PO3,PO4,POz
Athlete	1-17	5	G_P3	1.26767	ParietoOccipital_POzPO1PO2	PO3,PO4,POz
Athlete	1-17	6	G_N2	-0.00866667	ParietoOccipital_POzPO1PO2	PO3,PO4,POz
Athlete	1-17	6	G_P2	1.633	ParietoOccipital_POzPO1PO2	PO3,PO4,POz
Athlete	1-17	6	G_P3	1.05467	ParietoOccipital_POzPO1PO2	PO3,PO4,POz
Athlete	1-17	7	G_N2	-1.00033	ParietoOccipital_POzPO1PO2	PO3,PO4,POz
Athlete	1-17	7	G_P2	0.713	ParietoOccipital_POzPO1PO2	PO3,PO4,POz
Athlete	1-17	7	G_P3	0.47	ParietoOccipital_POzPO1PO2	PO3,PO4,POz
Athlete	1-17	8	G_N2	1.80367	ParietoOccipital_POzPO1PO2	PO3,PO4,POz
Athlete	1-17	8	G_P2	2.514	ParietoOccipital_POzPO1PO2	PO3,PO4,POz
Athlete	1-17	8	G_P3	2.50833	ParietoOccipital_POzPO1PO2	PO3,PO4,POz
Athlete	1-18	1	G_N2	-4.82433	ParietoOccipital_POzPO1PO2	PO3,PO4,POz
Athlete	1-18	1	G_P2	-1.34567	ParietoOccipital_POzPO1PO2	PO3,PO4,POz
Athlete	1-18	1	G_P3	-3.87733	ParietoOccipital_POzPO1PO2	PO3,PO4,POz
Athlete	1-18	2	G_N2	-4.40433	ParietoOccipital_POzPO1PO2	PO3,PO4,POz
Athlete	1-18	2	G_P2	-0.629667	ParietoOccipital_POzPO1PO2	PO3,PO4,POz
Athlete	1-18	2	G_P3	-3.78433	ParietoOccipital_POzPO1PO2	PO3,PO4,POz
Athlete	1-18	3	G_N2	-4.38367	ParietoOccipital_POzPO1PO2	PO3,PO4,POz
Athlete	1-18	3	G_P2	-0.354667	ParietoOccipital_POzPO1PO2	PO3,PO4,POz
Athlete	1-18	3	G_P3	-3.01867	ParietoOccipital_POzPO1PO2	PO3,PO4,POz
Athlete	1-18	4	G_N2	-5.17233	ParietoOccipital_POzPO1PO2	PO3,PO4,POz
Athlete	1-18	4	G_P2	-1.587	ParietoOccipital_POzPO1PO2	PO3,PO4,POz
Athlete	1-18	4	G_P3	-3.91767	ParietoOccipital_POzPO1PO2	PO3,PO4,POz
Athlete	1-18	5	G_N2	-4.29933	ParietoOccipital_POzPO1PO2	PO3,PO4,POz
Athlete	1-18	5	G_P2	-0.341333	ParietoOccipital_POzPO1PO2	PO3,PO4,POz
Athlete	1-18	5	G_P3	-3.50333	ParietoOccipital_POzPO1PO2	PO3,PO4,POz
Athlete	1-18	6	G_N2	-5.17967	ParietoOccipital_POzPO1PO2	PO3,PO4,POz
Athlete	1-18	6	G_P2	-1.14267	ParietoOccipital_POzPO1PO2	PO3,PO4,POz
Athlete	1-18	6	G_P3	-5.01067	ParietoOccipital_POzPO1PO2	PO3,PO4,POz
Athlete	1-18	7	G_N2	-6.39867	ParietoOccipital_POzPO1PO2	PO3,PO4,POz
Athlete	1-18	7	G_P2	-0.957667	ParietoOccipital_POzPO1PO2	PO3,PO4,POz
Athlete	1-18	7	G_P3	-6.649	ParietoOccipital_POzPO1PO2	PO3,PO4,POz
Athlete	1-18	8	G_N2	-7.984	ParietoOccipital_POzPO1PO2	PO3,PO4,POz
Athlete	1-18	8	G_P2	-1.73267	ParietoOccipital_POzPO1PO2	PO3,PO4,POz
Athlete	1-18	8	G_P3	-7.04067	ParietoOccipital_POzPO1PO2	PO3,PO4,POz
Athlete	1-19	1	G_N2	-0.913667	ParietoOccipital_POzPO1PO2	PO3,PO4,POz
Athlete	1-19	1	G_P2	-0.087	ParietoOccipital_POzPO1PO2	PO3,PO4,POz
Athlete	1-19	1	G_P3	0.521333	ParietoOccipital_POzPO1PO2	PO3,PO4,POz
Athlete	1-19	2	G_N2	-1.88567	ParietoOccipital_POzPO1PO2	PO3,PO4,POz
Athlete	1-19	2	G_P2	0.0846667	ParietoOccipital_POzPO1PO2	PO3,PO4,POz
Athlete	1-19	2	G_P3	-0.0316667	ParietoOccipital_POzPO1PO2	PO3,PO4,POz
Athlete	1-19	3	G_N2	-1.58733	ParietoOccipital_POzPO1PO2	PO3,PO4,POz
Athlete	1-19	3	G_P2	-0.557	ParietoOccipital_POzPO1PO2	PO3,PO4,POz
Athlete	1-19	3	G_P3	0.0373333	ParietoOccipital_POzPO1PO2	PO3,PO4,POz
Athlete	1-19	4	G_N2	-2.25867	ParietoOccipital_POzPO1PO2	PO3,PO4,POz
Athlete	1-19	4	G_P2	-0.642	ParietoOccipital_POzPO1PO2	PO3,PO4,POz
Athlete	1-19	4	G_P3	-0.206333	ParietoOccipital_POzPO1PO2	PO3,PO4,POz
Athlete	1-19	5	G_N2	-1.474	ParietoOccipital_POzPO1PO2	PO3,PO4,POz
Athlete	1-19	5	G_P2	-0.109333	ParietoOccipital_POzPO1PO2	PO3,PO4,POz
Athlete	1-19	5	G_P3	0.671	ParietoOccipital_POzPO1PO2	PO3,PO4,POz
Athlete	1-19	6	G_N2	-2.43967	ParietoOccipital_POzPO1PO2	PO3,PO4,POz
Athlete	1-19	6	G_P2	-0.0846667	ParietoOccipital_POzPO1PO2	PO3,PO4,POz
Athlete	1-19	6	G_P3	0.823	ParietoOccipital_POzPO1PO2	PO3,PO4,POz
Athlete	1-19	7	G_N2	-2.38933	ParietoOccipital_POzPO1PO2	PO3,PO4,POz
Athlete	1-19	7	G_P2	-0.321	ParietoOccipital_POzPO1PO2	PO3,PO4,POz
Athlete	1-19	7	G_P3	0.691667	ParietoOccipital_POzPO1PO2	PO3,PO4,POz
Athlete	1-19	8	G_N2	-2.16533	ParietoOccipital_POzPO1PO2	PO3,PO4,POz
Athlete	1-19	8	G_P2	-1.19333	ParietoOccipital_POzPO1PO2	PO3,PO4,POz
Athlete	1-19	8	G_P3	0.819333	ParietoOccipital_POzPO1PO2	PO3,PO4,POz
Athlete	1-2	1	G_N2	-1.24733	ParietoOccipital_POzPO1PO2	PO3,PO4,POz
Athlete	1-2	1	G_P2	0.0256667	ParietoOccipital_POzPO1PO2	PO3,PO4,POz
Athlete	1-2	1	G_P3	-0.691667	ParietoOccipital_POzPO1PO2	PO3,PO4,POz
Athlete	1-2	2	G_N2	-1.85067	ParietoOccipital_POzPO1PO2	PO3,PO4,POz
Athlete	1-2	2	G_P2	0.283333	ParietoOccipital_POzPO1PO2	PO3,PO4,POz
Athlete	1-2	2	G_P3	-1.16633	ParietoOccipital_POzPO1PO2	PO3,PO4,POz
Athlete	1-2	3	G_N2	-1.73567	ParietoOccipital_POzPO1PO2	PO3,PO4,POz
Athlete	1-2	3	G_P2	-0.771333	ParietoOccipital_POzPO1PO2	PO3,PO4,POz
Athlete	1-2	3	G_P3	-1.76733	ParietoOccipital_POzPO1PO2	PO3,PO4,POz
Athlete	1-2	4	G_N2	-2.48133	ParietoOccipital_POzPO1PO2	PO3,PO4,POz
Athlete	1-2	4	G_P2	-0.410667	ParietoOccipital_POzPO1PO2	PO3,PO4,POz
Athlete	1-2	4	G_P3	-3.162	ParietoOccipital_POzPO1PO2	PO3,PO4,POz
Athlete	1-2	5	G_N2	-3.126	ParietoOccipital_POzPO1PO2	PO3,PO4,POz
Athlete	1-2	5	G_P2	-1.85867	ParietoOccipital_POzPO1PO2	PO3,PO4,POz
Athlete	1-2	5	G_P3	-2.30867	ParietoOccipital_POzPO1PO2	PO3,PO4,POz
Athlete	1-2	6	G_N2	-3.14633	ParietoOccipital_POzPO1PO2	PO3,PO4,POz
Athlete	1-2	6	G_P2	-1.81167	ParietoOccipital_POzPO1PO2	PO3,PO4,POz
Athlete	1-2	6	G_P3	-3.49333	ParietoOccipital_POzPO1PO2	PO3,PO4,POz
Athlete	1-2	7	G_N2	-2.38533	ParietoOccipital_POzPO1PO2	PO3,PO4,POz
Athlete	1-2	7	G_P2	-1.82933	ParietoOccipital_POzPO1PO2	PO3,PO4,POz
Athlete	1-2	7	G_P3	-3.032	ParietoOccipital_POzPO1PO2	PO3,PO4,POz
Athlete	1-2	8	G_N2	-1.89267	ParietoOccipital_POzPO1PO2	PO3,PO4,POz
Athlete	1-2	8	G_P2	-1.60933	ParietoOccipital_POzPO1PO2	PO3,PO4,POz
Athlete	1-2	8	G_P3	-3.301	ParietoOccipital_POzPO1PO2	PO3,PO4,POz
Athlete	1-20	1	G_N2	0.293333	ParietoOccipital_POzPO1PO2	PO3,PO4,POz
Athlete	1-20	1	G_P2	1.42967	ParietoOccipital_POzPO1PO2	PO3,PO4,POz
Athlete	1-20	1	G_P3	-0.071	ParietoOccipital_POzPO1PO2	PO3,PO4,POz
Athlete	1-20	2	G_N2	-0.478	ParietoOccipital_POzPO1PO2	PO3,PO4,POz
Athlete	1-20	2	G_P2	0.939	ParietoOccipital_POzPO1PO2	PO3,PO4,POz
Athlete	1-20	2	G_P3	-1.233	ParietoOccipital_POzPO1PO2	PO3,PO4,POz
Athlete	1-20	3	G_N2	-0.843667	ParietoOccipital_POzPO1PO2	PO3,PO4,POz
Athlete	1-20	3	G_P2	1.38567	ParietoOccipital_POzPO1PO2	PO3,PO4,POz
Athlete	1-20	3	G_P3	-1.22633	ParietoOccipital_POzPO1PO2	PO3,PO4,POz
Athlete	1-20	4	G_N2	-0.584333	ParietoOccipital_POzPO1PO2	PO3,PO4,POz
Athlete	1-20	4	G_P2	0.855	ParietoOccipital_POzPO1PO2	PO3,PO4,POz
Athlete	1-20	4	G_P3	-1.10333	ParietoOccipital_POzPO1PO2	PO3,PO4,POz
Athlete	1-20	5	G_N2	-0.924667	ParietoOccipital_POzPO1PO2	PO3,PO4,POz
Athlete	1-20	5	G_P2	0.689333	ParietoOccipital_POzPO1PO2	PO3,PO4,POz
Athlete	1-20	5	G_P3	-0.867	ParietoOccipital_POzPO1PO2	PO3,PO4,POz
Athlete	1-20	6	G_N2	-0.334	ParietoOccipital_POzPO1PO2	PO3,PO4,POz
Athlete	1-20	6	G_P2	0.646	ParietoOccipital_POzPO1PO2	PO3,PO4,POz
Athlete	1-20	6	G_P3	0.389	ParietoOccipital_POzPO1PO2	PO3,PO4,POz
Athlete	1-20	7	G_N2	-0.703333	ParietoOccipital_POzPO1PO2	PO3,PO4,POz
Athlete	1-20	7	G_P2	1.28667	ParietoOccipital_POzPO1PO2	PO3,PO4,POz
Athlete	1-20	7	G_P3	-0.511	ParietoOccipital_POzPO1PO2	PO3,PO4,POz
Athlete	1-20	8	G_N2	-0.174333	ParietoOccipital_POzPO1PO2	PO3,PO4,POz
Athlete	1-20	8	G_P2	0.806	ParietoOccipital_POzPO1PO2	PO3,PO4,POz
Athlete	1-20	8	G_P3	-0.246333	ParietoOccipital_POzPO1PO2	PO3,PO4,POz
Athlete	1-21	1	G_N2	-1.576	ParietoOccipital_POzPO1PO2	PO3,PO4,POz
Athlete	1-21	1	G_P2	-0.400333	ParietoOccipital_POzPO1PO2	PO3,PO4,POz
Athlete	1-21	1	G_P3	-1.817	ParietoOccipital_POzPO1PO2	PO3,PO4,POz
Athlete	1-21	2	G_N2	-1.83833	ParietoOccipital_POzPO1PO2	PO3,PO4,POz
Athlete	1-21	2	G_P2	-0.554333	ParietoOccipital_POzPO1PO2	PO3,PO4,POz
Athlete	1-21	2	G_P3	-2.51967	ParietoOccipital_POzPO1PO2	PO3,PO4,POz
Athlete	1-21	3	G_N2	-1.758	ParietoOccipital_POzPO1PO2	PO3,PO4,POz
Athlete	1-21	3	G_P2	-1.19367	ParietoOccipital_POzPO1PO2	PO3,PO4,POz
Athlete	1-21	3	G_P3	-1.966	ParietoOccipital_POzPO1PO2	PO3,PO4,POz
Athlete	1-21	4	G_N2	-1.32867	ParietoOccipital_POzPO1PO2	PO3,PO4,POz
Athlete	1-21	4	G_P2	-0.398667	ParietoOccipital_POzPO1PO2	PO3,PO4,POz
Athlete	1-21	4	G_P3	-1.33633	ParietoOccipital_POzPO1PO2	PO3,PO4,POz
Athlete	1-21	5	G_N2	-1.202	ParietoOccipital_POzPO1PO2	PO3,PO4,POz
Athlete	1-21	5	G_P2	-0.205333	ParietoOccipital_POzPO1PO2	PO3,PO4,POz
Athlete	1-21	5	G_P3	-1.42767	ParietoOccipital_POzPO1PO2	PO3,PO4,POz
Athlete	1-21	6	G_N2	-2.329	ParietoOccipital_POzPO1PO2	PO3,PO4,POz
Athlete	1-21	6	G_P2	-1.01	ParietoOccipital_POzPO1PO2	PO3,PO4,POz
Athlete	1-21	6	G_P3	-1.98633	ParietoOccipital_POzPO1PO2	PO3,PO4,POz
Athlete	1-21	7	G_N2	-2.44067	ParietoOccipital_POzPO1PO2	PO3,PO4,POz
Athlete	1-21	7	G_P2	-0.829	ParietoOccipital_POzPO1PO2	PO3,PO4,POz
Athlete	1-21	7	G_P3	-1.71967	ParietoOccipital_POzPO1PO2	PO3,PO4,POz
Athlete	1-21	8	G_N2	-2.982	ParietoOccipital_POzPO1PO2	PO3,PO4,POz
Athlete	1-21	8	G_P2	-0.627	ParietoOccipital_POzPO1PO2	PO3,PO4,POz
Athlete	1-21	8	G_P3	-1.85867	ParietoOccipital_POzPO1PO2	PO3,PO4,POz
Athlete	1-22	1	G_N2	-2.929	ParietoOccipital_POzPO1PO2	PO3,PO4,POz
Athlete	1-22	1	G_P2	0.613667	ParietoOccipital_POzPO1PO2	PO3,PO4,POz
Athlete	1-22	1	G_P3	-3.21733	ParietoOccipital_POzPO1PO2	PO3,PO4,POz
Athlete	1-22	2	G_N2	-4.04333	ParietoOccipital_POzPO1PO2	PO3,PO4,POz
Athlete	1-22	2	G_P2	0.197667	ParietoOccipital_POzPO1PO2	PO3,PO4,POz
Athlete	1-22	2	G_P3	-3.237	ParietoOccipital_POzPO1PO2	PO3,PO4,POz
Athlete	1-22	3	G_N2	-2.915	ParietoOccipital_POzPO1PO2	PO3,PO4,POz
Athlete	1-22	3	G_P2	0.625667	ParietoOccipital_POzPO1PO2	PO3,PO4,POz
Athlete	1-22	3	G_P3	-3.51067	ParietoOccipital_POzPO1PO2	PO3,PO4,POz
Athlete	1-22	4	G_N2	-3.298	ParietoOccipital_POzPO1PO2	PO3,PO4,POz
Athlete	1-22	4	G_P2	1.585	ParietoOccipital_POzPO1PO2	PO3,PO4,POz
Athlete	1-22	4	G_P3	-3.08267	ParietoOccipital_POzPO1PO2	PO3,PO4,POz
Athlete	1-22	5	G_N2	-4.22467	ParietoOccipital_POzPO1PO2	PO3,PO4,POz
Athlete	1-22	5	G_P2	0.838333	ParietoOccipital_POzPO1PO2	PO3,PO4,POz
Athlete	1-22	5	G_P3	-3.68433	ParietoOccipital_POzPO1PO2	PO3,PO4,POz
Athlete	1-22	6	G_N2	-5.53033	ParietoOccipital_POzPO1PO2	PO3,PO4,POz
Athlete	1-22	6	G_P2	0.201	ParietoOccipital_POzPO1PO2	PO3,PO4,POz
Athlete	1-22	6	G_P3	-4.75867	ParietoOccipital_POzPO1PO2	PO3,PO4,POz
Athlete	1-22	7	G_N2	-6.36633	ParietoOccipital_POzPO1PO2	PO3,PO4,POz
Athlete	1-22	7	G_P2	0.234667	ParietoOccipital_POzPO1PO2	PO3,PO4,POz
Athlete	1-22	7	G_P3	-4.46667	ParietoOccipital_POzPO1PO2	PO3,PO4,POz
Athlete	1-22	8	G_N2	-6.11967	ParietoOccipital_POzPO1PO2	PO3,PO4,POz
Athlete	1-22	8	G_P2	0.173	ParietoOccipital_POzPO1PO2	PO3,PO4,POz
Athlete	1-22	8	G_P3	-5.04667	ParietoOccipital_POzPO1PO2	PO3,PO4,POz
Athlete	1-23	1	G_N2	-1.68567	ParietoOccipital_POzPO1PO2	PO3,PO4,POz
Athlete	1-23	1	G_P2	0.177333	ParietoOccipital_POzPO1PO2	PO3,PO4,POz
Athlete	1-23	1	G_P3	-1.883	ParietoOccipital_POzPO1PO2	PO3,PO4,POz
Athlete	1-23	2	G_N2	-1.71767	ParietoOccipital_POzPO1PO2	PO3,PO4,POz
Athlete	1-23	2	G_P2	-0.0703333	ParietoOccipital_POzPO1PO2	PO3,PO4,POz
Athlete	1-23	2	G_P3	-1.56	ParietoOccipital_POzPO1PO2	PO3,PO4,POz
Athlete	1-23	3	G_N2	-1.78133	ParietoOccipital_POzPO1PO2	PO3,PO4,POz
Athlete	1-23	3	G_P2	0.226667	ParietoOccipital_POzPO1PO2	PO3,PO4,POz
Athlete	1-23	3	G_P3	-0.928333	ParietoOccipital_POzPO1PO2	PO3,PO4,POz
Athlete	1-23	4	G_N2	-2.18167	ParietoOccipital_POzPO1PO2	PO3,PO4,POz
Athlete	1-23	4	G_P2	-0.223333	ParietoOccipital_POzPO1PO2	PO3,PO4,POz
Athlete	1-23	4	G_P3	-1.864	ParietoOccipital_POzPO1PO2	PO3,PO4,POz
Athlete	1-23	5	G_N2	-1.98533	ParietoOccipital_POzPO1PO2	PO3,PO4,POz
Athlete	1-23	5	G_P2	0.100333	ParietoOccipital_POzPO1PO2	PO3,PO4,POz
Athlete	1-23	5	G_P3	-1.33033	ParietoOccipital_POzPO1PO2	PO3,PO4,POz
Athlete	1-23	6	G_N2	-2.64167	ParietoOccipital_POzPO1PO2	PO3,PO4,POz
Athlete	1-23	6	G_P2	-0.157	ParietoOccipital_POzPO1PO2	PO3,PO4,POz
Athlete	1-23	6	G_P3	-1.73767	ParietoOccipital_POzPO1PO2	PO3,PO4,POz
Athlete	1-23	7	G_N2	-2.90367	ParietoOccipital_POzPO1PO2	PO3,PO4,POz
Athlete	1-23	7	G_P2	-0.176333	ParietoOccipital_POzPO1PO2	PO3,PO4,POz
Athlete	1-23	7	G_P3	-1.78767	ParietoOccipital_POzPO1PO2	PO3,PO4,POz
Athlete	1-23	8	G_N2	-3.10833	ParietoOccipital_POzPO1PO2	PO3,PO4,POz
Athlete	1-23	8	G_P2	-0.724333	ParietoOccipital_POzPO1PO2	PO3,PO4,POz
Athlete	1-23	8	G_P3	-2.11633	ParietoOccipital_POzPO1PO2	PO3,PO4,POz
Athlete	1-24	1	G_N2	-3.78667	ParietoOccipital_POzPO1PO2	PO3,PO4,POz
Athlete	1-24	1	G_P2	-0.371333	ParietoOccipital_POzPO1PO2	PO3,PO4,POz
Athlete	1-24	1	G_P3	-2.44067	ParietoOccipital_POzPO1PO2	PO3,PO4,POz
Athlete	1-24	2	G_N2	-4.382	ParietoOccipital_POzPO1PO2	PO3,PO4,POz
Athlete	1-24	2	G_P2	-0.556667	ParietoOccipital_POzPO1PO2	PO3,PO4,POz
Athlete	1-24	2	G_P3	-3.26433	ParietoOccipital_POzPO1PO2	PO3,PO4,POz
Athlete	1-24	3	G_N2	-4.54333	ParietoOccipital_POzPO1PO2	PO3,PO4,POz
Athlete	1-24	3	G_P2	-1.284	ParietoOccipital_POzPO1PO2	PO3,PO4,POz
Athlete	1-24	3	G_P3	-3.85633	ParietoOccipital_POzPO1PO2	PO3,PO4,POz
Athlete	1-24	4	G_N2	-4.49167	ParietoOccipital_POzPO1PO2	PO3,PO4,POz
Athlete	1-24	4	G_P2	-0.914333	ParietoOccipital_POzPO1PO2	PO3,PO4,POz
Athlete	1-24	4	G_P3	-4.069	ParietoOccipital_POzPO1PO2	PO3,PO4,POz
Athlete	1-24	5	G_N2	-5.838	ParietoOccipital_POzPO1PO2	PO3,PO4,POz
Athlete	1-24	5	G_P2	-1.79733	ParietoOccipital_POzPO1PO2	PO3,PO4,POz
Athlete	1-24	5	G_P3	-5.392	ParietoOccipital_POzPO1PO2	PO3,PO4,POz
Athlete	1-24	6	G_N2	-7.591	ParietoOccipital_POzPO1PO2	PO3,PO4,POz
Athlete	1-24	6	G_P2	-2.23733	ParietoOccipital_POzPO1PO2	PO3,PO4,POz
Athlete	1-24	6	G_P3	-6.469	ParietoOccipital_POzPO1PO2	PO3,PO4,POz
Athlete	1-24	7	G_N2	-7.04167	ParietoOccipital_POzPO1PO2	PO3,PO4,POz
Athlete	1-24	7	G_P2	-1.74033	ParietoOccipital_POzPO1PO2	PO3,PO4,POz
Athlete	1-24	7	G_P3	-5.85733	ParietoOccipital_POzPO1PO2	PO3,PO4,POz
Athlete	1-24	8	G_N2	-6.24533	ParietoOccipital_POzPO1PO2	PO3,PO4,POz
Athlete	1-24	8	G_P2	-1.91033	ParietoOccipital_POzPO1PO2	PO3,PO4,POz
Athlete	1-24	8	G_P3	-5.244	ParietoOccipital_POzPO1PO2	PO3,PO4,POz
Athlete	1-25	1	G_N2	-5.811	ParietoOccipital_POzPO1PO2	PO3,PO4,POz
Athlete	1-25	1	G_P2	-1.30267	ParietoOccipital_POzPO1PO2	PO3,PO4,POz
Athlete	1-25	1	G_P3	-3.21733	ParietoOccipital_POzPO1PO2	PO3,PO4,POz
Athlete	1-25	2	G_N2	-5.43833	ParietoOccipital_POzPO1PO2	PO3,PO4,POz
Athlete	1-25	2	G_P2	-1.58167	ParietoOccipital_POzPO1PO2	PO3,PO4,POz
Athlete	1-25	2	G_P3	-3.587	ParietoOccipital_POzPO1PO2	PO3,PO4,POz
Athlete	1-25	3	G_N2	-6.62667	ParietoOccipital_POzPO1PO2	PO3,PO4,POz
Athlete	1-25	3	G_P2	-2.45433	ParietoOccipital_POzPO1PO2	PO3,PO4,POz
Athlete	1-25	3	G_P3	-4.80967	ParietoOccipital_POzPO1PO2	PO3,PO4,POz
Athlete	1-25	4	G_N2	-6.545	ParietoOccipital_POzPO1PO2	PO3,PO4,POz
Athlete	1-25	4	G_P2	-1.576	ParietoOccipital_POzPO1PO2	PO3,PO4,POz
Athlete	1-25	4	G_P3	-5.01167	ParietoOccipital_POzPO1PO2	PO3,PO4,POz
Athlete	1-25	5	G_N2	-6.31967	ParietoOccipital_POzPO1PO2	PO3,PO4,POz
Athlete	1-25	5	G_P2	-1.23433	ParietoOccipital_POzPO1PO2	PO3,PO4,POz
Athlete	1-25	5	G_P3	-4.87533	ParietoOccipital_POzPO1PO2	PO3,PO4,POz
Athlete	1-25	6	G_N2	-8.32233	ParietoOccipital_POzPO1PO2	PO3,PO4,POz
Athlete	1-25	6	G_P2	-2.071	ParietoOccipital_POzPO1PO2	PO3,PO4,POz
Athlete	1-25	6	G_P3	-5.64733	ParietoOccipital_POzPO1PO2	PO3,PO4,POz
Athlete	1-25	7	G_N2	-8.777	ParietoOccipital_POzPO1PO2	PO3,PO4,POz
Athlete	1-25	7	G_P2	-2.88767	ParietoOccipital_POzPO1PO2	PO3,PO4,POz
Athlete	1-25	7	G_P3	-6.09967	ParietoOccipital_POzPO1PO2	PO3,PO4,POz
Athlete	1-25	8	G_N2	-8.44167	ParietoOccipital_POzPO1PO2	PO3,PO4,POz
Athlete	1-25	8	G_P2	-2.988	ParietoOccipital_POzPO1PO2	PO3,PO4,POz
Athlete	1-25	8	G_P3	-6.346	ParietoOccipital_POzPO1PO2	PO3,PO4,POz
Athlete	1-26	1	G_N2	-1.67033	ParietoOccipital_POzPO1PO2	PO3,PO4,POz
Athlete	1-26	1	G_P2	1.80533	ParietoOccipital_POzPO1PO2	PO3,PO4,POz
Athlete	1-26	1	G_P3	-1.21233	ParietoOccipital_POzPO1PO2	PO3,PO4,POz
Athlete	1-26	2	G_N2	-3.28	ParietoOccipital_POzPO1PO2	PO3,PO4,POz
Athlete	1-26	2	G_P2	0.590333	ParietoOccipital_POzPO1PO2	PO3,PO4,POz
Athlete	1-26	2	G_P3	-2.10567	ParietoOccipital_POzPO1PO2	PO3,PO4,POz
Athlete	1-26	3	G_N2	-2.097	ParietoOccipital_POzPO1PO2	PO3,PO4,POz
Athlete	1-26	3	G_P2	0.913333	ParietoOccipital_POzPO1PO2	PO3,PO4,POz
Athlete	1-26	3	G_P3	-0.933	ParietoOccipital_POzPO1PO2	PO3,PO4,POz
Athlete	1-26	4	G_N2	-3.11133	ParietoOccipital_POzPO1PO2	PO3,PO4,POz
Athlete	1-26	4	G_P2	1.256	ParietoOccipital_POzPO1PO2	PO3,PO4,POz
Athlete	1-26	4	G_P3	-2.19233	ParietoOccipital_POzPO1PO2	PO3,PO4,POz
Athlete	1-26	5	G_N2	-3.04767	ParietoOccipital_POzPO1PO2	PO3,PO4,POz
Athlete	1-26	5	G_P2	0.346667	ParietoOccipital_POzPO1PO2	PO3,PO4,POz
Athlete	1-26	5	G_P3	-2.01267	ParietoOccipital_POzPO1PO2	PO3,PO4,POz
Athlete	1-26	6	G_N2	-4.51067	ParietoOccipital_POzPO1PO2	PO3,PO4,POz
Athlete	1-26	6	G_P2	0.24	ParietoOccipital_POzPO1PO2	PO3,PO4,POz
Athlete	1-26	6	G_P3	-1.35333	ParietoOccipital_POzPO1PO2	PO3,PO4,POz
Athlete	1-26	7	G_N2	-3.162	ParietoOccipital_POzPO1PO2	PO3,PO4,POz
Athlete	1-26	7	G_P2	0.859333	ParietoOccipital_POzPO1PO2	PO3,PO4,POz
Athlete	1-26	7	G_P3	-0.215	ParietoOccipital_POzPO1PO2	PO3,PO4,POz
Athlete	1-26	8	G_N2	-4.37733	ParietoOccipital_POzPO1PO2	PO3,PO4,POz
Athlete	1-26	8	G_P2	-0.557667	ParietoOccipital_POzPO1PO2	PO3,PO4,POz
Athlete	1-26	8	G_P3	-0.255333	ParietoOccipital_POzPO1PO2	PO3,PO4,POz
Athlete	1-27	1	G_N2	-1.57067	ParietoOccipital_POzPO1PO2	PO3,PO4,POz
Athlete	1-27	1	G_P2	-0.574	ParietoOccipital_POzPO1PO2	PO3,PO4,POz
Athlete	1-27	1	G_P3	-2.937	ParietoOccipital_POzPO1PO2	PO3,PO4,POz
Athlete	1-27	2	G_N2	-1.67667	ParietoOccipital_POzPO1PO2	PO3,PO4,POz
Athlete	1-27	2	G_P2	-1.09733	ParietoOccipital_POzPO1PO2	PO3,PO4,POz
Athlete	1-27	2	G_P3	-2.99033	ParietoOccipital_POzPO1PO2	PO3,PO4,POz
Athlete	1-27	3	G_N2	-1.717	ParietoOccipital_POzPO1PO2	PO3,PO4,POz
Athlete	1-27	3	G_P2	-0.672667	ParietoOccipital_POzPO1PO2	PO3,PO4,POz
Athlete	1-27	3	G_P3	-2.701	ParietoOccipital_POzPO1PO2	PO3,PO4,POz
Athlete	1-27	4	G_N2	-1.32733	ParietoOccipital_POzPO1PO2	PO3,PO4,POz
Athlete	1-27	4	G_P2	-0.667333	ParietoOccipital_POzPO1PO2	PO3,PO4,POz
Athlete	1-27	4	G_P3	-2.652	ParietoOccipital_POzPO1PO2	PO3,PO4,POz
Athlete	1-27	5	G_N2	-1.88	ParietoOccipital_POzPO1PO2	PO3,PO4,POz
Athlete	1-27	5	G_P2	-1.13733	ParietoOccipital_POzPO1PO2	PO3,PO4,POz
Athlete	1-27	5	G_P3	-3.016	ParietoOccipital_POzPO1PO2	PO3,PO4,POz
Athlete	1-27	6	G_N2	-2.19633	ParietoOccipital_POzPO1PO2	PO3,PO4,POz
Athlete	1-27	6	G_P2	-1.03867	ParietoOccipital_POzPO1PO2	PO3,PO4,POz
Athlete	1-27	6	G_P3	-2.945	ParietoOccipital_POzPO1PO2	PO3,PO4,POz
Athlete	1-27	7	G_N2	-2.46167	ParietoOccipital_POzPO1PO2	PO3,PO4,POz
Athlete	1-27	7	G_P2	-1.46433	ParietoOccipital_POzPO1PO2	PO3,PO4,POz
Athlete	1-27	7	G_P3	-3.21567	ParietoOccipital_POzPO1PO2	PO3,PO4,POz
Athlete	1-27	8	G_N2	-2.39033	ParietoOccipital_POzPO1PO2	PO3,PO4,POz
Athlete	1-27	8	G_P2	-1.44133	ParietoOccipital_POzPO1PO2	PO3,PO4,POz
Athlete	1-27	8	G_P3	-3.365	ParietoOccipital_POzPO1PO2	PO3,PO4,POz
Athlete	1-3	1	G_N2	-3.81767	ParietoOccipital_POzPO1PO2	PO3,PO4,POz
Athlete	1-3	1	G_P2	-0.531333	ParietoOccipital_POzPO1PO2	PO3,PO4,POz
Athlete	1-3	1	G_P3	-4.99133	ParietoOccipital_POzPO1PO2	PO3,PO4,POz
Athlete	1-3	2	G_N2	-3.63667	ParietoOccipital_POzPO1PO2	PO3,PO4,POz
Athlete	1-3	2	G_P2	-0.707667	ParietoOccipital_POzPO1PO2	PO3,PO4,POz
Athlete	1-3	2	G_P3	-5.55	ParietoOccipital_POzPO1PO2	PO3,PO4,POz
Athlete	1-3	3	G_N2	-2.42467	ParietoOccipital_POzPO1PO2	PO3,PO4,POz
Athlete	1-3	3	G_P2	0.660333	ParietoOccipital_POzPO1PO2	PO3,PO4,POz
Athlete	1-3	3	G_P3	-4.241	ParietoOccipital_POzPO1PO2	PO3,PO4,POz
Athlete	1-3	4	G_N2	-3.14567	ParietoOccipital_POzPO1PO2	PO3,PO4,POz
Athlete	1-3	4	G_P2	-0.298333	ParietoOccipital_POzPO1PO2	PO3,PO4,POz
Athlete	1-3	4	G_P3	-4.88	ParietoOccipital_POzPO1PO2	PO3,PO4,POz
Athlete	1-3	5	G_N2	-2.88067	ParietoOccipital_POzPO1PO2	PO3,PO4,POz
Athlete	1-3	5	G_P2	0.278333	ParietoOccipital_POzPO1PO2	PO3,PO4,POz
Athlete	1-3	5	G_P3	-3.92133	ParietoOccipital_POzPO1PO2	PO3,PO4,POz
Athlete	1-3	6	G_N2	-2.80067	ParietoOccipital_POzPO1PO2	PO3,PO4,POz
Athlete	1-3	6	G_P2	0.706	ParietoOccipital_POzPO1PO2	PO3,PO4,POz
Athlete	1-3	6	G_P3	-5.10133	ParietoOccipital_POzPO1PO2	PO3,PO4,POz
Athlete	1-3	7	G_N2	-3.44933	ParietoOccipital_POzPO1PO2	PO3,PO4,POz
Athlete	1-3	7	G_P2	0.558667	ParietoOccipital_POzPO1PO2	PO3,PO4,POz
Athlete	1-3	7	G_P3	-5.59967	ParietoOccipital_POzPO1PO2	PO3,PO4,POz
Athlete	1-3	8	G_N2	-4.31	ParietoOccipital_POzPO1PO2	PO3,PO4,POz
Athlete	1-3	8	G_P2	0.262	ParietoOccipital_POzPO1PO2	PO3,PO4,POz
Athlete	1-3	8	G_P3	-6.689	ParietoOccipital_POzPO1PO2	PO3,PO4,POz
Athlete	1-4	1	G_N2	-2.25233	ParietoOccipital_POzPO1PO2	PO3,PO4,POz
Athlete	1-4	1	G_P2	-0.142667	ParietoOccipital_POzPO1PO2	PO3,PO4,POz
Athlete	1-4	1	G_P3	-2.37633	ParietoOccipital_POzPO1PO2	PO3,PO4,POz
Athlete	1-4	2	G_N2	-2.34567	ParietoOccipital_POzPO1PO2	PO3,PO4,POz
Athlete	1-4	2	G_P2	0.255667	ParietoOccipital_POzPO1PO2	PO3,PO4,POz
Athlete	1-4	2	G_P3	-2.20667	ParietoOccipital_POzPO1PO2	PO3,PO4,POz
Athlete	1-4	3	G_N2	-2.93467	ParietoOccipital_POzPO1PO2	PO3,PO4,POz
Athlete	1-4	3	G_P2	-0.157667	ParietoOccipital_POzPO1PO2	PO3,PO4,POz
Athlete	1-4	3	G_P3	-1.83567	ParietoOccipital_POzPO1PO2	PO3,PO4,POz
Athlete	1-4	4	G_N2	-2.746	ParietoOccipital_POzPO1PO2	PO3,PO4,POz
Athlete	1-4	4	G_P2	-0.352667	ParietoOccipital_POzPO1PO2	PO3,PO4,POz
Athlete	1-4	4	G_P3	-1.31633	ParietoOccipital_POzPO1PO2	PO3,PO4,POz
Athlete	1-4	5	G_N2	-2.541	ParietoOccipital_POzPO1PO2	PO3,PO4,POz
Athlete	1-4	5	G_P2	0.0593333	ParietoOccipital_POzPO1PO2	PO3,PO4,POz
Athlete	1-4	5	G_P3	-1.44767	ParietoOccipital_POzPO1PO2	PO3,PO4,POz
Athlete	1-4	6	G_N2	-2.32267	ParietoOccipital_POzPO1PO2	PO3,PO4,POz
Athlete	1-4	6	G_P2	-0.258667	ParietoOccipital_POzPO1PO2	PO3,PO4,POz
Athlete	1-4	6	G_P3	-1.05933	ParietoOccipital_POzPO1PO2	PO3,PO4,POz
Athlete	1-4	7	G_N2	-1.73133	ParietoOccipital_POzPO1PO2	PO3,PO4,POz
Athlete	1-4	7	G_P2	-0.565333	ParietoOccipital_POzPO1PO2	PO3,PO4,POz
Athlete	1-4	7	G_P3	-0.689667	ParietoOccipital_POzPO1PO2	PO3,PO4,POz
Athlete	1-4	8	G_N2	-2.06267	ParietoOccipital_POzPO1PO2	PO3,PO4,POz
Athlete	1-4	8	G_P2	-0.71	ParietoOccipital_POzPO1PO2	PO3,PO4,POz
Athlete	1-4	8	G_P3	-1.335	ParietoOccipital_POzPO1PO2	PO3,PO4,POz
Athlete	1-5	1	G_N2	-5.21433	ParietoOccipital_POzPO1PO2	PO3,PO4,POz
Athlete	1-5	1	G_P2	-0.622	ParietoOccipital_POzPO1PO2	PO3,PO4,POz
Athlete	1-5	1	G_P3	-2.49433	ParietoOccipital_POzPO1PO2	PO3,PO4,POz
Athlete	1-5	2	G_N2	-6.39467	ParietoOccipital_POzPO1PO2	PO3,PO4,POz
Athlete	1-5	2	G_P2	-1.26167	ParietoOccipital_POzPO1PO2	PO3,PO4,POz
Athlete	1-5	2	G_P3	-2.14367	ParietoOccipital_POzPO1PO2	PO3,PO4,POz
Athlete	1-5	3	G_N2	-5.35533	ParietoOccipital_POzPO1PO2	PO3,PO4,POz
Athlete	1-5	3	G_P2	-0.951	ParietoOccipital_POzPO1PO2	PO3,PO4,POz
Athlete	1-5	3	G_P3	-1.83833	ParietoOccipital_POzPO1PO2	PO3,PO4,POz
Athlete	1-5	4	G_N2	-5.95233	ParietoOccipital_POzPO1PO2	PO3,PO4,POz
Athlete	1-5	4	G_P2	-1.46867	ParietoOccipital_POzPO1PO2	PO3,PO4,POz
Athlete	1-5	4	G_P3	-2.10667	ParietoOccipital_POzPO1PO2	PO3,PO4,POz
Athlete	1-5	5	G_N2	-5.576	ParietoOccipital_POzPO1PO2	PO3,PO4,POz
Athlete	1-5	5	G_P2	-1.11467	ParietoOccipital_POzPO1PO2	PO3,PO4,POz
Athlete	1-5	5	G_P3	-0.993333	ParietoOccipital_POzPO1PO2	PO3,PO4,POz
Athlete	1-5	6	G_N2	-5.22033	ParietoOccipital_POzPO1PO2	PO3,PO4,POz
Athlete	1-5	6	G_P2	-0.719333	ParietoOccipital_POzPO1PO2	PO3,PO4,POz
Athlete	1-5	6	G_P3	-0.019	ParietoOccipital_POzPO1PO2	PO3,PO4,POz
Athlete	1-5	7	G_N2	-4.99767	ParietoOccipital_POzPO1PO2	PO3,PO4,POz
Athlete	1-5	7	G_P2	-0.596	ParietoOccipital_POzPO1PO2	PO3,PO4,POz
Athlete	1-5	7	G_P3	-0.306	ParietoOccipital_POzPO1PO2	PO3,PO4,POz
Athlete	1-5	8	G_N2	-4.07467	ParietoOccipital_POzPO1PO2	PO3,PO4,POz
Athlete	1-5	8	G_P2	-0.550667	ParietoOccipital_POzPO1PO2	PO3,PO4,POz
Athlete	1-5	8	G_P3	-0.974	ParietoOccipital_POzPO1PO2	PO3,PO4,POz
Athlete	1-6	1	G_N2	-1.357	ParietoOccipital_POzPO1PO2	PO3,PO4,POz
Athlete	1-6	1	G_P2	-0.719333	ParietoOccipital_POzPO1PO2	PO3,PO4,POz
Athlete	1-6	1	G_P3	-0.951667	ParietoOccipital_POzPO1PO2	PO3,PO4,POz
Athlete	1-6	2	G_N2	-1.394	ParietoOccipital_POzPO1PO2	PO3,PO4,POz
Athlete	1-6	2	G_P2	-0.389667	ParietoOccipital_POzPO1PO2	PO3,PO4,POz
Athlete	1-6	2	G_P3	-1.09633	ParietoOccipital_POzPO1PO2	PO3,PO4,POz
Athlete	1-6	3	G_N2	-2.014	ParietoOccipital_POzPO1PO2	PO3,PO4,POz
Athlete	1-6	3	G_P2	-0.678333	ParietoOccipital_POzPO1PO2	PO3,PO4,POz
Athlete	1-6	3	G_P3	-1.24867	ParietoOccipital_POzPO1PO2	PO3,PO4,POz
Athlete	1-6	4	G_N2	-1.59767	ParietoOccipital_POzPO1PO2	PO3,PO4,POz
Athlete	1-6	4	G_P2	-0.129333	ParietoOccipital_POzPO1PO2	PO3,PO4,POz
Athlete	1-6	4	G_P3	-0.691333	ParietoOccipital_POzPO1PO2	PO3,PO4,POz
Athlete	1-6	5	G_N2	-2.229	ParietoOccipital_POzPO1PO2	PO3,PO4,POz
Athlete	1-6	5	G_P2	-0.79	ParietoOccipital_POzPO1PO2	PO3,PO4,POz
Athlete	1-6	5	G_P3	-1.21033	ParietoOccipital_POzPO1PO2	PO3,PO4,POz
Athlete	1-6	6	G_N2	-3.102	ParietoOccipital_POzPO1PO2	PO3,PO4,POz
Athlete	1-6	6	G_P2	-0.901	ParietoOccipital_POzPO1PO2	PO3,PO4,POz
Athlete	1-6	6	G_P3	-0.590333	ParietoOccipital_POzPO1PO2	PO3,PO4,POz
Athlete	1-6	7	G_N2	-2.66667	ParietoOccipital_POzPO1PO2	PO3,PO4,POz
Athlete	1-6	7	G_P2	-1.602	ParietoOccipital_POzPO1PO2	PO3,PO4,POz
Athlete	1-6	7	G_P3	-0.277	ParietoOccipital_POzPO1PO2	PO3,PO4,POz
Athlete	1-6	8	G_N2	-3.35433	ParietoOccipital_POzPO1PO2	PO3,PO4,POz
Athlete	1-6	8	G_P2	-2.42433	ParietoOccipital_POzPO1PO2	PO3,PO4,POz
Athlete	1-6	8	G_P3	-0.679667	ParietoOccipital_POzPO1PO2	PO3,PO4,POz
Athlete	1-7	1	G_N2	-2.11267	ParietoOccipital_POzPO1PO2	PO3,PO4,POz
Athlete	1-7	1	G_P2	0.784667	ParietoOccipital_POzPO1PO2	PO3,PO4,POz
Athlete	1-7	1	G_P3	0.105333	ParietoOccipital_POzPO1PO2	PO3,PO4,POz
Athlete	1-7	2	G_N2	-2.617	ParietoOccipital_POzPO1PO2	PO3,PO4,POz
Athlete	1-7	2	G_P2	-0.961667	ParietoOccipital_POzPO1PO2	PO3,PO4,POz
Athlete	1-7	2	G_P3	-0.336333	ParietoOccipital_POzPO1PO2	PO3,PO4,POz
Athlete	1-7	3	G_N2	-3.15367	ParietoOccipital_POzPO1PO2	PO3,PO4,POz
Athlete	1-7	3	G_P2	-0.781667	ParietoOccipital_POzPO1PO2	PO3,PO4,POz
Athlete	1-7	3	G_P3	0.441667	ParietoOccipital_POzPO1PO2	PO3,PO4,POz
Athlete	1-7	4	G_N2	-2.018	ParietoOccipital_POzPO1PO2	PO3,PO4,POz
Athlete	1-7	4	G_P2	-0.041	ParietoOccipital_POzPO1PO2	PO3,PO4,POz
Athlete	1-7	4	G_P3	2.21667	ParietoOccipital_POzPO1PO2	PO3,PO4,POz
Athlete	1-7	5	G_N2	-3.31733	ParietoOccipital_POzPO1PO2	PO3,PO4,POz
Athlete	1-7	5	G_P2	-0.547	ParietoOccipital_POzPO1PO2	PO3,PO4,POz
Athlete	1-7	5	G_P3	0.480667	ParietoOccipital_POzPO1PO2	PO3,PO4,POz
Athlete	1-7	6	G_N2	-3.73933	ParietoOccipital_POzPO1PO2	PO3,PO4,POz
Athlete	1-7	6	G_P2	-1.87833	ParietoOccipital_POzPO1PO2	PO3,PO4,POz
Athlete	1-7	6	G_P3	3.54733	ParietoOccipital_POzPO1PO2	PO3,PO4,POz
Athlete	1-7	7	G_N2	-2.40133	ParietoOccipital_POzPO1PO2	PO3,PO4,POz
Athlete	1-7	7	G_P2	-1.59	ParietoOccipital_POzPO1PO2	PO3,PO4,POz
Athlete	1-7	7	G_P3	3.32267	ParietoOccipital_POzPO1PO2	PO3,PO4,POz
Athlete	1-7	8	G_N2	-2.43133	ParietoOccipital_POzPO1PO2	PO3,PO4,POz
Athlete	1-7	8	G_P2	-1.828	ParietoOccipital_POzPO1PO2	PO3,PO4,POz
Athlete	1-7	8	G_P3	3.00633	ParietoOccipital_POzPO1PO2	PO3,PO4,POz
Athlete	1-8	1	G_N2	-3.67467	ParietoOccipital_POzPO1PO2	PO3,PO4,POz
Athlete	1-8	1	G_P2	-0.650667	ParietoOccipital_POzPO1PO2	PO3,PO4,POz
Athlete	1-8	1	G_P3	-1.01167	ParietoOccipital_POzPO1PO2	PO3,PO4,POz
Athlete	1-8	2	G_N2	-1.514	ParietoOccipital_POzPO1PO2	PO3,PO4,POz
Athlete	1-8	2	G_P2	-0.216667	ParietoOccipital_POzPO1PO2	PO3,PO4,POz
Athlete	1-8	2	G_P3	0.861667	ParietoOccipital_POzPO1PO2	PO3,PO4,POz
Athlete	1-8	3	G_N2	-2.47333	ParietoOccipital_POzPO1PO2	PO3,PO4,POz
Athlete	1-8	3	G_P2	-0.439	ParietoOccipital_POzPO1PO2	PO3,PO4,POz
Athlete	1-8	3	G_P3	1.07467	ParietoOccipital_POzPO1PO2	PO3,PO4,POz
Athlete	1-8	4	G_N2	-2.804	ParietoOccipital_POzPO1PO2	PO3,PO4,POz
Athlete	1-8	4	G_P2	-0.051	ParietoOccipital_POzPO1PO2	PO3,PO4,POz
Athlete	1-8	4	G_P3	1.57733	ParietoOccipital_POzPO1PO2	PO3,PO4,POz
Athlete	1-8	5	G_N2	-2.33267	ParietoOccipital_POzPO1PO2	PO3,PO4,POz
Athlete	1-8	5	G_P2	-0.243667	ParietoOccipital_POzPO1PO2	PO3,PO4,POz
Athlete	1-8	5	G_P3	1.62733	ParietoOccipital_POzPO1PO2	PO3,PO4,POz
Athlete	1-8	6	G_N2	-2.33033	ParietoOccipital_POzPO1PO2	PO3,PO4,POz
Athlete	1-8	6	G_P2	-0.624	ParietoOccipital_POzPO1PO2	PO3,PO4,POz
Athlete	1-8	6	G_P3	3.149	ParietoOccipital_POzPO1PO2	PO3,PO4,POz
Athlete	1-8	7	G_N2	-2.32567	ParietoOccipital_POzPO1PO2	PO3,PO4,POz
Athlete	1-8	7	G_P2	0.142667	ParietoOccipital_POzPO1PO2	PO3,PO4,POz
Athlete	1-8	7	G_P3	2.79833	ParietoOccipital_POzPO1PO2	PO3,PO4,POz
Athlete	1-8	8	G_N2	-1.34533	ParietoOccipital_POzPO1PO2	PO3,PO4,POz
Athlete	1-8	8	G_P2	0.17	ParietoOccipital_POzPO1PO2	PO3,PO4,POz
Athlete	1-8	8	G_P3	2.441	ParietoOccipital_POzPO1PO2	PO3,PO4,POz
Athlete	1-9	1	G_N2	-4.21733	ParietoOccipital_POzPO1PO2	PO3,PO4,POz
Athlete	1-9	1	G_P2	-1.258	ParietoOccipital_POzPO1PO2	PO3,PO4,POz
Athlete	1-9	1	G_P3	-6.178	ParietoOccipital_POzPO1PO2	PO3,PO4,POz
Athlete	1-9	2	G_N2	-3.62233	ParietoOccipital_POzPO1PO2	PO3,PO4,POz
Athlete	1-9	2	G_P2	-0.182	ParietoOccipital_POzPO1PO2	PO3,PO4,POz
Athlete	1-9	2	G_P3	-5.05833	ParietoOccipital_POzPO1PO2	PO3,PO4,POz
Athlete	1-9	3	G_N2	-4.43267	ParietoOccipital_POzPO1PO2	PO3,PO4,POz
Athlete	1-9	3	G_P2	-1.56667	ParietoOccipital_POzPO1PO2	PO3,PO4,POz
Athlete	1-9	3	G_P3	-5.92967	ParietoOccipital_POzPO1PO2	PO3,PO4,POz
Athlete	1-9	4	G_N2	-3.93233	ParietoOccipital_POzPO1PO2	PO3,PO4,POz
Athlete	1-9	4	G_P2	-0.69	ParietoOccipital_POzPO1PO2	PO3,PO4,POz
Athlete	1-9	4	G_P3	-6.14867	ParietoOccipital_POzPO1PO2	PO3,PO4,POz
Athlete	1-9	5	G_N2	-4.50133	ParietoOccipital_POzPO1PO2	PO3,PO4,POz
Athlete	1-9	5	G_P2	-1.026	ParietoOccipital_POzPO1PO2	PO3,PO4,POz
Athlete	1-9	5	G_P3	-5.887	ParietoOccipital_POzPO1PO2	PO3,PO4,POz
Athlete	1-9	6	G_N2	-3.50433	ParietoOccipital_POzPO1PO2	PO3,PO4,POz
Athlete	1-9	6	G_P2	0.259333	ParietoOccipital_POzPO1PO2	PO3,PO4,POz
Athlete	1-9	6	G_P3	-5.58467	ParietoOccipital_POzPO1PO2	PO3,PO4,POz
Athlete	1-9	7	G_N2	-4.96133	ParietoOccipital_POzPO1PO2	PO3,PO4,POz
Athlete	1-9	7	G_P2	-1.14767	ParietoOccipital_POzPO1PO2	PO3,PO4,POz
Athlete	1-9	7	G_P3	-6.69667	ParietoOccipital_POzPO1PO2	PO3,PO4,POz
Athlete	1-9	8	G_N2	-5.36067	ParietoOccipital_POzPO1PO2	PO3,PO4,POz
Athlete	1-9	8	G_P2	-0.989	ParietoOccipital_POzPO1PO2	PO3,PO4,POz
Athlete	1-9	8	G_P3	-6.15033	ParietoOccipital_POzPO1PO2	PO3,PO4,POz
Control	2-1	1	G_N2	-2.07067	ParietoOccipital_POzPO1PO2	PO3,PO4,POz
Control	2-1	1	G_P2	-0.156	ParietoOccipital_POzPO1PO2	PO3,PO4,POz
Control	2-1	1	G_P3	-3.67133	ParietoOccipital_POzPO1PO2	PO3,PO4,POz
Control	2-1	2	G_N2	-2.22333	ParietoOccipital_POzPO1PO2	PO3,PO4,POz
Control	2-1	2	G_P2	-0.395667	ParietoOccipital_POzPO1PO2	PO3,PO4,POz
Control	2-1	2	G_P3	-3.935	ParietoOccipital_POzPO1PO2	PO3,PO4,POz
Control	2-1	3	G_N2	-1.91833	ParietoOccipital_POzPO1PO2	PO3,PO4,POz
Control	2-1	3	G_P2	-0.171	ParietoOccipital_POzPO1PO2	PO3,PO4,POz
Control	2-1	3	G_P3	-4.22667	ParietoOccipital_POzPO1PO2	PO3,PO4,POz
Control	2-1	4	G_N2	-1.89867	ParietoOccipital_POzPO1PO2	PO3,PO4,POz
Control	2-1	4	G_P2	-0.331333	ParietoOccipital_POzPO1PO2	PO3,PO4,POz
Control	2-1	4	G_P3	-4.13867	ParietoOccipital_POzPO1PO2	PO3,PO4,POz
Control	2-1	5	G_N2	-2.50867	ParietoOccipital_POzPO1PO2	PO3,PO4,POz
Control	2-1	5	G_P2	-0.582	ParietoOccipital_POzPO1PO2	PO3,PO4,POz
Control	2-1	5	G_P3	-3.79267	ParietoOccipital_POzPO1PO2	PO3,PO4,POz
Control	2-1	6	G_N2	-3.47267	ParietoOccipital_POzPO1PO2	PO3,PO4,POz
Control	2-1	6	G_P2	-1.19467	ParietoOccipital_POzPO1PO2	PO3,PO4,POz
Control	2-1	6	G_P3	-3.84033	ParietoOccipital_POzPO1PO2	PO3,PO4,POz
Control	2-1	7	G_N2	-2.46333	ParietoOccipital_POzPO1PO2	PO3,PO4,POz
Control	2-1	7	G_P2	-0.619333	ParietoOccipital_POzPO1PO2	PO3,PO4,POz
Control	2-1	7	G_P3	-4.707	ParietoOccipital_POzPO1PO2	PO3,PO4,POz
Control	2-1	8	G_N2	-3.69667	ParietoOccipital_POzPO1PO2	PO3,PO4,POz
Control	2-1	8	G_P2	-1.32933	ParietoOccipital_POzPO1PO2	PO3,PO4,POz
Control	2-1	8	G_P3	-5.70033	ParietoOccipital_POzPO1PO2	PO3,PO4,POz
Control	2-10	1	G_N2	-5.35567	ParietoOccipital_POzPO1PO2	PO3,PO4,POz
Control	2-10	1	G_P2	-0.794667	ParietoOccipital_POzPO1PO2	PO3,PO4,POz
Control	2-10	1	G_P3	-2.712	ParietoOccipital_POzPO1PO2	PO3,PO4,POz
Control	2-10	2	G_N2	-4.96467	ParietoOccipital_POzPO1PO2	PO3,PO4,POz
Control	2-10	2	G_P2	-0.513667	ParietoOccipital_POzPO1PO2	PO3,PO4,POz
Control	2-10	2	G_P3	-2.034	ParietoOccipital_POzPO1PO2	PO3,PO4,POz
Control	2-10	3	G_N2	-5.51967	ParietoOccipital_POzPO1PO2	PO3,PO4,POz
Control	2-10	3	G_P2	-1.14	ParietoOccipital_POzPO1PO2	PO3,PO4,POz
Control	2-10	3	G_P3	-3.59067	ParietoOccipital_POzPO1PO2	PO3,PO4,POz
Control	2-10	4	G_N2	-5.25567	ParietoOccipital_POzPO1PO2	PO3,PO4,POz
Control	2-10	4	G_P2	-0.058	ParietoOccipital_POzPO1PO2	PO3,PO4,POz
Control	2-10	4	G_P3	-3.245	ParietoOccipital_POzPO1PO2	PO3,PO4,POz
Control	2-10	5	G_N2	-5.45267	ParietoOccipital_POzPO1PO2	PO3,PO4,POz
Control	2-10	5	G_P2	-0.434	ParietoOccipital_POzPO1PO2	PO3,PO4,POz
Control	2-10	5	G_P3	-3.38033	ParietoOccipital_POzPO1PO2	PO3,PO4,POz
Control	2-10	6	G_N2	-7.13533	ParietoOccipital_POzPO1PO2	PO3,PO4,POz
Control	2-10	6	G_P2	-2.03733	ParietoOccipital_POzPO1PO2	PO3,PO4,POz
Control	2-10	6	G_P3	-4.30467	ParietoOccipital_POzPO1PO2	PO3,PO4,POz
Control	2-10	7	G_N2	-6.69333	ParietoOccipital_POzPO1PO2	PO3,PO4,POz
Control	2-10	7	G_P2	-1.663	ParietoOccipital_POzPO1PO2	PO3,PO4,POz
Control	2-10	7	G_P3	-2.408	ParietoOccipital_POzPO1PO2	PO3,PO4,POz
Control	2-10	8	G_N2	-9.06233	ParietoOccipital_POzPO1PO2	PO3,PO4,POz
Control	2-10	8	G_P2	-3.34133	ParietoOccipital_POzPO1PO2	PO3,PO4,POz
Control	2-10	8	G_P3	-4.10767	ParietoOccipital_POzPO1PO2	PO3,PO4,POz
Control	2-11	1	G_N2	-4.46067	ParietoOccipital_POzPO1PO2	PO3,PO4,POz
Control	2-11	1	G_P2	-2.862	ParietoOccipital_POzPO1PO2	PO3,PO4,POz
Control	2-11	1	G_P3	-1.95333	ParietoOccipital_POzPO1PO2	PO3,PO4,POz
Control	2-11	2	G_N2	-4.58267	ParietoOccipital_POzPO1PO2	PO3,PO4,POz
Control	2-11	2	G_P2	-2.92233	ParietoOccipital_POzPO1PO2	PO3,PO4,POz
Control	2-11	2	G_P3	-1.95833	ParietoOccipital_POzPO1PO2	PO3,PO4,POz
Control	2-11	3	G_N2	-4.62567	ParietoOccipital_POzPO1PO2	PO3,PO4,POz
Control	2-11	3	G_P2	-3.16133	ParietoOccipital_POzPO1PO2	PO3,PO4,POz
Control	2-11	3	G_P3	-2.64067	ParietoOccipital_POzPO1PO2	PO3,PO4,POz
Control	2-11	4	G_N2	-3.92167	ParietoOccipital_POzPO1PO2	PO3,PO4,POz
Control	2-11	4	G_P2	-2.80067	ParietoOccipital_POzPO1PO2	PO3,PO4,POz
Control	2-11	4	G_P3	-1.59067	ParietoOccipital_POzPO1PO2	PO3,PO4,POz
Control	2-11	5	G_N2	-4.69167	ParietoOccipital_POzPO1PO2	PO3,PO4,POz
Control	2-11	5	G_P2	-3.45267	ParietoOccipital_POzPO1PO2	PO3,PO4,POz
Control	2-11	5	G_P3	-1.94267	ParietoOccipital_POzPO1PO2	PO3,PO4,POz
Control	2-11	6	G_N2	-5.19367	ParietoOccipital_POzPO1PO2	PO3,PO4,POz
Control	2-11	6	G_P2	-4.224	ParietoOccipital_POzPO1PO2	PO3,PO4,POz
Control	2-11	6	G_P3	-1.108	ParietoOccipital_POzPO1PO2	PO3,PO4,POz
Control	2-11	7	G_N2	-5.781	ParietoOccipital_POzPO1PO2	PO3,PO4,POz
Control	2-11	7	G_P2	-5.105	ParietoOccipital_POzPO1PO2	PO3,PO4,POz
Control	2-11	7	G_P3	-2.21833	ParietoOccipital_POzPO1PO2	PO3,PO4,POz
Control	2-11	8	G_N2	-3.84067	ParietoOccipital_POzPO1PO2	PO3,PO4,POz
Control	2-11	8	G_P2	-3.652	ParietoOccipital_POzPO1PO2	PO3,PO4,POz
Control	2-11	8	G_P3	-0.189333	ParietoOccipital_POzPO1PO2	PO3,PO4,POz
Control	2-12	1	G_N2	-3.62367	ParietoOccipital_POzPO1PO2	PO3,PO4,POz
Control	2-12	1	G_P2	-1.38367	ParietoOccipital_POzPO1PO2	PO3,PO4,POz
Control	2-12	1	G_P3	-5.17067	ParietoOccipital_POzPO1PO2	PO3,PO4,POz
Control	2-12	2	G_N2	-3.68433	ParietoOccipital_POzPO1PO2	PO3,PO4,POz
Control	2-12	2	G_P2	-1.73333	ParietoOccipital_POzPO1PO2	PO3,PO4,POz
Control	2-12	2	G_P3	-5.99567	ParietoOccipital_POzPO1PO2	PO3,PO4,POz
Control	2-12	3	G_N2	-4.526	ParietoOccipital_POzPO1PO2	PO3,PO4,POz
Control	2-12	3	G_P2	-1.74967	ParietoOccipital_POzPO1PO2	PO3,PO4,POz
Control	2-12	3	G_P3	-6.36533	ParietoOccipital_POzPO1PO2	PO3,PO4,POz
Control	2-12	4	G_N2	-4.87433	ParietoOccipital_POzPO1PO2	PO3,PO4,POz
Control	2-12	4	G_P2	-1.78967	ParietoOccipital_POzPO1PO2	PO3,PO4,POz
Control	2-12	4	G_P3	-5.58733	ParietoOccipital_POzPO1PO2	PO3,PO4,POz
Control	2-12	5	G_N2	-5.764	ParietoOccipital_POzPO1PO2	PO3,PO4,POz
Control	2-12	5	G_P2	-2.09233	ParietoOccipital_POzPO1PO2	PO3,PO4,POz
Control	2-12	5	G_P3	-6.12167	ParietoOccipital_POzPO1PO2	PO3,PO4,POz
Control	2-12	6	G_N2	-7.91467	ParietoOccipital_POzPO1PO2	PO3,PO4,POz
Control	2-12	6	G_P2	-3.54933	ParietoOccipital_POzPO1PO2	PO3,PO4,POz
Control	2-12	6	G_P3	-7.583	ParietoOccipital_POzPO1PO2	PO3,PO4,POz
Control	2-12	7	G_N2	-8.04533	ParietoOccipital_POzPO1PO2	PO3,PO4,POz
Control	2-12	7	G_P2	-4.52867	ParietoOccipital_POzPO1PO2	PO3,PO4,POz
Control	2-12	7	G_P3	-7.78733	ParietoOccipital_POzPO1PO2	PO3,PO4,POz
Control	2-12	8	G_N2	-7.38367	ParietoOccipital_POzPO1PO2	PO3,PO4,POz
Control	2-12	8	G_P2	-4.68367	ParietoOccipital_POzPO1PO2	PO3,PO4,POz
Control	2-12	8	G_P3	-8.379	ParietoOccipital_POzPO1PO2	PO3,PO4,POz
Control	2-13	1	G_N2	-3.04333	ParietoOccipital_POzPO1PO2	PO3,PO4,POz
Control	2-13	1	G_P2	-0.623	ParietoOccipital_POzPO1PO2	PO3,PO4,POz
Control	2-13	1	G_P3	-1.858	ParietoOccipital_POzPO1PO2	PO3,PO4,POz
Control	2-13	2	G_N2	-3.02133	ParietoOccipital_POzPO1PO2	PO3,PO4,POz
Control	2-13	2	G_P2	-0.405	ParietoOccipital_POzPO1PO2	PO3,PO4,POz
Control	2-13	2	G_P3	-1.78567	ParietoOccipital_POzPO1PO2	PO3,PO4,POz
Control	2-13	3	G_N2	-1.86033	ParietoOccipital_POzPO1PO2	PO3,PO4,POz
Control	2-13	3	G_P2	0.143	ParietoOccipital_POzPO1PO2	PO3,PO4,POz
Control	2-13	3	G_P3	-0.765667	ParietoOccipital_POzPO1PO2	PO3,PO4,POz
Control	2-13	4	G_N2	-2.44667	ParietoOccipital_POzPO1PO2	PO3,PO4,POz
Control	2-13	4	G_P2	-0.231333	ParietoOccipital_POzPO1PO2	PO3,PO4,POz
Control	2-13	4	G_P3	-1.15733	ParietoOccipital_POzPO1PO2	PO3,PO4,POz
Control	2-13	5	G_N2	-2.39067	ParietoOccipital_POzPO1PO2	PO3,PO4,POz
Control	2-13	5	G_P2	-0.311	ParietoOccipital_POzPO1PO2	PO3,PO4,POz
Control	2-13	5	G_P3	-0.921	ParietoOccipital_POzPO1PO2	PO3,PO4,POz
Control	2-13	6	G_N2	-2.47367	ParietoOccipital_POzPO1PO2	PO3,PO4,POz
Control	2-13	6	G_P2	0.326	ParietoOccipital_POzPO1PO2	PO3,PO4,POz
Control	2-13	6	G_P3	-1.05467	ParietoOccipital_POzPO1PO2	PO3,PO4,POz
Control	2-13	7	G_N2	-2.25067	ParietoOccipital_POzPO1PO2	PO3,PO4,POz
Control	2-13	7	G_P2	-0.167	ParietoOccipital_POzPO1PO2	PO3,PO4,POz
Control	2-13	7	G_P3	-0.39	ParietoOccipital_POzPO1PO2	PO3,PO4,POz
Control	2-13	8	G_N2	-1.80933	ParietoOccipital_POzPO1PO2	PO3,PO4,POz
Control	2-13	8	G_P2	-0.311333	ParietoOccipital_POzPO1PO2	PO3,PO4,POz
Control	2-13	8	G_P3	0.454	ParietoOccipital_POzPO1PO2	PO3,PO4,POz
Control	2-14	1	G_N2	-2.37833	ParietoOccipital_POzPO1PO2	PO3,PO4,POz
Control	2-14	1	G_P2	1.83267	ParietoOccipital_POzPO1PO2	PO3,PO4,POz
Control	2-14	1	G_P3	-1.905	ParietoOccipital_POzPO1PO2	PO3,PO4,POz
Control	2-14	2	G_N2	-1.953	ParietoOccipital_POzPO1PO2	PO3,PO4,POz
Control	2-14	2	G_P2	1.563	ParietoOccipital_POzPO1PO2	PO3,PO4,POz
Control	2-14	2	G_P3	-1.78533	ParietoOccipital_POzPO1PO2	PO3,PO4,POz
Control	2-14	3	G_N2	-2.49833	ParietoOccipital_POzPO1PO2	PO3,PO4,POz
Control	2-14	3	G_P2	1.05333	ParietoOccipital_POzPO1PO2	PO3,PO4,POz
Control	2-14	3	G_P3	-2.70333	ParietoOccipital_POzPO1PO2	PO3,PO4,POz
Control	2-14	4	G_N2	-2.49167	ParietoOccipital_POzPO1PO2	PO3,PO4,POz
Control	2-14	4	G_P2	1.43533	ParietoOccipital_POzPO1PO2	PO3,PO4,POz
Control	2-14	4	G_P3	-2.707	ParietoOccipital_POzPO1PO2	PO3,PO4,POz
Control	2-14	5	G_N2	-0.960667	ParietoOccipital_POzPO1PO2	PO3,PO4,POz
Control	2-14	5	G_P2	2.52167	ParietoOccipital_POzPO1PO2	PO3,PO4,POz
Control	2-14	5	G_P3	-1.68233	ParietoOccipital_POzPO1PO2	PO3,PO4,POz
Control	2-14	6	G_N2	-4.316	ParietoOccipital_POzPO1PO2	PO3,PO4,POz
Control	2-14	6	G_P2	-0.343	ParietoOccipital_POzPO1PO2	PO3,PO4,POz
Control	2-14	6	G_P3	-3.18167	ParietoOccipital_POzPO1PO2	PO3,PO4,POz
Control	2-14	7	G_N2	-4.878	ParietoOccipital_POzPO1PO2	PO3,PO4,POz
Control	2-14	7	G_P2	-0.512667	ParietoOccipital_POzPO1PO2	PO3,PO4,POz
Control	2-14	7	G_P3	-3.15067	ParietoOccipital_POzPO1PO2	PO3,PO4,POz
Control	2-14	8	G_N2	-4.66567	ParietoOccipital_POzPO1PO2	PO3,PO4,POz
Control	2-14	8	G_P2	-1.13867	ParietoOccipital_POzPO1PO2	PO3,PO4,POz
[truncated: 5,249 more rows]

## Sheet: Correlations_Pearson
group	component	roi	bin	metric	n	r_pearson	p_pearson	p_fdr_bh
Athlete	G_N2	Central_Cz	1	ACC_mean	25	0.142031	0.49825	0.944977
Athlete	G_N2	Parietal_PzP1P2	1	ACC_mean	25	-0.0975599	0.642694	0.955809
Athlete	G_N2	CentroParietal_CPz	1	ACC_mean	25	0.0915568	0.663371	0.955809
Athlete	G_N2	Frontal_FzF1F2	1	ACC_mean	25	0.0906316	0.66658	0.955809
Athlete	G_N2	ParietoOccipital_POzPO1PO2	1	ACC_mean	25	-0.0780487	0.710763	0.955809
Athlete	G_N2	Occipital_OzO1O2	1	ACC_mean	25	-0.0504998	0.810544	0.956707
Athlete	G_N2	Occipital_OzO1O2	1	Confidence_mean	25	0.231857	0.264757	0.62199
Athlete	G_N2	ParietoOccipital_POzPO1PO2	1	Confidence_mean	25	0.160959	0.442115	0.723462
Athlete	G_N2	Central_Cz	1	Confidence_mean	25	-0.141077	0.50117	0.776005
Athlete	G_N2	CentroParietal_CPz	1	Confidence_mean	25	0.0966975	0.645649	0.826863
Athlete	G_N2	Parietal_PzP1P2	1	Confidence_mean	25	0.0690978	0.742765	0.869579
Athlete	G_N2	Frontal_FzF1F2	1	Confidence_mean	25	-0.0189318	0.92843	0.983043
Control	G_N2	Central_Cz	2	ACC_mean	22	0.519889	0.0131367	0.359948
Control	G_N2	Central_Cz	6	ACC_mean	22	-0.43913	0.0408864	0.394744
Athlete	G_N2	CentroParietal_CPz	1	RT_mean_sec	25	-0.367788	0.0704828	0.236036
Athlete	G_N2	Occipital_OzO1O2	1	RT_mean_sec	25	0.287214	0.163896	0.386903
Athlete	G_N2	ParietoOccipital_POzPO1PO2	1	RT_mean_sec	25	-0.0805254	0.701989	0.815214
Athlete	G_N2	Frontal_FzF1F2	1	RT_mean_sec	25	-0.0349957	0.868101	0.892978
Athlete	G_P2	Occipital_OzO1O2	1	ACC_mean	25	0.274886	0.183567	0.907148
Athlete	G_P2	ParietoOccipital_POzPO1PO2	1	ACC_mean	25	0.200123	0.337491	0.944977
Athlete	G_P2	Frontal_FzF1F2	1	ACC_mean	25	-0.145553	0.487546	0.944977
Athlete	G_P2	Central_Cz	1	ACC_mean	25	-0.0547423	0.794946	0.955809
Athlete	G_P2	Parietal_PzP1P2	1	ACC_mean	25	0.0417967	0.842755	0.970477
Athlete	G_P2	CentroParietal_CPz	1	ACC_mean	25	0.0153022	0.942126	0.983913
Control	G_N2	Central_Cz	7	ACC_mean	22	-0.562912	0.00638134	0.229728
Athlete	G_P2	Parietal_PzP1P2	1	Confidence_mean	25	0.347131	0.0891065	0.513253
Athlete	G_P2	Occipital_OzO1O2	1	Confidence_mean	25	0.307479	0.134867	0.560475
Athlete	G_P2	CentroParietal_CPz	1	Confidence_mean	25	0.190037	0.36289	0.660678
Athlete	G_P2	Central_Cz	1	Confidence_mean	25	-0.0904813	0.667102	0.826863
Athlete	G_P2	Frontal_FzF1F2	1	Confidence_mean	25	-0.00402536	0.984764	0.997455
Control	G_N2	ParietoOccipital_POzPO1PO2	7	ACC_mean	22	0.487502	0.0213705	0.384668
Athlete	G_P2	Frontal_FzF1F2	1	RT_mean_sec	25	-0.311955	0.128991	0.357205
Athlete	G_P2	CentroParietal_CPz	1	RT_mean_sec	25	-0.269428	0.192776	0.420601
Athlete	G_P2	Occipital_OzO1O2	1	RT_mean_sec	25	0.182475	0.382647	0.633347
Athlete	G_P2	ParietoOccipital_POzPO1PO2	1	RT_mean_sec	25	0.118396	0.572985	0.730347
Athlete	G_P2	Parietal_PzP1P2	1	RT_mean_sec	25	-0.0377191	0.857935	0.892978
Athlete	G_P3	Frontal_FzF1F2	1	ACC_mean	25	-0.260643	0.208254	0.907148
Athlete	G_P3	Occipital_OzO1O2	1	ACC_mean	25	0.203068	0.330279	0.944977
Athlete	G_P3	Central_Cz	1	ACC_mean	25	-0.202725	0.331114	0.944977
Athlete	G_P3	ParietoOccipital_POzPO1PO2	1	ACC_mean	25	0.160923	0.442221	0.944977
Athlete	G_P3	CentroParietal_CPz	1	ACC_mean	25	-0.136975	0.513821	0.944977
Athlete	G_P3	Parietal_PzP1P2	1	ACC_mean	25	-0.013783	0.947864	0.983913
Athlete	G_P3	Occipital_OzO1O2	1	Confidence_mean	25	0.21127	0.310692	0.659926
Athlete	G_P3	ParietoOccipital_POzPO1PO2	1	Confidence_mean	25	0.180864	0.386934	0.664745
Athlete	G_P3	Central_Cz	1	Confidence_mean	25	-0.180552	0.387768	0.664745
Athlete	G_P3	Parietal_PzP1P2	1	Confidence_mean	25	0.090291	0.667762	0.826863
Athlete	G_P3	Frontal_FzF1F2	1	Confidence_mean	25	-0.0706854	0.737057	0.869579
Athlete	G_P3	CentroParietal_CPz	1	Confidence_mean	25	0.049042	0.81592	0.885691
Athlete	G_P3	Parietal_PzP1P2	1	RT_mean_sec	25	-0.294953	0.152335	0.379582
Athlete	G_P3	CentroParietal_CPz	1	RT_mean_sec	25	-0.258585	0.211997	0.437018
Athlete	G_P3	Frontal_FzF1F2	1	RT_mean_sec	25	0.160098	0.444594	0.688403
Athlete	G_P3	ParietoOccipital_POzPO1PO2	1	RT_mean_sec	25	-0.140848	0.501872	0.700691
Athlete	G_P3	Central_Cz	1	RT_mean_sec	25	-0.11937	0.569809	0.730347
Athlete	G_P3	Occipital_OzO1O2	1	RT_mean_sec	25	0.0916762	0.662958	0.807844
Control	G_N2	Central_Cz	1	ACC_mean	22	0.400276	0.0649043	0.428623
Control	G_N2	ParietoOccipital_POzPO1PO2	1	ACC_mean	22	-0.17388	0.438998	0.777655
Control	G_N2	Frontal_FzF1F2	1	ACC_mean	22	0.168453	0.453632	0.777655
Control	G_N2	CentroParietal_CPz	1	ACC_mean	22	0.145509	0.518208	0.865611
Control	G_N2	Occipital_OzO1O2	1	ACC_mean	22	-0.122772	0.586231	0.891725
Control	G_N2	Parietal_PzP1P2	1	ACC_mean	22	-0.116107	0.606868	0.891725
Control	G_N2	Frontal_FzF1F2	1	Confidence_mean	22	-0.29269	0.186211	0.546911
Control	G_N2	ParietoOccipital_POzPO1PO2	1	Confidence_mean	22	0.287176	0.195027	0.546911
Control	G_N2	Occipital_OzO1O2	1	Confidence_mean	22	0.247898	0.265988	0.607065
Control	G_N2	Central_Cz	1	Confidence_mean	22	-0.204977	0.360152	0.712486
Control	G_N2	Parietal_PzP1P2	1	Confidence_mean	22	0.143151	0.525081	0.847755
Control	G_N2	CentroParietal_CPz	1	Confidence_mean	22	0.0460966	0.838589	0.9025
Control	G_N2	Central_Cz	1	RT_mean_sec	22	0.163811	0.466346	0.897025
Control	G_N2	Frontal_FzF1F2	1	RT_mean_sec	22	0.14324	0.524822	0.897025
Control	G_N2	Occipital_OzO1O2	1	RT_mean_sec	22	-0.12918	0.566679	0.897025
Control	G_N2	Parietal_PzP1P2	1	RT_mean_sec	22	0.11854	0.599302	0.901589
Control	G_N2	CentroParietal_CPz	1	RT_mean_sec	22	0.092061	0.683665	0.948129
Control	G_N2	ParietoOccipital_POzPO1PO2	1	RT_mean_sec	22	-0.00602134	0.978783	0.995277
Control	G_P2	Central_Cz	1	ACC_mean	22	0.27987	0.207139	0.715065
Control	G_P2	CentroParietal_CPz	1	ACC_mean	22	0.135723	0.547018	0.865611
Control	G_P2	Frontal_FzF1F2	1	ACC_mean	22	-0.116545	0.605504	0.891725
Control	G_P2	Occipital_OzO1O2	1	ACC_mean	22	0.0510898	0.821364	0.962998
Control	G_P2	ParietoOccipital_POzPO1PO2	1	ACC_mean	22	-0.024814	0.912718	0.982734
Control	G_P2	Parietal_PzP1P2	1	ACC_mean	22	0.024309	0.914488	0.982734
Control	G_P2	ParietoOccipital_POzPO1PO2	1	Confidence_mean	22	0.353663	0.10638	0.463025
Control	G_P2	Frontal_FzF1F2	1	Confidence_mean	22	-0.332465	0.130595	0.47369
Control	G_P2	Occipital_OzO1O2	1	Confidence_mean	22	0.301935	0.172046	0.53679
Control	G_P2	Parietal_PzP1P2	1	Confidence_mean	22	0.228312	0.306806	0.659404
Control	G_P2	Central_Cz	1	Confidence_mean	22	-0.165729	0.46107	0.781107
Control	G_P2	CentroParietal_CPz	1	Confidence_mean	22	0.0601315	0.790379	0.882283
Control	G_P2	CentroParietal_CPz	1	RT_mean_sec	22	-0.2737	0.21775	0.897025
Control	G_P2	Occipital_OzO1O2	1	RT_mean_sec	22	-0.26612	0.231272	0.897025
Control	G_P2	ParietoOccipital_POzPO1PO2	1	RT_mean_sec	22	-0.25731	0.247665	0.897025
Control	G_P2	Parietal_PzP1P2	1	RT_mean_sec	22	-0.226	0.311864	0.897025
Control	G_P2	Frontal_FzF1F2	1	RT_mean_sec	22	0.0491993	0.827876	0.973313
Control	G_P2	Central_Cz	1	RT_mean_sec	22	-0.0102512	0.963887	0.995277
Control	G_N2	Frontal_FzF1F2	7	ACC_mean	22	-0.438677	0.0411192	0.394744
Control	G_P3	ParietoOccipital_POzPO1PO2	1	ACC_mean	22	-0.362256	0.0975644	0.520344
Control	G_P3	CentroParietal_CPz	1	ACC_mean	22	0.318968	0.147932	0.680491
Control	G_P3	Occipital_OzO1O2	1	ACC_mean	22	-0.262265	0.238355	0.715065
Control	G_P3	Frontal_FzF1F2	1	ACC_mean	22	0.186046	0.407121	0.777655
Control	G_P3	Parietal_PzP1P2	1	ACC_mean	22	-0.139543	0.535685	0.865611
Control	G_P3	Central_Cz	1	Confidence_mean	22	0.10316	0.647784	0.864863
Control	G_P3	CentroParietal_CPz	1	Confidence_mean	22	0.0786458	0.727924	0.864863
Control	G_P3	Frontal_FzF1F2	1	Confidence_mean	22	0.0651452	0.773325	0.869991
Control	G_P3	ParietoOccipital_POzPO1PO2	1	Confidence_mean	22	-0.0463287	0.837786	0.9025
Control	G_P3	Occipital_OzO1O2	1	Confidence_mean	22	-0.0441038	0.845483	0.9025
Control	G_P3	Parietal_PzP1P2	1	Confidence_mean	22	-0.000344553	0.998786	0.998786
Control	G_P3	CentroParietal_CPz	1	RT_mean_sec	22	-0.363201	0.0966295	0.897025
Control	G_P3	Parietal_PzP1P2	1	RT_mean_sec	22	-0.275698	0.214274	0.897025
Control	G_P3	Central_Cz	1	RT_mean_sec	22	-0.121287	0.590804	0.901589
Control	G_P3	ParietoOccipital_POzPO1PO2	1	RT_mean_sec	22	-0.101349	0.653592	0.948129
Control	G_P3	Occipital_OzO1O2	1	RT_mean_sec	22	0.0606076	0.788755	0.973313
Control	G_P3	Frontal_FzF1F2	1	RT_mean_sec	22	0.0524032	0.816846	0.973313
Athlete	G_N2	ParietoOccipital_POzPO1PO2	2	ACC_mean	25	0.28737	0.163658	0.907148
Athlete	G_N2	Parietal_PzP1P2	2	ACC_mean	25	0.186858	0.371122	0.944977
Athlete	G_N2	Central_Cz	2	ACC_mean	25	-0.159817	0.445403	0.944977
Athlete	G_N2	Occipital_OzO1O2	2	ACC_mean	25	0.150434	0.472905	0.944977
Athlete	G_N2	Frontal_FzF1F2	2	ACC_mean	25	-0.132076	0.529127	0.944977
Athlete	G_N2	CentroParietal_CPz	2	ACC_mean	25	-0.124974	0.551696	0.945765
Athlete	G_N2	ParietoOccipital_POzPO1PO2	2	Confidence_mean	25	0.233809	0.260642	0.62199
Athlete	G_N2	Occipital_OzO1O2	2	Confidence_mean	25	0.195683	0.348537	0.660678
Athlete	G_N2	Parietal_PzP1P2	2	Confidence_mean	25	0.151671	0.46923	0.744323
Athlete	G_N2	Central_Cz	2	Confidence_mean	25	-0.138599	0.508794	0.779429
Athlete	G_N2	CentroParietal_CPz	2	Confidence_mean	25	0.100161	0.633814	0.826863
Athlete	G_N2	Frontal_FzF1F2	2	Confidence_mean	25	-0.00156225	0.994087	0.997455
Control	G_N2	Parietal_PzP1P2	7	ACC_mean	22	0.410687	0.0576178	0.428623
Athlete	G_P2	Central_Cz	6	ACC_mean	25	0.480713	0.0149974	0.68722
Athlete	G_P2	CentroParietal_CPz	7	ACC_mean	25	0.429864	0.0319785	0.767484
Athlete	G_N2	Occipital_OzO1O2	2	RT_mean_sec	25	0.339791	0.0965441	0.306941
Athlete	G_N2	ParietoOccipital_POzPO1PO2	2	RT_mean_sec	25	-0.174523	0.404071	0.646514
Athlete	G_N2	Frontal_FzF1F2	2	RT_mean_sec	25	0.0433276	0.83707	0.892978
Athlete	G_P2	CentroParietal_CPz	2	ACC_mean	25	-0.300951	0.143781	0.907148
Athlete	G_P2	Central_Cz	2	ACC_mean	25	-0.263446	0.203226	0.907148
Athlete	G_P2	Occipital_OzO1O2	2	ACC_mean	25	0.196607	0.346222	0.944977
Athlete	G_P2	Parietal_PzP1P2	2	ACC_mean	25	-0.134508	0.521502	0.944977
Athlete	G_P2	Frontal_FzF1F2	2	ACC_mean	25	-0.0661355	0.753451	0.955809
Athlete	G_P2	ParietoOccipital_POzPO1PO2	2	ACC_mean	25	-0.00406806	0.984603	0.992395
Athlete	G_P2	ParietoOccipital_POzPO1PO2	2	Confidence_mean	25	0.366536	0.0715186	0.45112
Athlete	G_P2	Central_Cz	2	Confidence_mean	25	-0.339527	0.0968197	0.518069
Athlete	G_P2	Occipital_OzO1O2	2	Confidence_mean	25	0.329821	0.107376	0.521352
Athlete	G_P2	Parietal_PzP1P2	2	Confidence_mean	25	0.246143	0.235598	0.62199
Athlete	G_P2	Frontal_FzF1F2	2	Confidence_mean	25	-0.151502	0.469732	0.744323
Athlete	G_P2	CentroParietal_CPz	2	Confidence_mean	25	-0.0484693	0.818034	0.885691
Control	G_P2	CentroParietal_CPz	2	ACC_mean	22	0.44248	0.0391975	0.394744
Control	G_P2	Frontal_FzF1F2	7	ACC_mean	22	-0.489691	0.0207081	0.384668
Control	G_P2	Parietal_PzP1P2	7	ACC_mean	22	0.457618	0.0322356	0.394744
Athlete	G_P2	Occipital_OzO1O2	2	RT_mean_sec	25	0.242686	0.24245	0.491729
Athlete	G_P2	Parietal_PzP1P2	2	RT_mean_sec	25	-0.215739	0.300327	0.547431
Athlete	G_P2	ParietoOccipital_POzPO1PO2	2	RT_mean_sec	25	0.144761	0.489944	0.698534
Athlete	G_P3	ParietoOccipital_POzPO1PO2	2	ACC_mean	25	0.310138	0.131353	0.907148
Athlete	G_P3	Occipital_OzO1O2	2	ACC_mean	25	0.292252	0.156301	0.907148
Athlete	G_P3	Parietal_PzP1P2	2	ACC_mean	25	0.234159	0.25991	0.944977
Athlete	G_P3	Central_Cz	2	ACC_mean	25	-0.156966	0.453669	0.944977
Athlete	G_P3	Frontal_FzF1F2	2	ACC_mean	25	-0.103	0.624175	0.955809
Athlete	G_P3	CentroParietal_CPz	2	ACC_mean	25	-0.0461999	0.826424	0.959718
Athlete	G_P3	Central_Cz	2	Confidence_mean	25	-0.306464	0.136227	0.560475
Athlete	G_P3	ParietoOccipital_POzPO1PO2	2	Confidence_mean	25	0.276611	0.180721	0.592155
Athlete	G_P3	Occipital_OzO1O2	2	Confidence_mean	25	0.253482	0.221475	0.62199
Athlete	G_P3	Parietal_PzP1P2	2	Confidence_mean	25	0.188428	0.367044	0.660678
Athlete	G_P3	Frontal_FzF1F2	2	Confidence_mean	25	-0.129178	0.538285	0.78296
Athlete	G_P3	CentroParietal_CPz	2	Confidence_mean	25	0.0133193	0.949615	0.990903
Athlete	G_P3	Parietal_PzP1P2	2	RT_mean_sec	25	-0.361944	0.0754187	0.246825
Athlete	G_P3	CentroParietal_CPz	2	RT_mean_sec	25	-0.276911	0.180228	0.405513
Athlete	G_P3	Frontal_FzF1F2	2	RT_mean_sec	25	0.23063	0.267365	0.517925
Athlete	G_P3	ParietoOccipital_POzPO1PO2	2	RT_mean_sec	25	-0.165601	0.428886	0.6713
Athlete	G_P3	Central_Cz	2	RT_mean_sec	25	-0.150919	0.471463	0.689856
Athlete	G_P3	Occipital_OzO1O2	2	RT_mean_sec	25	0.0675895	0.748201	0.848353
Athlete	G_P3	Occipital_OzO1O2	4	ACC_mean	25	0.509832	0.00922815	0.68722
Control	G_N2	Occipital_OzO1O2	2	ACC_mean	22	-0.367895	0.0920798	0.520344
Control	G_N2	CentroParietal_CPz	2	ACC_mean	22	0.303111	0.170299	0.715065
Control	G_N2	ParietoOccipital_POzPO1PO2	2	ACC_mean	22	-0.276257	0.213309	0.715065
Control	G_N2	Frontal_FzF1F2	2	ACC_mean	22	0.181375	0.419207	0.777655
Control	G_N2	Parietal_PzP1P2	2	ACC_mean	22	-0.0720635	0.74996	0.962998
Athlete	G_P3	ParietoOccipital_POzPO1PO2	4	ACC_mean	25	0.473776	0.0167384	0.68722
Control	G_N2	Occipital_OzO1O2	2	Confidence_mean	22	0.403136	0.0628366	0.432195
Control	G_N2	Frontal_FzF1F2	2	Confidence_mean	22	-0.392971	0.0704218	0.432195
Control	G_N2	Central_Cz	2	Confidence_mean	22	-0.351136	0.10908	0.463025
Control	G_N2	Parietal_PzP1P2	2	Confidence_mean	22	0.17654	0.431918	0.762939
Control	G_N2	CentroParietal_CPz	2	Confidence_mean	22	-0.0810539	0.719912	0.864863
Control	G_N2	Parietal_PzP1P2	2	RT_mean_sec	22	0.182575	0.416084	0.897025
Control	G_N2	ParietoOccipital_POzPO1PO2	2	RT_mean_sec	22	0.160553	0.475379	0.897025
Control	G_N2	Occipital_OzO1O2	2	RT_mean_sec	22	0.117974	0.60106	0.901589
Control	G_N2	CentroParietal_CPz	2	RT_mean_sec	22	0.0405498	0.857807	0.973313
Control	G_N2	Central_Cz	2	RT_mean_sec	22	-0.0341695	0.880009	0.982336
Control	G_N2	Frontal_FzF1F2	2	RT_mean_sec	22	-0.0127273	0.955172	0.995277
Athlete	G_P3	Frontal_FzF1F2	4	ACC_mean	25	-0.415032	0.0391102	0.804553
Control	G_P2	Central_Cz	2	ACC_mean	22	0.387099	0.0751073	0.450644
Control	G_P2	Parietal_PzP1P2	2	ACC_mean	22	0.19005	0.396916	0.777655
Control	G_P2	Occipital_OzO1O2	2	ACC_mean	22	-0.0514255	0.820208	0.962998
Control	G_P2	ParietoOccipital_POzPO1PO2	2	ACC_mean	22	0.0143031	0.949628	0.991955
Control	G_P2	Frontal_FzF1F2	2	ACC_mean	22	-0.00917261	0.967684	0.993331
Athlete	G_P3	Parietal_PzP1P2	4	ACC_mean	25	0.399312	0.0479866	0.863759
Control	G_P2	Occipital_OzO1O2	2	Confidence_mean	22	0.376831	0.0838611	0.463025
Control	G_P2	Frontal_FzF1F2	2	Confidence_mean	22	-0.350313	0.109971	0.463025
Control	G_P2	Central_Cz	2	Confidence_mean	22	-0.265416	0.232554	0.590539
Control	G_P2	Parietal_PzP1P2	2	Confidence_mean	22	0.202717	0.365586	0.712486
Control	G_P2	CentroParietal_CPz	2	Confidence_mean	22	-0.0430286	0.849208	0.9025
Control	G_P2	ParietoOccipital_POzPO1PO2	2	RT_mean_sec	22	-0.226042	0.311772	0.897025
Control	G_P2	Occipital_OzO1O2	2	RT_mean_sec	22	-0.207187	0.354881	0.897025
Control	G_P2	Parietal_PzP1P2	2	RT_mean_sec	22	-0.188211	0.401586	0.897025
Control	G_P2	CentroParietal_CPz	2	RT_mean_sec	22	-0.127807	0.570846	0.897025
Control	G_P2	Central_Cz	2	RT_mean_sec	22	0.0420903	0.852461	0.973313
Control	G_P2	Frontal_FzF1F2	2	RT_mean_sec	22	0.0319622	0.887711	0.983311
Athlete	G_P3	Occipital_OzO1O2	6	ACC_mean	25	0.464833	0.0192231	0.68722
Control	G_P3	Central_Cz	2	ACC_mean	22	0.289461	0.19134	0.715065
Control	G_P3	Occipital_OzO1O2	2	ACC_mean	22	-0.203249	0.364304	0.777655
Control	G_P3	Parietal_PzP1P2	2	ACC_mean	22	0.137231	0.54253	0.865611
Control	G_P3	ParietoOccipital_POzPO1PO2	2	ACC_mean	22	-0.105354	0.640778	0.92272
Control	G_P3	Frontal_FzF1F2	2	ACC_mean	22	-0.0578187	0.798277	0.962998
Control	G_P3	Parietal_PzP1P2	2	Confidence_mean	22	0.259064	0.244344	0.596365
Control	G_P3	ParietoOccipital_POzPO1PO2	2	Confidence_mean	22	0.207848	0.353315	0.712486
Control	G_P3	CentroParietal_CPz	2	Confidence_mean	22	0.146716	0.514704	0.842243
Control	G_P3	Occipital_OzO1O2	2	Confidence_mean	22	0.0906018	0.688434	0.864863
Control	G_P3	Central_Cz	2	Confidence_mean	22	0.0850542	0.706667	0.864863
Control	G_P3	Frontal_FzF1F2	2	Confidence_mean	22	-0.0421191	0.852361	0.9025
Control	G_P3	CentroParietal_CPz	2	RT_mean_sec	22	-0.315974	0.151988	0.897025
Control	G_P3	Parietal_PzP1P2	2	RT_mean_sec	22	-0.268867	0.226309	0.897025
Control	G_P3	Occipital_OzO1O2	2	RT_mean_sec	22	0.191451	0.393379	0.897025
Control	G_P3	Central_Cz	2	RT_mean_sec	22	-0.134959	0.549297	0.897025
Control	G_P3	ParietoOccipital_POzPO1PO2	2	RT_mean_sec	22	0.00301646	0.98937	0.995277
Control	G_P3	Frontal_FzF1F2	2	RT_mean_sec	22	0.0028886	0.989821	0.995277
Athlete	G_N2	ParietoOccipital_POzPO1PO2	3	ACC_mean	25	0.239027	0.249845	0.944977
Athlete	G_N2	Parietal_PzP1P2	3	ACC_mean	25	0.223174	0.283567	0.944977
Athlete	G_N2	Occipital_OzO1O2	3	ACC_mean	25	0.0817215	0.697765	0.955809
Athlete	G_N2	Central_Cz	3	ACC_mean	25	0.0810292	0.700209	0.955809
Athlete	G_N2	Frontal_FzF1F2	3	ACC_mean	25	-0.05424	0.796789	0.955809
Athlete	G_N2	CentroParietal_CPz	3	ACC_mean	25	0.0309749	0.883148	0.970477
Athlete	G_N2	Occipital_OzO1O2	3	Confidence_mean	25	0.196397	0.346747	0.660678
Athlete	G_N2	ParietoOccipital_POzPO1PO2	3	Confidence_mean	25	0.169951	0.416685	0.689839
Athlete	G_N2	Central_Cz	3	Confidence_mean	25	-0.135933	0.517057	0.780155
Athlete	G_N2	Parietal_PzP1P2	3	Confidence_mean	25	0.118811	0.571632	0.80701
Athlete	G_N2	Frontal_FzF1F2	3	Confidence_mean	25	-0.108752	0.604835	0.826863
Athlete	G_N2	CentroParietal_CPz	3	Confidence_mean	25	0.103662	0.621937	0.826863
Athlete	G_P3	ParietoOccipital_POzPO1PO2	6	ACC_mean	25	0.450398	0.0238618	0.68722
Control	G_P3	Central_Cz	1	ACC_mean	22	0.568782	0.00573972	0.229728
Athlete	G_N2	CentroParietal_CPz	3	RT_mean_sec	25	-0.37146	0.0675105	0.231465
Athlete	G_N2	ParietoOccipital_POzPO1PO2	3	RT_mean_sec	25	-0.278683	0.177343	0.405355
Athlete	G_N2	Occipital_OzO1O2	3	RT_mean_sec	25	0.149973	0.474276	0.689856
Athlete	G_N2	Frontal_FzF1F2	3	RT_mean_sec	25	0.137766	0.51137	0.700691
Athlete	G_P2	Parietal_PzP1P2	3	ACC_mean	25	-0.147283	0.48233	0.944977
Athlete	G_P2	ParietoOccipital_POzPO1PO2	3	ACC_mean	25	-0.13603	0.516756	0.944977
Athlete	G_P2	CentroParietal_CPz	3	ACC_mean	25	-0.101325	0.629854	0.955809
Athlete	G_P2	Central_Cz	3	ACC_mean	25	0.0347375	0.869066	0.970477
Athlete	G_P2	Frontal_FzF1F2	3	ACC_mean	25	-0.0196753	0.925626	0.983913
Athlete	G_P2	Occipital_OzO1O2	3	ACC_mean	25	0.000281222	0.998936	0.998936
Athlete	G_P2	Parietal_PzP1P2	3	Confidence_mean	25	0.355404	0.0812492	0.487495
Athlete	G_P2	ParietoOccipital_POzPO1PO2	3	Confidence_mean	25	0.28979	0.159981	0.5907
Athlete	G_P2	Occipital_OzO1O2	3	Confidence_mean	25	0.233401	0.2615	0.62199
Athlete	G_P2	CentroParietal_CPz	3	Confidence_mean	25	0.0912604	0.664399	0.826863
Athlete	G_P2	Frontal_FzF1F2	3	Confidence_mean	25	-0.0744122	0.723711	0.862094
Athlete	G_P2	Central_Cz	3	Confidence_mean	25	-0.0593532	0.778081	0.885691
Control	G_P3	CentroParietal_CPz	2	ACC_mean	22	0.420521	0.051327	0.428623
Athlete	G_P2	CentroParietal_CPz	3	RT_mean_sec	25	-0.371561	0.0674301	0.231465
Athlete	G_P2	Parietal_PzP1P2	3	RT_mean_sec	25	-0.239506	0.248869	0.495273
Athlete	G_P2	ParietoOccipital_POzPO1PO2	3	RT_mean_sec	25	-0.0850514	0.686052	0.809766
Athlete	G_P2	Frontal_FzF1F2	3	RT_mean_sec	25	-0.0386577	0.854436	0.892978
Athlete	G_P2	Occipital_OzO1O2	3	RT_mean_sec	25	-0.00399586	0.984876	0.984876
Athlete	G_P3	ParietoOccipital_POzPO1PO2	3	ACC_mean	25	0.164106	0.433125	0.944977
Athlete	G_P3	Occipital_OzO1O2	3	ACC_mean	25	0.129232	0.538112	0.944977
Athlete	G_P3	Parietal_PzP1P2	3	ACC_mean	25	0.12681	0.545821	0.945765
Athlete	G_P3	Central_Cz	3	ACC_mean	25	-0.0554124	0.792489	0.955809
Athlete	G_P3	Frontal_FzF1F2	3	ACC_mean	25	-0.0179666	0.93207	0.983913
Athlete	G_P3	CentroParietal_CPz	3	ACC_mean	25	-0.0109543	0.958554	0.985941
Athlete	G_P3	ParietoOccipital_POzPO1PO2	3	Confidence_mean	25	0.28369	0.169361	0.592155
Athlete	G_P3	Occipital_OzO1O2	3	Confidence_mean	25	0.261786	0.206194	0.593838
Athlete	G_P3	Frontal_FzF1F2	3	Confidence_mean	25	-0.247329	0.233276	0.62199
Athlete	G_P3	Central_Cz	3	Confidence_mean	25	-0.23215	0.264137	0.62199
Athlete	G_P3	Parietal_PzP1P2	3	Confidence_mean	25	0.208926	0.316215	0.659926
Athlete	G_P3	CentroParietal_CPz	3	Confidence_mean	25	0.00646265	0.975541	0.997455
Control	G_P3	Central_Cz	6	ACC_mean	22	-0.567826	0.00584037	0.229728
Control	G_P3	CentroParietal_CPz	6	ACC_mean	22	-0.470567	0.0270901	0.394744
Control	G_P3	Occipital_OzO1O2	6	ACC_mean	22	0.410519	0.0577301	0.428623
Athlete	G_P3	Occipital_OzO1O2	3	RT_mean_sec	25	-0.299599	0.145678	0.374601
Athlete	G_P3	Central_Cz	3	RT_mean_sec	25	0.150077	0.473966	0.689856
Athlete	G_P3	CentroParietal_CPz	3	RT_mean_sec	25	-0.0808426	0.700868	0.815214
Control	G_N2	Central_Cz	3	ACC_mean	22	-0.238653	0.284802	0.749764
Control	G_N2	Parietal_PzP1P2	3	ACC_mean	22	-0.171126	0.446394	0.777655
Control	G_N2	CentroParietal_CPz	3	ACC_mean	22	-0.169625	0.45045	0.777655
Control	G_N2	Frontal_FzF1F2	3	ACC_mean	22	0.0472783	0.834505	0.962998
Control	G_N2	Occipital_OzO1O2	3	ACC_mean	22	-0.0353764	0.875802	0.97491
Control	G_N2	ParietoOccipital_POzPO1PO2	3	ACC_mean	22	-0.0302573	0.893667	0.97491
Control	G_N2	Central_Cz	3	Confidence_mean	22	-0.364886	0.0949773	0.463025
Control	G_N2	Frontal_FzF1F2	3	Confidence_mean	22	-0.265962	0.231559	0.590539
Control	G_N2	ParietoOccipital_POzPO1PO2	3	Confidence_mean	22	0.254698	0.252666	0.597774
Control	G_N2	Occipital_OzO1O2	3	Confidence_mean	22	0.228787	0.305774	0.659404
Control	G_N2	CentroParietal_CPz	3	Confidence_mean	22	-0.198988	0.374659	0.712486
Control	G_N2	Parietal_PzP1P2	3	Confidence_mean	22	0.0284143	0.900112	0.925829
Control	G_N2	CentroParietal_CPz	3	RT_mean_sec	22	-0.127773	0.570948	0.897025
Control	G_N2	Frontal_FzF1F2	3	RT_mean_sec	22	0.0980173	0.664322	0.948129
Control	G_N2	Occipital_OzO1O2	3	RT_mean_sec	22	-0.0786978	0.727751	0.948129
Control	G_N2	Parietal_PzP1P2	3	RT_mean_sec	22	0.0777685	0.730849	0.948129
Control	G_N2	ParietoOccipital_POzPO1PO2	3	RT_mean_sec	22	0.0208619	0.92658	0.995277
Control	G_N2	Central_Cz	3	RT_mean_sec	22	0.00930785	0.967208	0.995277
Control	G_P2	CentroParietal_CPz	3	ACC_mean	22	0.191006	0.394501	0.777655
Control	G_P2	Frontal_FzF1F2	3	ACC_mean	22	0.0734265	0.745381	0.962998
Control	G_P2	Central_Cz	3	ACC_mean	22	0.0718854	0.750559	0.962998
Control	G_P2	Occipital_OzO1O2	3	ACC_mean	22	-0.0553161	0.806846	0.962998
Control	G_P2	ParietoOccipital_POzPO1PO2	3	ACC_mean	22	-0.0539096	0.81167	0.962998
Control	G_P2	Parietal_PzP1P2	3	ACC_mean	22	0.0529898	0.81483	0.962998
Control	G_P2	Central_Cz	3	Confidence_mean	22	-0.310117	0.160146	0.512468
Control	G_P2	Frontal_FzF1F2	3	Confidence_mean	22	-0.262534	0.237856	0.590539
Control	G_P2	ParietoOccipital_POzPO1PO2	3	Confidence_mean	22	0.225997	0.311871	0.660432
Control	G_P2	Occipital_OzO1O2	3	Confidence_mean	22	0.191176	0.394073	0.719176
Control	G_P2	CentroParietal_CPz	3	Confidence_mean	22	-0.182357	0.416649	0.749968
Control	G_P2	Parietal_PzP1P2	3	Confidence_mean	22	0.124273	0.581627	0.860667
Control	G_P2	CentroParietal_CPz	3	RT_mean_sec	22	-0.40619	0.0606844	0.897025
Control	G_P2	Occipital_OzO1O2	3	RT_mean_sec	22	-0.313161	0.155869	0.897025
Control	G_P2	Parietal_PzP1P2	3	RT_mean_sec	22	-0.255571	0.250988	0.897025
Control	G_P2	ParietoOccipital_POzPO1PO2	3	RT_mean_sec	22	-0.235238	0.291958	0.897025
Control	G_P2	Frontal_FzF1F2	3	RT_mean_sec	22	0.174982	0.436057	0.897025
Control	G_P2	Central_Cz	3	RT_mean_sec	22	-0.0817813	0.717498	0.948129
Control	G_P3	CentroParietal_CPz	3	ACC_mean	22	0.1756	0.434414	0.777655
Control	G_P3	Occipital_OzO1O2	3	ACC_mean	22	-0.112748	0.617382	0.89801
Control	G_P3	Central_Cz	3	ACC_mean	22	0.0790323	0.726636	0.962998
Control	G_P3	ParietoOccipital_POzPO1PO2	3	ACC_mean	22	-0.0613517	0.78622	0.962998
Control	G_P3	Frontal_FzF1F2	3	ACC_mean	22	0.0513107	0.820603	0.962998
Control	G_P3	Parietal_PzP1P2	3	ACC_mean	22	0.0481725	0.831418	0.962998
Control	G_P3	Occipital_OzO1O2	3	Confidence_mean	22	-0.149639	0.506271	0.842243
Control	G_P3	Frontal_FzF1F2	3	Confidence_mean	22	0.105697	0.639685	0.864863
Control	G_P3	Central_Cz	3	Confidence_mean	22	0.0747303	0.741008	0.864863
Control	G_P3	ParietoOccipital_POzPO1PO2	3	Confidence_mean	22	-0.0662819	0.769473	0.869991
Control	G_P3	Parietal_PzP1P2	3	Confidence_mean	22	-0.0384415	0.865133	0.909337
Control	G_P3	CentroParietal_CPz	3	Confidence_mean	22	0.0313727	0.88977	0.921776
Control	G_P3	Central_Cz	7	ACC_mean	22	-0.612756	0.00243083	0.229728
Control	G_P3	Parietal_PzP1P2	3	RT_mean_sec	22	-0.386349	0.0757228	0.897025
Control	G_P3	Central_Cz	3	RT_mean_sec	22	-0.201392	0.368796	0.897025
Control	G_P3	Frontal_FzF1F2	3	RT_mean_sec	22	0.164618	0.464123	0.897025
Control	G_P3	Occipital_OzO1O2	3	RT_mean_sec	22	0.12425	0.581697	0.900692
Control	G_P3	ParietoOccipital_POzPO1PO2	3	RT_mean_sec	22	-0.046837	0.83603	0.973313
Athlete	G_N2	Parietal_PzP1P2	4	ACC_mean	25	0.272805	0.18704	0.907148
Athlete	G_N2	Central_Cz	4	ACC_mean	25	0.157886	0.450993	0.944977
Athlete	G_N2	ParietoOccipital_POzPO1PO2	4	ACC_mean	25	0.115587	0.582184	0.955809
Athlete	G_N2	CentroParietal_CPz	4	ACC_mean	25	0.110469	0.599111	0.955809
Athlete	G_N2	Occipital_OzO1O2	4	ACC_mean	25	-0.100889	0.631335	0.955809
Athlete	G_N2	Frontal_FzF1F2	4	ACC_mean	25	-0.0591214	0.778926	0.955809
Athlete	G_N2	ParietoOccipital_POzPO1PO2	4	Confidence_mean	25	0.307176	0.135272	0.560475
Athlete	G_N2	Occipital_OzO1O2	4	Confidence_mean	25	0.219279	0.292274	0.647498
Athlete	G_N2	Parietal_PzP1P2	4	Confidence_mean	25	0.204023	0.32796	0.660678
Athlete	G_N2	CentroParietal_CPz	4	Confidence_mean	25	0.18473	0.376693	0.664745
Athlete	G_N2	Frontal_FzF1F2	4	Confidence_mean	25	-0.151286	0.470371	0.744323
Athlete	G_N2	Central_Cz	4	Confidence_mean	25	-0.0928068	0.659045	0.826863
Control	G_P3	CentroParietal_CPz	7	ACC_mean	22	-0.511365	0.0149978	0.359948
Athlete	G_N2	Central_Cz	4	RT_mean_sec	25	-0.278848	0.177075	0.405355
Athlete	G_N2	CentroParietal_CPz	4	RT_mean_sec	25	-0.265762	0.199136	0.427994
Athlete	G_N2	Occipital_OzO1O2	4	RT_mean_sec	25	0.258344	0.212439	0.437018
Athlete	G_N2	ParietoOccipital_POzPO1PO2	4	RT_mean_sec	25	-0.110069	0.600441	0.745375
Athlete	G_N2	Frontal_FzF1F2	4	RT_mean_sec	25	0.0424267	0.840415	0.892978
Athlete	G_P2	Central_Cz	4	ACC_mean	25	0.159154	0.447318	0.944977
Athlete	G_P2	Parietal_PzP1P2	4	ACC_mean	25	0.115737	0.581693	0.955809
Athlete	G_P2	Occipital_OzO1O2	4	ACC_mean	25	0.0854691	0.684587	0.955809
Athlete	G_P2	Frontal_FzF1F2	4	ACC_mean	25	0.0573429	0.785422	0.955809
Athlete	G_P2	CentroParietal_CPz	4	ACC_mean	25	0.0472023	0.822716	0.959718
Athlete	G_P2	ParietoOccipital_POzPO1PO2	4	ACC_mean	25	0.0380935	0.856539	0.970477
Control	G_P3	ParietoOccipital_POzPO1PO2	7	ACC_mean	22	0.448045	0.0365132	0.394744
Control	G_P3	Occipital_OzO1O2	7	ACC_mean	22	0.423124	0.0497547	0.428623
Athlete	G_P2	Parietal_PzP1P2	4	Confidence_mean	25	0.278157	0.178196	0.592155
Athlete	G_P2	Frontal_FzF1F2	4	Confidence_mean	25	-0.133559	0.524473	0.780155
Athlete	G_P2	Central_Cz	4	Confidence_mean	25	-0.0891224	0.671826	0.826863
Athlete	G_P2	CentroParietal_CPz	4	Confidence_mean	25	0.0520678	0.80477	0.885691
Athlete	G_P2	Central_Cz	4	RT_mean_sec	25	-0.209317	0.31529	0.567522
Athlete	G_P2	CentroParietal_CPz	4	RT_mean_sec	25	-0.18569	0.374174	0.626523
Athlete	G_P2	Frontal_FzF1F2	4	RT_mean_sec	25	-0.157586	0.451863	0.689856
Athlete	G_P2	Occipital_OzO1O2	4	RT_mean_sec	25	0.147451	0.481826	0.69383
Athlete	G_P2	ParietoOccipital_POzPO1PO2	4	RT_mean_sec	25	0.118355	0.57312	0.730347
Athlete	G_P2	Parietal_PzP1P2	4	RT_mean_sec	25	-0.0881375	0.675258	0.808718
Control	G_P3	Central_Cz	8	ACC_mean	22	-0.442452	0.0392113	0.394744
Athlete	G_N2	ParietoOccipital_POzPO1PO2	5	Confidence_mean	25	0.400019	0.0475567	0.36043
Control	G_N2	ParietoOccipital_POzPO1PO2	2	Confidence_mean	22	0.466805	0.0285122	0.390038
Control	G_N2	Central_Cz	6	Confidence_mean	22	-0.407214	0.0599749	0.432195
Athlete	G_P3	Central_Cz	4	ACC_mean	25	-0.332721	0.104137	0.907148
Athlete	G_P3	CentroParietal_CPz	4	ACC_mean	25	-0.0324112	0.877768	0.970477
Control	G_N2	ParietoOccipital_POzPO1PO2	7	Confidence_mean	22	0.529721	0.0112283	0.390038
Control	G_N2	Occipital_OzO1O2	7	Confidence_mean	22	0.463539	0.0297945	0.390038
Athlete	G_P3	Frontal_FzF1F2	4	Confidence_mean	25	-0.338447	0.0979543	0.518069
Athlete	G_P3	Central_Cz	4	Confidence_mean	25	-0.335839	0.100736	0.518069
Athlete	G_P3	Parietal_PzP1P2	4	Confidence_mean	25	0.275367	0.18277	0.592155
Athlete	G_P3	CentroParietal_CPz	4	Confidence_mean	25	0.000672388	0.997455	0.997455
Control	G_N2	Frontal_FzF1F2	7	Confidence_mean	22	-0.431184	0.0451199	0.432195
Athlete	G_P2	ParietoOccipital_POzPO1PO2	1	Confidence_mean	25	0.39002	0.0539319	0.38831
Athlete	G_P2	Occipital_OzO1O2	4	Confidence_mean	25	0.447176	0.0250116	0.257262
Athlete	G_P2	ParietoOccipital_POzPO1PO2	4	Confidence_mean	25	0.381595	0.0598044	0.410087
Athlete	G_P3	Central_Cz	4	RT_mean_sec	25	0.309849	0.131732	0.357914
Athlete	G_P3	CentroParietal_CPz	4	RT_mean_sec	25	-0.0778524	0.71146	0.819602
Control	G_N2	Parietal_PzP1P2	4	ACC_mean	22	-0.263701	0.2357	0.715065
Control	G_N2	CentroParietal_CPz	4	ACC_mean	22	-0.205939	0.357852	0.777655
Control	G_N2	ParietoOccipital_POzPO1PO2	4	ACC_mean	22	-0.135922	0.546425	0.865611
Control	G_N2	Frontal_FzF1F2	4	ACC_mean	22	0.119324	0.596871	0.891725
Control	G_N2	Central_Cz	4	ACC_mean	22	0.0522405	0.817405	0.962998
Control	G_N2	Occipital_OzO1O2	4	ACC_mean	22	-0.0441539	0.84531	0.962998
Control	G_N2	ParietoOccipital_POzPO1PO2	4	Confidence_mean	22	0.328442	0.135603	0.476264
Control	G_N2	Frontal_FzF1F2	4	Confidence_mean	22	-0.317682	0.149665	0.489812
Control	G_N2	Occipital_OzO1O2	4	Confidence_mean	22	0.285663	0.197496	0.546911
Control	G_N2	Central_Cz	4	Confidence_mean	22	-0.202771	0.365456	0.712486
Control	G_N2	Parietal_PzP1P2	4	Confidence_mean	22	0.141525	0.529847	0.847755
Control	G_N2	CentroParietal_CPz	4	Confidence_mean	22	-0.119065	0.597672	0.860667
Control	G_N2	Parietal_PzP1P2	4	RT_mean_sec	22	0.287337	0.194767	0.897025
Control	G_N2	ParietoOccipital_POzPO1PO2	4	RT_mean_sec	22	0.214988	0.336642	0.897025
Control	G_N2	Occipital_OzO1O2	4	RT_mean_sec	22	0.143945	0.522762	0.897025
Control	G_N2	CentroParietal_CPz	4	RT_mean_sec	22	0.0842251	0.709406	0.948129
Control	G_N2	Frontal_FzF1F2	4	RT_mean_sec	22	-0.067754	0.764491	0.965673
Control	G_N2	Central_Cz	4	RT_mean_sec	22	0.0403766	0.858408	0.973313
Control	G_P2	ParietoOccipital_POzPO1PO2	4	ACC_mean	22	-0.275308	0.214951	0.715065
Control	G_P2	Central_Cz	4	ACC_mean	22	0.254934	0.252213	0.716845
Control	G_P2	Parietal_PzP1P2	4	ACC_mean	22	-0.189246	0.398956	0.777655
Control	G_P2	Occipital_OzO1O2	4	ACC_mean	22	-0.182216	0.417015	0.777655
Control	G_P2	Frontal_FzF1F2	4	ACC_mean	22	0.0856039	0.704853	0.962998
Control	G_P2	CentroParietal_CPz	4	ACC_mean	22	0.0616659	0.78515	0.962998
Control	G_P2	Frontal_FzF1F2	4	Confidence_mean	22	-0.35254	0.107574	0.463025
Control	G_P2	Occipital_OzO1O2	4	Confidence_mean	22	0.288733	0.19251	0.546911
Control	G_P2	ParietoOccipital_POzPO1PO2	4	Confidence_mean	22	0.251097	0.259666	0.603095
Control	G_P2	Parietal_PzP1P2	4	Confidence_mean	22	0.174395	0.437622	0.762939
Control	G_P2	Central_Cz	4	Confidence_mean	22	-0.133214	0.554521	0.858613
Control	G_P2	CentroParietal_CPz	4	Confidence_mean	22	-0.0481241	0.831585	0.9025
Control	G_P2	Central_Cz	4	RT_mean_sec	22	0.194596	0.385505	0.897025
Control	G_P2	ParietoOccipital_POzPO1PO2	4	RT_mean_sec	22	-0.169332	0.451245	0.897025
Control	G_P2	Occipital_OzO1O2	4	RT_mean_sec	22	-0.159475	0.478388	0.897025
Control	G_P2	CentroParietal_CPz	4	RT_mean_sec	22	-0.136751	0.543958	0.897025
Control	G_P2	Frontal_FzF1F2	4	RT_mean_sec	22	0.102368	0.650322	0.948129
Control	G_P2	Parietal_PzP1P2	4	RT_mean_sec	22	-0.0557235	0.805449	0.973313
Control	G_P3	ParietoOccipital_POzPO1PO2	4	ACC_mean	22	-0.334766	0.127791	0.657213
Control	G_P3	Occipital_OzO1O2	4	ACC_mean	22	-0.276377	0.213101	0.715065
Control	G_P3	Parietal_PzP1P2	4	ACC_mean	22	-0.254068	0.253882	0.716845
Control	G_P3	Frontal_FzF1F2	4	ACC_mean	22	0.206496	0.356525	0.777655
Control	G_P3	Central_Cz	4	ACC_mean	22	0.196497	0.38079	0.777655
Control	G_P3	CentroParietal_CPz	4	ACC_mean	22	-0.0170386	0.940009	0.991955
Control	G_P3	Frontal_FzF1F2	4	Confidence_mean	22	-0.147755	0.511699	0.842243
Control	G_P3	Central_Cz	4	Confidence_mean	22	0.12236	0.587499	0.860667
Control	G_P3	Parietal_PzP1P2	4	Confidence_mean	22	0.105037	0.641789	0.864863
Control	G_P3	ParietoOccipital_POzPO1PO2	4	Confidence_mean	22	0.0922797	0.682952	0.864863
Control	G_P3	Occipital_OzO1O2	4	Confidence_mean	22	0.0885306	0.695223	0.864863
Control	G_P3	CentroParietal_CPz	4	Confidence_mean	22	0.0700659	0.756686	0.864863
Control	G_P3	CentroParietal_CPz	4	RT_mean_sec	22	-0.322441	0.143325	0.897025
Control	G_P3	Occipital_OzO1O2	4	RT_mean_sec	22	0.200563	0.370812	0.897025
Control	G_P3	Parietal_PzP1P2	4	RT_mean_sec	22	-0.136304	0.545286	0.897025
Control	G_P3	Central_Cz	4	RT_mean_sec	22	-0.104415	0.643773	0.948129
Control	G_P3	Frontal_FzF1F2	4	RT_mean_sec	22	0.0737025	0.744454	0.955236
Control	G_P3	ParietoOccipital_POzPO1PO2	4	RT_mean_sec	22	0.052639	0.816035	0.973313
Athlete	G_N2	Parietal_PzP1P2	5	ACC_mean	25	0.253999	0.220503	0.907148
Athlete	G_N2	ParietoOccipital_POzPO1PO2	5	ACC_mean	25	0.25163	0.224984	0.907148
Athlete	G_N2	Frontal_FzF1F2	5	ACC_mean	25	-0.136384	0.515657	0.944977
Athlete	G_N2	Central_Cz	5	ACC_mean	25	0.132901	0.526535	0.944977
Athlete	G_N2	CentroParietal_CPz	5	ACC_mean	25	0.0547165	0.795041	0.955809
Athlete	G_N2	Occipital_OzO1O2	5	ACC_mean	25	0.0540888	0.797344	0.955809
Athlete	G_P2	ParietoOccipital_POzPO1PO2	5	Confidence_mean	25	0.609899	0.00120799	0.15456
Athlete	G_N2	Parietal_PzP1P2	5	Confidence_mean	25	0.273025	0.186672	0.592155
Athlete	G_N2	Occipital_OzO1O2	5	Confidence_mean	25	0.26416	0.201959	0.593838
Athlete	G_N2	Frontal_FzF1F2	5	Confidence_mean	25	-0.191562	0.358981	0.660678
Athlete	G_N2	CentroParietal_CPz	5	Confidence_mean	25	0.175083	0.402541	0.681952
Athlete	G_N2	Central_Cz	5	Confidence_mean	25	-0.0742197	0.724398	0.862094
Athlete	G_P2	Occipital_OzO1O2	5	Confidence_mean	25	0.545917	0.0047586	0.15456
Athlete	G_N2	Central_Cz	5	RT_mean_sec	25	-0.338356	0.0980506	0.306941
Athlete	G_N2	CentroParietal_CPz	5	RT_mean_sec	25	-0.335817	0.10076	0.30871
Athlete	G_N2	ParietoOccipital_POzPO1PO2	5	RT_mean_sec	25	-0.292135	0.156475	0.381905
Athlete	G_N2	Frontal_FzF1F2	5	RT_mean_sec	25	0.263855	0.2025	0.428823
Athlete	G_N2	Occipital_OzO1O2	5	RT_mean_sec	25	0.142043	0.498214	0.700691
Athlete	G_P2	Central_Cz	5	ACC_mean	25	0.153025	0.465223	0.944977
Athlete	G_P2	ParietoOccipital_POzPO1PO2	5	ACC_mean	25	-0.0675811	0.748231	0.955809
Athlete	G_P2	Parietal_PzP1P2	5	ACC_mean	25	-0.0649008	0.757918	0.955809
Athlete	G_P2	Occipital_OzO1O2	5	ACC_mean	25	0.0308035	0.88379	0.970477
Athlete	G_P2	CentroParietal_CPz	5	ACC_mean	25	-0.0158071	0.94022	0.983913
Athlete	G_P2	Frontal_FzF1F2	5	ACC_mean	25	0.00518479	0.980377	0.992395
Athlete	G_P2	Parietal_PzP1P2	5	Confidence_mean	25	0.484269	0.0141645	0.203968
Athlete	G_P2	ParietoOccipital_POzPO1PO2	6	Confidence_mean	25	0.546637	0.00469266	0.15456
Athlete	G_P2	Occipital_OzO1O2	6	Confidence_mean	25	0.494562	0.0119653	0.203968
Athlete	G_P2	Frontal_FzF1F2	5	Confidence_mean	25	-0.298943	0.146605	0.57057
Athlete	G_P2	CentroParietal_CPz	5	Confidence_mean	25	0.121278	0.563614	0.80701
Athlete	G_P2	Central_Cz	5	Confidence_mean	25	-0.11669	0.578563	0.808864
Athlete	G_P2	Central_Cz	5	RT_mean_sec	25	-0.229514	0.269753	0.517925
Athlete	G_P2	CentroParietal_CPz	5	RT_mean_sec	25	-0.221268	0.287806	0.539149
Athlete	G_P2	Parietal_PzP1P2	5	RT_mean_sec	25	-0.179262	0.391224	0.640184
Athlete	G_P2	Frontal_FzF1F2	5	RT_mean_sec	25	0.136342	0.515786	0.700691
Athlete	G_P2	ParietoOccipital_POzPO1PO2	5	RT_mean_sec	25	-0.0484321	0.818172	0.892978
Athlete	G_P2	Occipital_OzO1O2	5	RT_mean_sec	25	-0.0405919	0.847235	0.892978
Athlete	G_P3	Occipital_OzO1O2	5	ACC_mean	25	0.367324	0.0708655	0.907148
Athlete	G_P3	ParietoOccipital_POzPO1PO2	5	ACC_mean	25	0.35402	0.0825263	0.907148
Athlete	G_P3	Frontal_FzF1F2	5	ACC_mean	25	-0.247426	0.233087	0.907148
Athlete	G_P3	Central_Cz	5	ACC_mean	25	-0.213749	0.304917	0.944977
Athlete	G_P3	Parietal_PzP1P2	5	ACC_mean	25	0.208198	0.317942	0.944977
Athlete	G_P3	CentroParietal_CPz	5	ACC_mean	25	-0.146985	0.483227	0.944977
Athlete	G_P2	ParietoOccipital_POzPO1PO2	7	Confidence_mean	25	0.579785	0.00238409	0.15456
Athlete	G_P2	Occipital_OzO1O2	7	Confidence_mean	25	0.452091	0.0232747	0.257262
Athlete	G_P2	Central_Cz	7	Confidence_mean	25	-0.402897	0.0458356	0.36043
Athlete	G_P3	Frontal_FzF1F2	5	Confidence_mean	25	-0.325589	0.112236	0.521352
Athlete	G_P3	Parietal_PzP1P2	5	Confidence_mean	25	0.194191	0.352296	0.660678
Athlete	G_P3	CentroParietal_CPz	5	Confidence_mean	25	-0.0975518	0.642722	0.826863
Athlete	G_P2	ParietoOccipital_POzPO1PO2	8	Confidence_mean	25	0.539647	0.00536668	0.15456
Athlete	G_P2	Occipital_OzO1O2	8	Confidence_mean	25	0.501782	0.0105976	0.203968
Control	G_P2	ParietoOccipital_POzPO1PO2	2	Confidence_mean	22	0.415472	0.0544869	0.432195
Athlete	G_P3	Occipital_OzO1O2	5	RT_mean_sec	25	-0.380894	0.0603146	0.217133
Athlete	G_P3	Central_Cz	5	RT_mean_sec	25	0.323131	0.11513	0.332922
Athlete	G_P3	CentroParietal_CPz	5	RT_mean_sec	25	-0.0716518	0.733589	0.838387
Control	G_N2	CentroParietal_CPz	5	ACC_mean	22	-0.310078	0.1602	0.699057
Control	G_N2	Occipital_OzO1O2	5	ACC_mean	22	0.232398	0.297991	0.766262
Control	G_N2	Central_Cz	5	ACC_mean	22	-0.220108	0.324981	0.777655
Control	G_N2	ParietoOccipital_POzPO1PO2	5	ACC_mean	22	0.182835	0.415409	0.777655
Control	G_N2	Frontal_FzF1F2	5	ACC_mean	22	-0.0388997	0.86354	0.971482
Control	G_N2	Parietal_PzP1P2	5	ACC_mean	22	-0.0140201	0.950623	0.991955
Control	G_N2	ParietoOccipital_POzPO1PO2	5	Confidence_mean	22	0.299831	0.175202	0.53679
Control	G_N2	Occipital_OzO1O2	5	Confidence_mean	22	0.254409	0.253224	0.597774
Control	G_N2	CentroParietal_CPz	5	Confidence_mean	22	-0.238655	0.284798	0.630938
Control	G_N2	Parietal_PzP1P2	5	Confidence_mean	22	0.0907147	0.688065	0.864863
Control	G_N2	Central_Cz	5	Confidence_mean	22	-0.0836724	0.711233	0.864863
Control	G_N2	Frontal_FzF1F2	5	Confidence_mean	22	-0.0700453	0.756755	0.864863
Control	G_N2	Parietal_PzP1P2	5	RT_mean_sec	22	0.162839	0.469034	0.897025
Control	G_N2	ParietoOccipital_POzPO1PO2	5	RT_mean_sec	22	0.127364	0.57219	0.897025
Control	G_N2	Occipital_OzO1O2	5	RT_mean_sec	22	0.091935	0.684077	0.948129
Control	G_N2	CentroParietal_CPz	5	RT_mean_sec	22	-0.0826443	0.714637	0.948129
Control	G_N2	Central_Cz	5	RT_mean_sec	22	0.0452654	0.841463	0.973313
Control	G_N2	Frontal_FzF1F2	5	RT_mean_sec	22	0.0358342	0.874208	0.982336
Control	G_P2	Occipital_OzO1O2	5	ACC_mean	22	0.0934357	0.679184	0.958847
Control	G_P2	Parietal_PzP1P2	5	ACC_mean	22	0.0645262	0.775425	0.962998
Control	G_P2	ParietoOccipital_POzPO1PO2	5	ACC_mean	22	0.0545974	0.80931	0.962998
Control	G_P2	Central_Cz	5	ACC_mean	22	0.0339133	0.880903	0.97491
Control	G_P2	Frontal_FzF1F2	5	ACC_mean	22	-0.0311635	0.890501	0.97491
Control	G_P2	CentroParietal_CPz	5	ACC_mean	22	0.0146037	0.94857	0.991955
Control	G_P2	Central_Cz	5	Confidence_mean	22	0.196419	0.380982	0.712486
Control	G_P2	ParietoOccipital_POzPO1PO2	5	Confidence_mean	22	0.136959	0.543339	0.850443
Control	G_P2	Frontal_FzF1F2	5	Confidence_mean	22	-0.114482	0.611945	0.860667
Control	G_P2	Occipital_OzO1O2	5	Confidence_mean	22	0.112031	0.619635	0.860667
Control	G_P2	Parietal_PzP1P2	5	Confidence_mean	22	0.0809419	0.720285	0.864863
Control	G_P2	CentroParietal_CPz	5	Confidence_mean	22	-0.00790681	0.972142	0.97894
Control	G_P2	Central_Cz	5	RT_mean_sec	22	0.291668	0.187823	0.897025
Control	G_P2	Occipital_OzO1O2	5	RT_mean_sec	22	-0.24656	0.268662	0.897025
Control	G_P2	ParietoOccipital_POzPO1PO2	5	RT_mean_sec	22	-0.242894	0.276071	0.897025
Control	G_P2	CentroParietal_CPz	5	RT_mean_sec	22	-0.226545	0.310667	0.897025
Control	G_P2	Parietal_PzP1P2	5	RT_mean_sec	22	-0.198206	0.376578	0.897025
Control	G_P2	Frontal_FzF1F2	5	RT_mean_sec	22	0.183419	0.413894	0.897025
Control	G_P3	Parietal_PzP1P2	5	ACC_mean	22	0.237901	0.286368	0.749764
Control	G_P3	Frontal_FzF1F2	5	ACC_mean	22	-0.196478	0.380837	0.777655
Control	G_P3	ParietoOccipital_POzPO1PO2	5	ACC_mean	22	0.172048	0.44391	0.777655
Control	G_P3	CentroParietal_CPz	5	ACC_mean	22	0.148644	0.509133	0.862531
Control	G_P3	Occipital_OzO1O2	5	ACC_mean	22	0.0461648	0.838353	0.962998
Control	G_P3	Central_Cz	5	ACC_mean	22	0.0429991	0.849311	0.962998
Control	G_P3	Parietal_PzP1P2	5	Confidence_mean	22	0.137369	0.54212	0.850443
Control	G_P3	Frontal_FzF1F2	5	Confidence_mean	22	-0.123639	0.583571	0.860667
Control	G_P3	ParietoOccipital_POzPO1PO2	5	Confidence_mean	22	0.114232	0.612728	0.860667
Control	G_P3	Central_Cz	5	Confidence_mean	22	0.111409	0.621593	0.860667
Control	G_P3	Occipital_OzO1O2	5	Confidence_mean	22	0.0709794	0.753608	0.864863
Control	G_P3	CentroParietal_CPz	5	Confidence_mean	22	0.0467095	0.83647	0.9025
Control	G_P2	Frontal_FzF1F2	7	Confidence_mean	22	-0.499856	0.0178446	0.390038
Control	G_P3	Parietal_PzP1P2	5	RT_mean_sec	22	-0.283301	0.201389	0.897025
Control	G_P3	Occipital_OzO1O2	5	RT_mean_sec	22	0.174755	0.436663	0.897025
Control	G_P3	Frontal_FzF1F2	5	RT_mean_sec	22	0.153901	0.494093	0.897025
Control	G_P3	Central_Cz	5	RT_mean_sec	22	-0.153322	0.495739	0.897025
Control	G_P3	ParietoOccipital_POzPO1PO2	5	RT_mean_sec	22	-0.0169812	0.940211	0.995277
Athlete	G_N2	Central_Cz	6	ACC_mean	25	0.299533	0.145771	0.907148
Athlete	G_N2	Parietal_PzP1P2	6	ACC_mean	25	0.281628	0.172617	0.907148
Athlete	G_N2	Occipital_OzO1O2	6	ACC_mean	25	-0.169051	0.419194	0.944977
Athlete	G_N2	ParietoOccipital_POzPO1PO2	6	ACC_mean	25	0.160092	0.44461	0.944977
Athlete	G_N2	Frontal_FzF1F2	6	ACC_mean	25	0.100668	0.632087	0.955809
Athlete	G_N2	CentroParietal_CPz	6	ACC_mean	25	0.0132838	0.94975	0.983913
Athlete	G_N2	Occipital_OzO1O2	6	Confidence_mean	25	0.365895	0.0720539	0.45112
Athlete	G_N2	ParietoOccipital_POzPO1PO2	6	Confidence_mean	25	0.328421	0.108966	0.521352
Athlete	G_N2	Central_Cz	6	Confidence_mean	25	-0.27046	0.19101	0.592155
Athlete	G_N2	Frontal_FzF1F2	6	Confidence_mean	25	-0.193762	0.353383	0.660678
Athlete	G_N2	Parietal_PzP1P2	6	Confidence_mean	25	0.0531597	0.800756	0.885691
Athlete	G_N2	CentroParietal_CPz	6	Confidence_mean	25	0.00687314	0.973988	0.997455
Athlete	G_P3	Occipital_OzO1O2	4	Confidence_mean	25	0.526164	0.00689837	0.165561
Athlete	G_N2	CentroParietal_CPz	6	RT_mean_sec	25	-0.198575	0.341318	0.599388
Athlete	G_N2	Frontal_FzF1F2	6	RT_mean_sec	25	0.193384	0.35434	0.610253
Athlete	G_N2	ParietoOccipital_POzPO1PO2	6	RT_mean_sec	25	-0.192738	0.355981	0.610253
Athlete	G_N2	Occipital_OzO1O2	6	RT_mean_sec	25	0.174834	0.403221	0.646514
Athlete	G_N2	Central_Cz	6	RT_mean_sec	25	-0.127272	0.544345	0.719135
Athlete	G_P3	ParietoOccipital_POzPO1PO2	4	Confidence_mean	25	0.461017	0.0203709	0.257262
Athlete	G_P2	Frontal_FzF1F2	6	ACC_mean	25	0.274877	0.183581	0.907148
Athlete	G_P2	CentroParietal_CPz	6	ACC_mean	25	0.153467	0.463921	0.944977
Athlete	G_P2	Parietal_PzP1P2	6	ACC_mean	25	0.150172	0.473683	0.944977
Athlete	G_P2	Occipital_OzO1O2	6	ACC_mean	25	-0.0537846	0.798461	0.955809
Athlete	G_P2	ParietoOccipital_POzPO1PO2	6	ACC_mean	25	0.0292528	0.889604	0.970477
Athlete	G_P3	Occipital_OzO1O2	5	Confidence_mean	25	0.485248	0.013942	0.203968
Athlete	G_P3	Central_Cz	5	Confidence_mean	25	-0.456971	0.0216484	0.257262
Athlete	G_P2	Frontal_FzF1F2	6	Confidence_mean	25	-0.310623	0.130719	0.560475
Athlete	G_P2	Parietal_PzP1P2	6	Confidence_mean	25	0.292487	0.155954	0.5907
Athlete	G_P2	Central_Cz	6	Confidence_mean	25	-0.211124	0.311034	0.659926
Athlete	G_P2	CentroParietal_CPz	6	Confidence_mean	25	0.0196325	0.925788	0.983043
Athlete	G_P2	Central_Cz	6	RT_mean_sec	25	-0.322739	0.115598	0.332922
Athlete	G_P2	Frontal_FzF1F2	6	RT_mean_sec	25	-0.287806	0.162992	0.386903
Athlete	G_P2	CentroParietal_CPz	6	RT_mean_sec	25	-0.273553	0.185788	0.411591
Athlete	G_P2	Occipital_OzO1O2	6	RT_mean_sec	25	0.238425	0.251076	0.495273
Athlete	G_P2	ParietoOccipital_POzPO1PO2	6	RT_mean_sec	25	0.216244	0.29917	0.547431
Athlete	G_P2	Parietal_PzP1P2	6	RT_mean_sec	25	-0.111361	0.596145	0.745375
Athlete	G_P3	ParietoOccipital_POzPO1PO2	5	Confidence_mean	25	0.412561	0.0404123	0.342316
Athlete	G_P3	CentroParietal_CPz	8	Confidence_mean	25	0.437128	0.0288873	0.277318
Athlete	G_P3	Frontal_FzF1F2	6	ACC_mean	25	-0.321533	0.117042	0.907148
Athlete	G_P3	Central_Cz	6	ACC_mean	25	-0.288205	0.162383	0.907148
Athlete	G_P3	Parietal_PzP1P2	6	ACC_mean	25	0.271568	0.189127	0.907148
Athlete	G_P3	CentroParietal_CPz	6	ACC_mean	25	-0.157276	0.452766	0.944977
Athlete	G_P3	ParietoOccipital_POzPO1PO2	6	Confidence_mean	25	0.131501	0.530939	0.780155
Athlete	G_P3	Occipital_OzO1O2	6	Confidence_mean	25	0.102473	0.625959	0.826863
Athlete	G_P3	CentroParietal_CPz	6	Confidence_mean	25	0.0766209	0.715838	0.862094
Athlete	G_P3	Frontal_FzF1F2	6	Confidence_mean	25	0.0754914	0.719861	0.862094
Athlete	G_P3	Parietal_PzP1P2	6	Confidence_mean	25	0.0637925	0.761934	0.884827
Athlete	G_P3	Central_Cz	6	Confidence_mean	25	0.0527592	0.802228	0.885691
Athlete	G_P3	Central_Cz	8	Confidence_mean	25	0.413718	0.0397985	0.342316
Control	G_P3	Occipital_OzO1O2	6	Confidence_mean	22	0.553784	0.0074965	0.390038
Control	G_P3	Central_Cz	6	Confidence_mean	22	-0.490788	0.0203825	0.390038
Control	G_P3	Frontal_FzF1F2	6	Confidence_mean	22	-0.437816	0.0415641	0.427517
Athlete	G_P3	Parietal_PzP1P2	6	RT_mean_sec	25	-0.306155	0.136642	0.364378
Athlete	G_P3	CentroParietal_CPz	6	RT_mean_sec	25	0.16971	0.417356	0.660431
Control	G_P3	CentroParietal_CPz	6	Confidence_mean	22	-0.420101	0.0515846	0.432195
Control	G_N2	CentroParietal_CPz	6	ACC_mean	22	-0.326969	0.13747	0.67954
Control	G_N2	ParietoOccipital_POzPO1PO2	6	ACC_mean	22	0.202584	0.365908	0.777655
Control	G_N2	Occipital_OzO1O2	6	ACC_mean	22	0.180658	0.421079	0.777655
Control	G_N2	Frontal_FzF1F2	6	ACC_mean	22	-0.011983	0.957791	0.992244
Control	G_N2	Parietal_PzP1P2	6	ACC_mean	22	0.0049525	0.982549	0.993331
Control	G_P3	Occipital_OzO1O2	7	Confidence_mean	22	0.56581	0.00605755	0.390038
Control	G_N2	Occipital_OzO1O2	6	Confidence_mean	22	0.347963	0.112541	0.463025
Control	G_N2	ParietoOccipital_POzPO1PO2	6	Confidence_mean	22	0.34226	0.118959	0.46814
Control	G_N2	CentroParietal_CPz	6	Confidence_mean	22	-0.338196	0.123692	0.468729
Control	G_N2	Frontal_FzF1F2	6	Confidence_mean	22	-0.200321	0.3714	0.712486
Control	G_N2	Parietal_PzP1P2	6	Confidence_mean	22	0.0753004	0.739099	0.864863
Control	G_N2	Frontal_FzF1F2	6	RT_mean_sec	22	0.300307	0.174484	0.897025
Control	G_N2	CentroParietal_CPz	6	RT_mean_sec	22	-0.229983	0.303181	0.897025
Control	G_N2	Parietal_PzP1P2	6	RT_mean_sec	22	-0.194809	0.384974	0.897025
Control	G_N2	ParietoOccipital_POzPO1PO2	6	RT_mean_sec	22	-0.139691	0.535246	0.897025
Control	G_N2	Occipital_OzO1O2	6	RT_mean_sec	22	-0.0443593	0.844599	0.973313
Control	G_N2	Central_Cz	6	RT_mean_sec	22	-0.0162295	0.942853	0.995277
Control	G_P2	Occipital_OzO1O2	6	ACC_mean	22	-0.140692	0.532297	0.865611
Control	G_P2	Central_Cz	6	ACC_mean	22	-0.120466	0.593338	0.891725
Control	G_P2	Frontal_FzF1F2	6	ACC_mean	22	0.120398	0.593547	0.891725
Control	G_P2	CentroParietal_CPz	6	ACC_mean	22	-0.0955616	0.672273	0.958488
Control	G_P2	ParietoOccipital_POzPO1PO2	6	ACC_mean	22	-0.0484965	0.8303	0.962998
Control	G_P2	Parietal_PzP1P2	6	ACC_mean	22	0.00282194	0.990056	0.993331
Control	G_P2	ParietoOccipital_POzPO1PO2	6	Confidence_mean	22	0.124959	0.579525	0.860667
Control	G_P2	CentroParietal_CPz	6	Confidence_mean	22	-0.0945034	0.67571	0.864863
Control	G_P2	Parietal_PzP1P2	6	Confidence_mean	22	0.0848903	0.707208	0.864863
Control	G_P2	Central_Cz	6	Confidence_mean	22	-0.0774296	0.73198	0.864863
Control	G_P2	Frontal_FzF1F2	6	Confidence_mean	22	-0.0764755	0.735168	0.864863
Control	G_P2	Occipital_OzO1O2	6	Confidence_mean	22	0.0762381	0.735961	0.864863
Control	G_P2	ParietoOccipital_POzPO1PO2	6	RT_mean_sec	22	-0.302279	0.171534	0.897025
Control	G_P2	CentroParietal_CPz	6	RT_mean_sec	22	-0.272163	0.220448	0.897025
Control	G_P2	Parietal_PzP1P2	6	RT_mean_sec	22	-0.258343	0.245705	0.897025
Control	G_P2	Frontal_FzF1F2	6	RT_mean_sec	22	0.255645	0.250846	0.897025
Control	G_P2	Occipital_OzO1O2	6	RT_mean_sec	22	-0.248104	0.265578	0.897025
Control	G_P2	Central_Cz	6	RT_mean_sec	22	0.0617827	0.784752	0.973313
Control	G_P3	ParietoOccipital_POzPO1PO2	7	Confidence_mean	22	0.544853	0.00873887	0.390038
Control	G_P3	Frontal_FzF1F2	7	Confidence_mean	22	-0.510383	0.0152254	0.390038
Control	G_P3	Central_Cz	7	Confidence_mean	22	-0.476556	0.0249427	0.390038
Control	G_P3	ParietoOccipital_POzPO1PO2	6	ACC_mean	22	0.316536	0.15122	0.680491
Control	G_P3	Frontal_FzF1F2	6	ACC_mean	22	-0.26546	0.232475	0.715065
Control	G_P3	Parietal_PzP1P2	6	ACC_mean	22	-0.0571266	0.800645	0.962998
Control	G_P3	CentroParietal_CPz	7	Confidence_mean	22	-0.443449	0.0387192	0.427517
Control	G_P3	ParietoOccipital_POzPO1PO2	8	Confidence_mean	22	0.479932	0.0237937	0.390038
Control	G_P3	Occipital_OzO1O2	8	Confidence_mean	22	0.442359	0.0392574	0.427517
Athlete	G_N2	Central_Cz	1	RT_mean_sec	25	-0.43678	0.0290297	0.16078
Control	G_P3	ParietoOccipital_POzPO1PO2	6	Confidence_mean	22	0.39271	0.070625	0.432195
Control	G_P3	Parietal_PzP1P2	6	Confidence_mean	22	0.020878	0.926523	0.946236
Athlete	G_N2	Parietal_PzP1P2	1	RT_mean_sec	25	-0.387324	0.0557605	0.217014
Athlete	G_N2	Parietal_PzP1P2	2	RT_mean_sec	25	-0.509608	0.00926414	0.0952883
Control	G_P3	CentroParietal_CPz	6	RT_mean_sec	22	-0.338165	0.123729	0.897025
Control	G_P3	ParietoOccipital_POzPO1PO2	6	RT_mean_sec	22	-0.278882	0.208813	0.897025
Control	G_P3	Occipital_OzO1O2	6	RT_mean_sec	22	-0.0793414	0.725607	0.948129
Control	G_P3	Central_Cz	6	RT_mean_sec	22	0.00134015	0.995277	0.995277
Athlete	G_N2	CentroParietal_CPz	7	ACC_mean	25	0.254589	0.219396	0.907148
Athlete	G_N2	Frontal_FzF1F2	7	ACC_mean	25	-0.190078	0.362785	0.944977
Athlete	G_N2	Occipital_OzO1O2	7	ACC_mean	25	-0.0978542	0.641687	0.955809
Athlete	G_N2	Parietal_PzP1P2	7	ACC_mean	25	0.0887769	0.673029	0.955809
Athlete	G_N2	Central_Cz	7	ACC_mean	25	0.0849926	0.686258	0.955809
Athlete	G_N2	ParietoOccipital_POzPO1PO2	7	ACC_mean	25	0.0250264	0.905478	0.980368
Athlete	G_N2	Central_Cz	7	Confidence_mean	25	-0.261989	0.20583	0.593838
Athlete	G_N2	Occipital_OzO1O2	7	Confidence_mean	25	0.244374	0.239089	0.62199
Athlete	G_N2	ParietoOccipital_POzPO1PO2	7	Confidence_mean	25	0.223633	0.282553	0.635744
Athlete	G_N2	Frontal_FzF1F2	7	Confidence_mean	25	-0.169918	0.416778	0.689839
Athlete	G_N2	Parietal_PzP1P2	7	Confidence_mean	25	0.0498455	0.812956	0.885691
Athlete	G_N2	CentroParietal_CPz	7	Confidence_mean	25	0.00113105	0.995719	0.997455
Athlete	G_N2	Parietal_PzP1P2	7	RT_mean_sec	25	-0.329485	0.107756	0.323268
Athlete	G_N2	Frontal_FzF1F2	7	RT_mean_sec	25	0.320569	0.118207	0.333761
Athlete	G_N2	ParietoOccipital_POzPO1PO2	7	RT_mean_sec	25	-0.22105	0.288295	0.539149
Athlete	G_N2	Central_Cz	7	RT_mean_sec	25	0.123025	0.557964	0.730347
Athlete	G_N2	Occipital_OzO1O2	7	RT_mean_sec	25	-0.0333643	0.874201	0.892978
Athlete	G_N2	CentroParietal_CPz	7	RT_mean_sec	25	-0.00425745	0.983886	0.984876
Athlete	G_N2	Central_Cz	2	RT_mean_sec	25	-0.457643	0.021432	0.140472
Athlete	G_P2	Parietal_PzP1P2	7	ACC_mean	25	0.301211	0.143417	0.907148
Athlete	G_P2	Central_Cz	7	ACC_mean	25	0.297048	0.149307	0.907148
Athlete	G_P2	Frontal_FzF1F2	7	ACC_mean	25	-0.285476	0.166576	0.907148
Athlete	G_P2	Occipital_OzO1O2	7	ACC_mean	25	-0.277886	0.178637	0.907148
Athlete	G_P2	ParietoOccipital_POzPO1PO2	7	ACC_mean	25	0.00382999	0.985504	0.992395
Athlete	G_N2	CentroParietal_CPz	2	RT_mean_sec	25	-0.396863	0.0495017	0.209639
Athlete	G_N2	Parietal_PzP1P2	3	RT_mean_sec	25	-0.594268	0.00173343	0.0317215
Athlete	G_N2	Central_Cz	3	RT_mean_sec	25	-0.40572	0.0441955	0.20004
Athlete	G_P2	Parietal_PzP1P2	7	Confidence_mean	25	0.234531	0.25913	0.62199
Athlete	G_P2	CentroParietal_CPz	7	Confidence_mean	25	-0.191375	0.359459	0.660678
Athlete	G_P2	Frontal_FzF1F2	7	Confidence_mean	25	-0.181063	0.386403	0.664745
Athlete	G_P2	CentroParietal_CPz	7	RT_mean_sec	25	-0.200369	0.336884	0.598905
Athlete	G_P2	Parietal_PzP1P2	7	RT_mean_sec	25	-0.153657	0.46336	0.689856
Athlete	G_P2	Central_Cz	7	RT_mean_sec	25	-0.132483	0.527847	0.705317
Athlete	G_P2	Frontal_FzF1F2	7	RT_mean_sec	25	0.100142	0.633877	0.780156
Athlete	G_P2	ParietoOccipital_POzPO1PO2	7	RT_mean_sec	25	0.0567966	0.787421	0.878981
Athlete	G_P2	Occipital_OzO1O2	7	RT_mean_sec	25	-0.0333179	0.874375	0.892978
Athlete	G_P3	CentroParietal_CPz	7	ACC_mean	25	0.177162	0.396889	0.944977
Athlete	G_P3	ParietoOccipital_POzPO1PO2	7	ACC_mean	25	0.157837	0.451136	0.944977
Athlete	G_P3	Central_Cz	7	ACC_mean	25	0.152343	0.46724	0.944977
Athlete	G_P3	Parietal_PzP1P2	7	ACC_mean	25	0.151946	0.468414	0.944977
Athlete	G_P3	Occipital_OzO1O2	7	ACC_mean	25	0.0563909	0.788905	0.955809
Athlete	G_P3	Frontal_FzF1F2	7	ACC_mean	25	-0.0296464	0.888128	0.970477
Athlete	G_P3	CentroParietal_CPz	7	Confidence_mean	25	0.231578	0.26535	0.62199
Athlete	G_P3	Central_Cz	7	Confidence_mean	25	0.230426	0.267801	0.62199
Athlete	G_P3	Frontal_FzF1F2	7	Confidence_mean	25	0.209269	0.315403	0.659926
Athlete	G_P3	Occipital_OzO1O2	7	Confidence_mean	25	-0.148369	0.47907	0.749849
Athlete	G_P3	Parietal_PzP1P2	7	Confidence_mean	25	0.0899918	0.668802	0.826863
Athlete	G_P3	ParietoOccipital_POzPO1PO2	7	Confidence_mean	25	-0.0157657	0.940376	0.988424
Athlete	G_N2	Parietal_PzP1P2	4	RT_mean_sec	25	-0.451692	0.023412	0.140472
Athlete	G_N2	Parietal_PzP1P2	5	RT_mean_sec	25	-0.621227	0.000918832	0.022052
Athlete	G_N2	Parietal_PzP1P2	6	RT_mean_sec	25	-0.452761	0.0230459	0.140472
Athlete	G_P2	Central_Cz	1	RT_mean_sec	25	-0.394569	0.050954	0.209639
Athlete	G_P2	Central_Cz	2	RT_mean_sec	25	-0.542239	0.0051078	0.0612935
Athlete	G_P3	Parietal_PzP1P2	7	RT_mean_sec	25	-0.153601	0.463526	0.689856
Athlete	G_P2	CentroParietal_CPz	2	RT_mean_sec	25	-0.472563	0.0170589	0.129289
Athlete	G_P2	Frontal_FzF1F2	2	RT_mean_sec	25	-0.388279	0.0551071	0.217014
Athlete	G_P2	Central_Cz	3	RT_mean_sec	25	-0.405271	0.0444534	0.20004
Athlete	G_P3	Frontal_FzF1F2	3	RT_mean_sec	25	0.45383	0.0226843	0.140472
Control	G_N2	Occipital_OzO1O2	7	ACC_mean	22	0.401575	0.063959	0.428623
Control	G_N2	CentroParietal_CPz	7	ACC_mean	22	-0.284198	0.199904	0.715065
Athlete	G_P3	ParietoOccipital_POzPO1PO2	3	RT_mean_sec	25	-0.411072	0.041213	0.197822
Athlete	G_P3	Parietal_PzP1P2	3	RT_mean_sec	25	-0.399373	0.0479496	0.209234
Athlete	G_P3	Frontal_FzF1F2	4	RT_mean_sec	25	0.484321	0.0141526	0.119881
Control	G_N2	Central_Cz	7	Confidence_mean	22	-0.396111	0.0680078	0.432195
Control	G_N2	Parietal_PzP1P2	7	Confidence_mean	22	0.348921	0.111487	0.463025
Control	G_N2	CentroParietal_CPz	7	Confidence_mean	22	-0.321766	0.144211	0.48294
Control	G_N2	Frontal_FzF1F2	7	RT_mean_sec	22	0.284313	0.199714	0.897025
Control	G_N2	CentroParietal_CPz	7	RT_mean_sec	22	-0.216043	0.334219	0.897025
Control	G_N2	Parietal_PzP1P2	7	RT_mean_sec	22	-0.200674	0.370541	0.897025
Control	G_N2	Central_Cz	7	RT_mean_sec	22	0.127065	0.5731	0.897025
Control	G_N2	ParietoOccipital_POzPO1PO2	7	RT_mean_sec	22	-0.0806867	0.721132	0.948129
Control	G_N2	Occipital_OzO1O2	7	RT_mean_sec	22	-0.0209994	0.926097	0.995277
Athlete	G_P3	Parietal_PzP1P2	4	RT_mean_sec	25	-0.419238	0.0369713	0.19718
Athlete	G_P3	ParietoOccipital_POzPO1PO2	4	RT_mean_sec	25	-0.412511	0.040439	0.197822
Control	G_P2	Central_Cz	7	ACC_mean	22	-0.297818	0.178258	0.715065
Control	G_P2	ParietoOccipital_POzPO1PO2	7	ACC_mean	22	0.26824	0.227435	0.715065
Control	G_P2	Occipital_OzO1O2	7	ACC_mean	22	0.229814	0.303548	0.766858
Control	G_P2	CentroParietal_CPz	7	ACC_mean	22	0.202229	0.366767	0.777655
Athlete	G_P3	Occipital_OzO1O2	4	RT_mean_sec	25	-0.381612	0.0597923	0.217133
Control	G_P2	Parietal_PzP1P2	7	Confidence_mean	22	0.40033	0.064865	0.432195
Control	G_P2	ParietoOccipital_POzPO1PO2	7	Confidence_mean	22	0.38585	0.0761339	0.438531
Control	G_P2	Occipital_OzO1O2	7	Confidence_mean	22	0.349652	0.110688	0.463025
Control	G_P2	Central_Cz	7	Confidence_mean	22	-0.27506	0.21538	0.585182
Control	G_P2	CentroParietal_CPz	7	Confidence_mean	22	0.0324379	0.886051	0.921776
Control	G_P2	CentroParietal_CPz	7	RT_mean_sec	22	-0.315565	0.152548	0.897025
Control	G_P2	ParietoOccipital_POzPO1PO2	7	RT_mean_sec	22	-0.264683	0.233897	0.897025
Control	G_P2	Parietal_PzP1P2	7	RT_mean_sec	22	-0.253693	0.254608	0.897025
Control	G_P2	Frontal_FzF1F2	7	RT_mean_sec	22	0.227172	0.309294	0.897025
Control	G_P2	Occipital_OzO1O2	7	RT_mean_sec	22	-0.190299	0.396287	0.897025
Control	G_P2	Central_Cz	7	RT_mean_sec	22	0.0824602	0.715247	0.948129
Athlete	G_P3	Frontal_FzF1F2	5	RT_mean_sec	25	0.588246	0.0019826	0.0317215
Athlete	G_P3	ParietoOccipital_POzPO1PO2	5	RT_mean_sec	25	-0.484511	0.0141092	0.119881
Athlete	G_P3	Parietal_PzP1P2	5	RT_mean_sec	25	-0.478011	0.015657	0.125256
Athlete	G_P3	Central_Cz	6	RT_mean_sec	25	0.651488	0.000419149	0.0157357
Control	G_P3	Frontal_FzF1F2	7	ACC_mean	22	-0.399487	0.0654841	0.428623
Control	G_P3	Parietal_PzP1P2	7	ACC_mean	22	0.204792	0.360594	0.777655
Athlete	G_P3	Occipital_OzO1O2	6	RT_mean_sec	25	-0.649949	0.000437103	0.0157357
Athlete	G_P3	Frontal_FzF1F2	6	RT_mean_sec	25	0.591503	0.00184429	0.0317215
Athlete	G_P3	ParietoOccipital_POzPO1PO2	6	RT_mean_sec	25	-0.485535	0.0138773	0.119881
Athlete	G_P3	Central_Cz	7	RT_mean_sec	25	0.721389	4.71456e-05	0.00678897
Athlete	G_P3	Occipital_OzO1O2	7	RT_mean_sec	25	-0.634957	0.000650119	0.0187234
Control	G_P3	Parietal_PzP1P2	7	Confidence_mean	22	0.263716	0.235674	0.590539
Athlete	G_P3	Frontal_FzF1F2	7	RT_mean_sec	25	0.57247	0.00278517	0.0401065
Athlete	G_P3	ParietoOccipital_POzPO1PO2	7	RT_mean_sec	25	-0.442156	0.0268916	0.154896
Control	G_P3	Frontal_FzF1F2	7	RT_mean_sec	22	0.383446	0.0781386	0.897025
Control	G_P3	ParietoOccipital_POzPO1PO2	7	RT_mean_sec	22	-0.191802	0.392498	0.897025
Control	G_P3	Occipital_OzO1O2	7	RT_mean_sec	22	-0.0466041	0.836834	0.973313
Control	G_P3	Central_Cz	7	RT_mean_sec	22	0.003729	0.98686	0.995277
Athlete	G_N2	Central_Cz	8	ACC_mean	25	0.316222	0.123563	0.907148
Athlete	G_N2	Frontal_FzF1F2	8	ACC_mean	25	-0.140984	0.501456	0.944977
Athlete	G_N2	CentroParietal_CPz	8	ACC_mean	25	0.131176	0.531965	0.944977
Athlete	G_N2	Parietal_PzP1P2	8	ACC_mean	25	0.0830286	0.693159	0.955809
Athlete	G_N2	ParietoOccipital_POzPO1PO2	8	ACC_mean	25	0.0652472	0.756664	0.955809
Athlete	G_N2	Occipital_OzO1O2	8	ACC_mean	25	-0.0525097	0.803145	0.955809
Athlete	G_N2	Occipital_OzO1O2	8	Confidence_mean	25	0.206209	0.322693	0.660678
Athlete	G_N2	ParietoOccipital_POzPO1PO2	8	Confidence_mean	25	0.189319	0.364741	0.660678
Athlete	G_N2	Central_Cz	8	Confidence_mean	25	-0.119364	0.56983	0.80701
Athlete	G_N2	CentroParietal_CPz	8	Confidence_mean	25	0.105993	0.614081	0.826863
Athlete	G_N2	Parietal_PzP1P2	8	Confidence_mean	25	0.0997752	0.635127	0.826863
Athlete	G_N2	Frontal_FzF1F2	8	Confidence_mean	25	-0.0524429	0.803391	0.885691
Athlete	G_N2	Frontal_FzF1F2	8	RT_mean_sec	25	0.299744	0.145473	0.374601
Athlete	G_N2	Parietal_PzP1P2	8	RT_mean_sec	25	-0.294574	0.152887	0.379582
Athlete	G_N2	Central_Cz	8	RT_mean_sec	25	0.189826	0.363434	0.615699
Athlete	G_N2	ParietoOccipital_POzPO1PO2	8	RT_mean_sec	25	-0.139236	0.506828	0.700691
Athlete	G_N2	CentroParietal_CPz	8	RT_mean_sec	25	0.0869088	0.679548	0.808718
Athlete	G_N2	Occipital_OzO1O2	8	RT_mean_sec	25	0.0468486	0.824024	0.892978
Athlete	G_P2	Central_Cz	8	ACC_mean	25	0.3671	0.0710509	0.907148
Athlete	G_P2	Occipital_OzO1O2	8	ACC_mean	25	-0.327143	0.110432	0.907148
Athlete	G_P2	CentroParietal_CPz	8	ACC_mean	25	0.250136	0.227842	0.907148
Athlete	G_P2	Parietal_PzP1P2	8	ACC_mean	25	0.136364	0.515717	0.944977
Athlete	G_P2	Frontal_FzF1F2	8	ACC_mean	25	-0.0943515	0.653714	0.955809
Athlete	G_P2	ParietoOccipital_POzPO1PO2	8	ACC_mean	25	-0.0628218	0.765457	0.955809
Athlete	G_P3	CentroParietal_CPz	7	RT_mean_sec	25	0.384736	0.0575603	0.217133
Athlete	G_P3	Central_Cz	8	RT_mean_sec	25	0.683795	0.000164191	0.0118218
Athlete	G_P2	Central_Cz	8	Confidence_mean	25	-0.301991	0.142332	0.56933
Athlete	G_P2	Parietal_PzP1P2	8	Confidence_mean	25	0.231356	0.26582	0.62199
Athlete	G_P2	Frontal_FzF1F2	8	Confidence_mean	25	-0.13195	0.529524	0.780155
Athlete	G_P2	CentroParietal_CPz	8	Confidence_mean	25	-0.0598208	0.776376	0.885691
Athlete	G_P2	Parietal_PzP1P2	8	RT_mean_sec	25	-0.132121	0.528988	0.705317
Athlete	G_P2	Frontal_FzF1F2	8	RT_mean_sec	25	0.113339	0.589592	0.744748
Athlete	G_P2	Central_Cz	8	RT_mean_sec	25	-0.0658392	0.754522	0.848838
Athlete	G_P2	CentroParietal_CPz	8	RT_mean_sec	25	-0.0512295	0.807856	0.892978
Athlete	G_P2	ParietoOccipital_POzPO1PO2	8	RT_mean_sec	25	0.0340458	0.871652	0.892978
Athlete	G_P2	Occipital_OzO1O2	8	RT_mean_sec	25	0.0228774	0.913564	0.926431
Athlete	G_P3	Parietal_PzP1P2	8	ACC_mean	25	0.160662	0.442971	0.944977
Athlete	G_P3	ParietoOccipital_POzPO1PO2	8	ACC_mean	25	0.1503	0.473302	0.944977
Athlete	G_P3	Central_Cz	8	ACC_mean	25	0.132746	0.527022	0.944977
Athlete	G_P3	CentroParietal_CPz	8	ACC_mean	25	0.11657	0.578959	0.955809
Athlete	G_P3	Frontal_FzF1F2	8	ACC_mean	25	-0.105249	0.616583	0.955809
Athlete	G_P3	Occipital_OzO1O2	8	ACC_mean	25	0.0561263	0.789874	0.955809
Athlete	G_P3	Occipital_OzO1O2	8	RT_mean_sec	25	-0.556413	0.00387073	0.0506713
Athlete	G_P3	Frontal_FzF1F2	8	RT_mean_sec	25	0.514652	0.00848103	0.0939437
Athlete	G_P3	Frontal_FzF1F2	8	Confidence_mean	25	0.271743	0.188831	0.592155
Athlete	G_P3	Occipital_OzO1O2	8	Confidence_mean	25	-0.269138	0.193273	0.592155
Athlete	G_P3	Parietal_PzP1P2	8	Confidence_mean	25	0.224193	0.281317	0.635744
Athlete	G_P3	ParietoOccipital_POzPO1PO2	8	Confidence_mean	25	-0.0253624	0.904215	0.971694
Athlete	G_P3	CentroParietal_CPz	8	RT_mean_sec	25	0.468794	0.0180879	0.130233
Athlete	G_P3	ParietoOccipital_POzPO1PO2	8	RT_mean_sec	25	-0.413633	0.0398429	0.197822
Control	G_P3	CentroParietal_CPz	3	RT_mean_sec	22	-0.491873	0.0200643	0.897025
Control	G_P3	CentroParietal_CPz	5	RT_mean_sec	22	-0.407974	0.0594534	0.897025
Control	G_P3	Parietal_PzP1P2	6	RT_mean_sec	22	-0.458967	0.031666	0.897025
Athlete	G_P3	Parietal_PzP1P2	8	RT_mean_sec	25	-0.0903396	0.667594	0.807844
Control	G_N2	Central_Cz	8	ACC_mean	22	-0.323783	0.141571	0.67954
Control	G_N2	ParietoOccipital_POzPO1PO2	8	ACC_mean	22	0.276937	0.212139	0.715065
Control	G_N2	CentroParietal_CPz	8	ACC_mean	22	-0.256669	0.248887	0.716845
Control	G_N2	Occipital_OzO1O2	8	ACC_mean	22	0.248517	0.264758	0.719342
Control	G_N2	Parietal_PzP1P2	8	ACC_mean	22	0.220243	0.324676	0.777655
Control	G_N2	Frontal_FzF1F2	8	ACC_mean	22	-0.183973	0.41246	0.777655
Control	G_N2	ParietoOccipital_POzPO1PO2	8	Confidence_mean	22	0.349116	0.111274	0.463025
Control	G_N2	CentroParietal_CPz	8	Confidence_mean	22	-0.34111	0.120286	0.46814
Control	G_N2	Occipital_OzO1O2	8	Confidence_mean	22	0.331665	0.131581	0.47369
Control	G_N2	Central_Cz	8	Confidence_mean	22	-0.265302	0.232763	0.590539
Control	G_N2	Frontal_FzF1F2	8	Confidence_mean	22	-0.245989	0.269807	0.607065
Control	G_N2	Parietal_PzP1P2	8	Confidence_mean	22	0.213683	0.339654	0.708844
Control	G_N2	CentroParietal_CPz	8	RT_mean_sec	22	-0.259646	0.243248	0.897025
Control	G_N2	Frontal_FzF1F2	8	RT_mean_sec	22	0.222043	0.320636	0.897025
Control	G_N2	Parietal_PzP1P2	8	RT_mean_sec	22	-0.203427	0.363874	0.897025
Control	G_N2	Central_Cz	8	RT_mean_sec	22	-0.0929502	0.680765	0.948129
Control	G_N2	ParietoOccipital_POzPO1PO2	8	RT_mean_sec	22	-0.0721721	0.749595	0.955236
Control	G_N2	Occipital_OzO1O2	8	RT_mean_sec	22	0.0266025	0.906453	0.988858
Control	G_P2	Frontal_FzF1F2	8	ACC_mean	22	-0.203267	0.36426	0.777655
Control	G_P2	Parietal_PzP1P2	8	ACC_mean	22	0.175144	0.435627	0.777655
Control	G_P2	Central_Cz	8	ACC_mean	22	-0.123914	0.582728	0.891725
Control	G_P2	Occipital_OzO1O2	8	ACC_mean	22	-0.0725538	0.748312	0.962998
Control	G_P2	CentroParietal_CPz	8	ACC_mean	22	0.00634221	0.977653	0.993331
Control	G_P2	ParietoOccipital_POzPO1PO2	8	ACC_mean	22	0.00189258	0.993331	0.993331
Control	G_P2	Frontal_FzF1F2	8	Confidence_mean	22	-0.190988	0.394548	0.719176
Control	G_P2	Parietal_PzP1P2	8	Confidence_mean	22	0.173599	0.43975	0.762939
Control	G_P2	CentroParietal_CPz	8	Confidence_mean	22	-0.170436	0.448255	0.768437
Control	G_P2	ParietoOccipital_POzPO1PO2	8	Confidence_mean	22	0.113933	0.613664	0.860667
Control	G_P2	Central_Cz	8	Confidence_mean	22	-0.111943	0.619913	0.860667
Control	G_P2	Occipital_OzO1O2	8	Confidence_mean	22	0.0177276	0.937588	0.950793
Control	G_P2	CentroParietal_CPz	8	RT_mean_sec	22	-0.379681	0.0813582	0.897025
Control	G_P2	Parietal_PzP1P2	8	RT_mean_sec	22	-0.248019	0.265747	0.897025
Control	G_P2	ParietoOccipital_POzPO1PO2	8	RT_mean_sec	22	-0.220935	0.323118	0.897025
Control	G_P2	Frontal_FzF1F2	8	RT_mean_sec	22	0.14188	0.528805	0.897025
Control	G_P2	Occipital_OzO1O2	8	RT_mean_sec	22	-0.136303	0.545289	0.897025
Control	G_P2	Central_Cz	8	RT_mean_sec	22	-0.134915	0.54943	0.897025
Control	G_P3	Frontal_FzF1F2	6	RT_mean_sec	22	0.453857	0.0338661	0.897025
Control	G_P3	ParietoOccipital_POzPO1PO2	8	ACC_mean	22	0.391473	0.0715953	0.448249
Control	G_P3	Occipital_OzO1O2	8	ACC_mean	22	0.364043	0.0958007	0.520344
Control	G_P3	CentroParietal_CPz	8	ACC_mean	22	-0.285455	0.197836	0.715065
Control	G_P3	Frontal_FzF1F2	8	ACC_mean	22	-0.270485	0.22342	0.715065
Control	G_P3	Parietal_PzP1P2	8	ACC_mean	22	0.250364	0.261107	0.719342
Control	G_P3	Parietal_PzP1P2	7	RT_mean_sec	22	-0.476688	0.024897	0.897025
Control	G_P3	CentroParietal_CPz	7	RT_mean_sec	22	-0.413103	0.05602	0.897025
Control	G_P3	Frontal_FzF1F2	8	Confidence_mean	22	-0.39092	0.0720325	0.432195
Control	G_P3	Parietal_PzP1P2	8	Confidence_mean	22	0.32345	0.142004	0.48294
Control	G_P3	Central_Cz	8	Confidence_mean	22	-0.288118	0.193501	0.546911
Control	G_P3	CentroParietal_CPz	8	Confidence_mean	22	-0.197655	0.377932	0.712486
Control	G_P3	Parietal_PzP1P2	8	RT_mean_sec	22	-0.428145	0.0468262	0.897025
Control	G_P3	CentroParietal_CPz	8	RT_mean_sec	22	-0.419527	0.0519379	0.897025
Control	G_P3	Frontal_FzF1F2	8	RT_mean_sec	22	0.400008	0.0651011	0.897025
Control	G_P3	ParietoOccipital_POzPO1PO2	8	RT_mean_sec	22	-0.158771	0.480356	0.897025
Control	G_P3	Central_Cz	8	RT_mean_sec	22	-0.143615	0.523725	0.897025
Control	G_P3	Occipital_OzO1O2	8	RT_mean_sec	22	-0.027501	0.903308	0.988858

## Sheet: r_ACC_mean
group	component	roi	1	2	3	4	5	6	7	8
Athlete	G_N2	Central_Cz	0.142031	-0.159817	0.0810292	0.157886	0.132901	0.299533	0.0849926	0.316222
		CentroParietal_CPz	0.0915568	-0.124974	0.0309749	0.110469	0.0547165	0.0132838	0.254589	0.131176
		Frontal_FzF1F2	0.0906316	-0.132076	-0.05424	-0.0591214	-0.136384	0.100668	-0.190078	-0.140984
		Occipital_OzO1O2	-0.0504998	0.150434	0.0817215	-0.100889	0.0540888	-0.169051	-0.0978542	-0.0525097
		Parietal_PzP1P2	-0.0975599	0.186858	0.223174	0.272805	0.253999	0.281628	0.0887769	0.0830286
		ParietoOccipital_POzPO1PO2	-0.0780487	0.28737	0.239027	0.115587	0.25163	0.160092	0.0250264	0.0652472
	G_P2	Central_Cz	-0.0547423	-0.263446	0.0347375	0.159154	0.153025	0.480713	0.297048	0.3671
		CentroParietal_CPz	0.0153022	-0.300951	-0.101325	0.0472023	-0.0158071	0.153467	0.429864	0.250136
		Frontal_FzF1F2	-0.145553	-0.0661355	-0.0196753	0.0573429	0.00518479	0.274877	-0.285476	-0.0943515
		Occipital_OzO1O2	0.274886	0.196607	0.000281222	0.0854691	0.0308035	-0.0537846	-0.277886	-0.327143
		Parietal_PzP1P2	0.0417967	-0.134508	-0.147283	0.115737	-0.0649008	0.150172	0.301211	0.136364
		ParietoOccipital_POzPO1PO2	0.200123	-0.00406806	-0.13603	0.0380935	-0.0675811	0.0292528	0.00382999	-0.0628218
	G_P3	Central_Cz	-0.202725	-0.156966	-0.0554124	-0.332721	-0.213749	-0.288205	0.152343	0.132746
		CentroParietal_CPz	-0.136975	-0.0461999	-0.0109543	-0.0324112	-0.146985	-0.157276	0.177162	0.11657
		Frontal_FzF1F2	-0.260643	-0.103	-0.0179666	-0.415032	-0.247426	-0.321533	-0.0296464	-0.105249
		Occipital_OzO1O2	0.203068	0.292252	0.129232	0.509832	0.367324	0.464833	0.0563909	0.0561263
		Parietal_PzP1P2	-0.013783	0.234159	0.12681	0.399312	0.208198	0.271568	0.151946	0.160662
		ParietoOccipital_POzPO1PO2	0.160923	0.310138	0.164106	0.473776	0.35402	0.450398	0.157837	0.1503
Control	G_N2	Central_Cz	0.400276	0.519889	-0.238653	0.0522405	-0.220108	-0.43913	-0.562912	-0.323783
		CentroParietal_CPz	0.145509	0.303111	-0.169625	-0.205939	-0.310078	-0.326969	-0.284198	-0.256669
		Frontal_FzF1F2	0.168453	0.181375	0.0472783	0.119324	-0.0388997	-0.011983	-0.438677	-0.183973
		Occipital_OzO1O2	-0.122772	-0.367895	-0.0353764	-0.0441539	0.232398	0.180658	0.401575	0.248517
		Parietal_PzP1P2	-0.116107	-0.0720635	-0.171126	-0.263701	-0.0140201	0.0049525	0.410687	0.220243
		ParietoOccipital_POzPO1PO2	-0.17388	-0.276257	-0.0302573	-0.135922	0.182835	0.202584	0.487502	0.276937
	G_P2	Central_Cz	0.27987	0.387099	0.0718854	0.254934	0.0339133	-0.120466	-0.297818	-0.123914
		CentroParietal_CPz	0.135723	0.44248	0.191006	0.0616659	0.0146037	-0.0955616	0.202229	0.00634221
		Frontal_FzF1F2	-0.116545	-0.00917261	0.0734265	0.0856039	-0.0311635	0.120398	-0.489691	-0.203267
		Occipital_OzO1O2	0.0510898	-0.0514255	-0.0553161	-0.182216	0.0934357	-0.140692	0.229814	-0.0725538
		Parietal_PzP1P2	0.024309	0.19005	0.0529898	-0.189246	0.0645262	0.00282194	0.457618	0.175144
		ParietoOccipital_POzPO1PO2	-0.024814	0.0143031	-0.0539096	-0.275308	0.0545974	-0.0484965	0.26824	0.00189258
	G_P3	Central_Cz	0.568782	0.289461	0.0790323	0.196497	0.0429991	-0.567826	-0.612756	-0.442452
		CentroParietal_CPz	0.318968	0.420521	0.1756	-0.0170386	0.148644	-0.470567	-0.511365	-0.285455
		Frontal_FzF1F2	0.186046	-0.0578187	0.0513107	0.206496	-0.196478	-0.26546	-0.399487	-0.270485
		Occipital_OzO1O2	-0.262265	-0.203249	-0.112748	-0.276377	0.0461648	0.410519	0.423124	0.364043
		Parietal_PzP1P2	-0.139543	0.137231	0.0481725	-0.254068	0.237901	-0.0571266	0.204792	0.250364
		ParietoOccipital_POzPO1PO2	-0.362256	-0.105354	-0.0613517	-0.334766	0.172048	0.316536	0.448045	0.391473

## Sheet: pFDR_ACC_mean
group	component	roi	1	2	3	4	5	6	7	8
Athlete	G_N2	Central_Cz	0.944977	0.944977	0.955809	0.944977	0.944977	0.907148	0.955809	0.907148
		CentroParietal_CPz	0.955809	0.945765	0.970477	0.955809	0.955809	0.983913	0.907148	0.944977
		Frontal_FzF1F2	0.955809	0.944977	0.955809	0.955809	0.944977	0.955809	0.944977	0.944977
		Occipital_OzO1O2	0.956707	0.944977	0.955809	0.955809	0.955809	0.944977	0.955809	0.955809
		Parietal_PzP1P2	0.955809	0.944977	0.944977	0.907148	0.907148	0.907148	0.955809	0.955809
		ParietoOccipital_POzPO1PO2	0.955809	0.907148	0.944977	0.955809	0.907148	0.944977	0.980368	0.955809
	G_P2	Central_Cz	0.955809	0.907148	0.970477	0.944977	0.944977	0.68722	0.907148	0.907148
		CentroParietal_CPz	0.983913	0.907148	0.955809	0.959718	0.983913	0.944977	0.767484	0.907148
		Frontal_FzF1F2	0.944977	0.955809	0.983913	0.955809	0.992395	0.907148	0.907148	0.955809
		Occipital_OzO1O2	0.907148	0.944977	0.998936	0.955809	0.970477	0.955809	0.907148	0.907148
		Parietal_PzP1P2	0.970477	0.944977	0.944977	0.955809	0.955809	0.944977	0.907148	0.944977
		ParietoOccipital_POzPO1PO2	0.944977	0.992395	0.944977	0.970477	0.955809	0.970477	0.992395	0.955809
	G_P3	Central_Cz	0.944977	0.944977	0.955809	0.907148	0.944977	0.907148	0.944977	0.944977
		CentroParietal_CPz	0.944977	0.959718	0.985941	0.970477	0.944977	0.944977	0.944977	0.955809
		Frontal_FzF1F2	0.907148	0.955809	0.983913	0.804553	0.907148	0.907148	0.970477	0.955809
		Occipital_OzO1O2	0.944977	0.907148	0.944977	0.68722	0.907148	0.68722	0.955809	0.955809
		Parietal_PzP1P2	0.983913	0.944977	0.945765	0.863759	0.944977	0.907148	0.944977	0.944977
		ParietoOccipital_POzPO1PO2	0.944977	0.907148	0.944977	0.68722	0.907148	0.68722	0.944977	0.944977
Control	G_N2	Central_Cz	0.428623	0.359948	0.749764	0.962998	0.777655	0.394744	0.229728	0.67954
		CentroParietal_CPz	0.865611	0.715065	0.777655	0.777655	0.699057	0.67954	0.715065	0.716845
		Frontal_FzF1F2	0.777655	0.777655	0.962998	0.891725	0.971482	0.992244	0.394744	0.777655
		Occipital_OzO1O2	0.891725	0.520344	0.97491	0.962998	0.766262	0.777655	0.428623	0.719342
		Parietal_PzP1P2	0.891725	0.962998	0.777655	0.715065	0.991955	0.993331	0.428623	0.777655
		ParietoOccipital_POzPO1PO2	0.777655	0.715065	0.97491	0.865611	0.777655	0.777655	0.384668	0.715065
	G_P2	Central_Cz	0.715065	0.450644	0.962998	0.716845	0.97491	0.891725	0.715065	0.891725
		CentroParietal_CPz	0.865611	0.394744	0.777655	0.962998	0.991955	0.958488	0.777655	0.993331
		Frontal_FzF1F2	0.891725	0.993331	0.962998	0.962998	0.97491	0.891725	0.384668	0.777655
		Occipital_OzO1O2	0.962998	0.962998	0.962998	0.777655	0.958847	0.865611	0.766858	0.962998
		Parietal_PzP1P2	0.982734	0.777655	0.962998	0.777655	0.962998	0.993331	0.394744	0.777655
		ParietoOccipital_POzPO1PO2	0.982734	0.991955	0.962998	0.715065	0.962998	0.962998	0.715065	0.993331
	G_P3	Central_Cz	0.229728	0.715065	0.962998	0.777655	0.962998	0.229728	0.229728	0.394744
		CentroParietal_CPz	0.680491	0.428623	0.777655	0.991955	0.862531	0.394744	0.359948	0.715065
		Frontal_FzF1F2	0.777655	0.962998	0.962998	0.777655	0.777655	0.715065	0.428623	0.715065
		Occipital_OzO1O2	0.715065	0.777655	0.89801	0.715065	0.962998	0.428623	0.428623	0.520344
		Parietal_PzP1P2	0.865611	0.865611	0.962998	0.716845	0.749764	0.962998	0.777655	0.719342
		ParietoOccipital_POzPO1PO2	0.520344	0.92272	0.962998	0.657213	0.777655	0.680491	0.394744	0.448249

## Sheet: r_RT_mean_sec
group	component	roi	1	2	3	4	5	6	7	8
Athlete	G_N2	Central_Cz	-0.43678	-0.457643	-0.40572	-0.278848	-0.338356	-0.127272	0.123025	0.189826
		CentroParietal_CPz	-0.367788	-0.396863	-0.37146	-0.265762	-0.335817	-0.198575	-0.00425745	0.0869088
		Frontal_FzF1F2	-0.0349957	0.0433276	0.137766	0.0424267	0.263855	0.193384	0.320569	0.299744
		Occipital_OzO1O2	0.287214	0.339791	0.149973	0.258344	0.142043	0.174834	-0.0333643	0.0468486
		Parietal_PzP1P2	-0.387324	-0.509608	-0.594268	-0.451692	-0.621227	-0.452761	-0.329485	-0.294574
		ParietoOccipital_POzPO1PO2	-0.0805254	-0.174523	-0.278683	-0.110069	-0.292135	-0.192738	-0.22105	-0.139236
	G_P2	Central_Cz	-0.394569	-0.542239	-0.405271	-0.209317	-0.229514	-0.322739	-0.132483	-0.0658392
		CentroParietal_CPz	-0.269428	-0.472563	-0.371561	-0.18569	-0.221268	-0.273553	-0.200369	-0.0512295
		Frontal_FzF1F2	-0.311955	-0.388279	-0.0386577	-0.157586	0.136342	-0.287806	0.100142	0.113339
		Occipital_OzO1O2	0.182475	0.242686	-0.00399586	0.147451	-0.0405919	0.238425	-0.0333179	0.0228774
		Parietal_PzP1P2	-0.0377191	-0.215739	-0.239506	-0.0881375	-0.179262	-0.111361	-0.153657	-0.132121
		ParietoOccipital_POzPO1PO2	0.118396	0.144761	-0.0850514	0.118355	-0.0484321	0.216244	0.0567966	0.0340458
	G_P3	Central_Cz	-0.11937	-0.150919	0.150077	0.309849	0.323131	0.651488	0.721389	0.683795
		CentroParietal_CPz	-0.258585	-0.276911	-0.0808426	-0.0778524	-0.0716518	0.16971	0.384736	0.468794
		Frontal_FzF1F2	0.160098	0.23063	0.45383	0.484321	0.588246	0.591503	0.57247	0.514652
		Occipital_OzO1O2	0.0916762	0.0675895	-0.299599	-0.381612	-0.380894	-0.649949	-0.634957	-0.556413
		Parietal_PzP1P2	-0.294953	-0.361944	-0.399373	-0.419238	-0.478011	-0.306155	-0.153601	-0.0903396
		ParietoOccipital_POzPO1PO2	-0.140848	-0.165601	-0.411072	-0.412511	-0.484511	-0.485535	-0.442156	-0.413633
Control	G_N2	Central_Cz	0.163811	-0.0341695	0.00930785	0.0403766	0.0452654	-0.0162295	0.127065	-0.0929502
		CentroParietal_CPz	0.092061	0.0405498	-0.127773	0.0842251	-0.0826443	-0.229983	-0.216043	-0.259646
		Frontal_FzF1F2	0.14324	-0.0127273	0.0980173	-0.067754	0.0358342	0.300307	0.284313	0.222043
		Occipital_OzO1O2	-0.12918	0.117974	-0.0786978	0.143945	0.091935	-0.0443593	-0.0209994	0.0266025
		Parietal_PzP1P2	0.11854	0.182575	0.0777685	0.287337	0.162839	-0.194809	-0.200674	-0.203427
		ParietoOccipital_POzPO1PO2	-0.00602134	0.160553	0.0208619	0.214988	0.127364	-0.139691	-0.0806867	-0.0721721
	G_P2	Central_Cz	-0.0102512	0.0420903	-0.0817813	0.194596	0.291668	0.0617827	0.0824602	-0.134915
		CentroParietal_CPz	-0.2737	-0.127807	-0.40619	-0.136751	-0.226545	-0.272163	-0.315565	-0.379681
		Frontal_FzF1F2	0.0491993	0.0319622	0.174982	0.102368	0.183419	0.255645	0.227172	0.14188
		Occipital_OzO1O2	-0.26612	-0.207187	-0.313161	-0.159475	-0.24656	-0.248104	-0.190299	-0.136303
		Parietal_PzP1P2	-0.226	-0.188211	-0.255571	-0.0557235	-0.198206	-0.258343	-0.253693	-0.248019
		ParietoOccipital_POzPO1PO2	-0.25731	-0.226042	-0.235238	-0.169332	-0.242894	-0.302279	-0.264683	-0.220935
	G_P3	Central_Cz	-0.121287	-0.134959	-0.201392	-0.104415	-0.153322	0.00134015	0.003729	-0.143615
		CentroParietal_CPz	-0.363201	-0.315974	-0.491873	-0.322441	-0.407974	-0.338165	-0.413103	-0.419527
		Frontal_FzF1F2	0.0524032	0.0028886	0.164618	0.0737025	0.153901	0.453857	0.383446	0.400008
		Occipital_OzO1O2	0.0606076	0.191451	0.12425	0.200563	0.174755	-0.0793414	-0.0466041	-0.027501
		Parietal_PzP1P2	-0.275698	-0.268867	-0.386349	-0.136304	-0.283301	-0.458967	-0.476688	-0.428145
		ParietoOccipital_POzPO1PO2	-0.101349	0.00301646	-0.046837	0.052639	-0.0169812	-0.278882	-0.191802	-0.158771

## Sheet: pFDR_RT_mean_sec
group	component	roi	1	2	3	4	5	6	7	8
Athlete	G_N2	Central_Cz	0.16078	0.140472	0.20004	0.405355	0.306941	0.719135	0.730347	0.615699
		CentroParietal_CPz	0.236036	0.209639	0.231465	0.427994	0.30871	0.599388	0.984876	0.808718
		Frontal_FzF1F2	0.892978	0.892978	0.700691	0.892978	0.428823	0.610253	0.333761	0.374601
		Occipital_OzO1O2	0.386903	0.306941	0.689856	0.437018	0.700691	0.646514	0.892978	0.892978
		Parietal_PzP1P2	0.217014	0.0952883	0.0317215	0.140472	0.022052	0.140472	0.323268	0.379582
		ParietoOccipital_POzPO1PO2	0.815214	0.646514	0.405355	0.745375	0.381905	0.610253	0.539149	0.700691
	G_P2	Central_Cz	0.209639	0.0612935	0.20004	0.567522	0.517925	0.332922	0.705317	0.848838
		CentroParietal_CPz	0.420601	0.129289	0.231465	0.626523	0.539149	0.411591	0.598905	0.892978
		Frontal_FzF1F2	0.357205	0.217014	0.892978	0.689856	0.700691	0.386903	0.780156	0.744748
		Occipital_OzO1O2	0.633347	0.491729	0.984876	0.69383	0.892978	0.495273	0.892978	0.926431
		Parietal_PzP1P2	0.892978	0.547431	0.495273	0.808718	0.640184	0.745375	0.689856	0.705317
		ParietoOccipital_POzPO1PO2	0.730347	0.698534	0.809766	0.730347	0.892978	0.547431	0.878981	0.892978
	G_P3	Central_Cz	0.730347	0.689856	0.689856	0.357914	0.332922	0.0157357	0.00678897	0.0118218
		CentroParietal_CPz	0.437018	0.405513	0.815214	0.819602	0.838387	0.660431	0.217133	0.130233
		Frontal_FzF1F2	0.688403	0.517925	0.140472	0.119881	0.0317215	0.0317215	0.0401065	0.0939437
		Occipital_OzO1O2	0.807844	0.848353	0.374601	0.217133	0.217133	0.0157357	0.0187234	0.0506713
		Parietal_PzP1P2	0.379582	0.246825	0.209234	0.19718	0.125256	0.364378	0.689856	0.807844
		ParietoOccipital_POzPO1PO2	0.700691	0.6713	0.197822	0.197822	0.119881	0.119881	0.154896	0.197822
Control	G_N2	Central_Cz	0.897025	0.982336	0.995277	0.973313	0.973313	0.995277	0.897025	0.948129
		CentroParietal_CPz	0.948129	0.973313	0.897025	0.948129	0.948129	0.897025	0.897025	0.897025
		Frontal_FzF1F2	0.897025	0.995277	0.948129	0.965673	0.982336	0.897025	0.897025	0.897025
		Occipital_OzO1O2	0.897025	0.901589	0.948129	0.897025	0.948129	0.973313	0.995277	0.988858
		Parietal_PzP1P2	0.901589	0.897025	0.948129	0.897025	0.897025	0.897025	0.897025	0.897025
		ParietoOccipital_POzPO1PO2	0.995277	0.897025	0.995277	0.897025	0.897025	0.897025	0.948129	0.955236
	G_P2	Central_Cz	0.995277	0.973313	0.948129	0.897025	0.897025	0.973313	0.948129	0.897025
		CentroParietal_CPz	0.897025	0.897025	0.897025	0.897025	0.897025	0.897025	0.897025	0.897025
		Frontal_FzF1F2	0.973313	0.983311	0.897025	0.948129	0.897025	0.897025	0.897025	0.897025
		Occipital_OzO1O2	0.897025	0.897025	0.897025	0.897025	0.897025	0.897025	0.897025	0.897025
		Parietal_PzP1P2	0.897025	0.897025	0.897025	0.973313	0.897025	0.897025	0.897025	0.897025
		ParietoOccipital_POzPO1PO2	0.897025	0.897025	0.897025	0.897025	0.897025	0.897025	0.897025	0.897025
	G_P3	Central_Cz	0.901589	0.897025	0.897025	0.948129	0.897025	0.995277	0.995277	0.897025
		CentroParietal_CPz	0.897025	0.897025	0.897025	0.897025	0.897025	0.897025	0.897025	0.897025
		Frontal_FzF1F2	0.973313	0.995277	0.897025	0.955236	0.897025	0.897025	0.897025	0.897025
		Occipital_OzO1O2	0.973313	0.897025	0.900692	0.897025	0.897025	0.948129	0.973313	0.988858
		Parietal_PzP1P2	0.897025	0.897025	0.897025	0.897025	0.897025	0.897025	0.897025	0.897025
		ParietoOccipital_POzPO1PO2	0.948129	0.995277	0.973313	0.973313	0.995277	0.897025	0.897025	0.897025

## Sheet: r_Confidence_mean
group	component	roi	1	2	3	4	5	6	7	8
Athlete	G_N2	Central_Cz	-0.141077	-0.138599	-0.135933	-0.0928068	-0.0742197	-0.27046	-0.261989	-0.119364
		CentroParietal_CPz	0.0966975	0.100161	0.103662	0.18473	0.175083	0.00687314	0.00113105	0.105993
		Frontal_FzF1F2	-0.0189318	-0.00156225	-0.108752	-0.151286	-0.191562	-0.193762	-0.169918	-0.0524429
		Occipital_OzO1O2	0.231857	0.195683	0.196397	0.219279	0.26416	0.365895	0.244374	0.206209
		Parietal_PzP1P2	0.0690978	0.151671	0.118811	0.204023	0.273025	0.0531597	0.0498455	0.0997752
		ParietoOccipital_POzPO1PO2	0.160959	0.233809	0.169951	0.307176	0.400019	0.328421	0.223633	0.189319
	G_P2	Central_Cz	-0.0904813	-0.339527	-0.0593532	-0.0891224	-0.11669	-0.211124	-0.402897	-0.301991
		CentroParietal_CPz	0.190037	-0.0484693	0.0912604	0.0520678	0.121278	0.0196325	-0.191375	-0.0598208
		Frontal_FzF1F2	-0.00402536	-0.151502	-0.0744122	-0.133559	-0.298943	-0.310623	-0.181063	-0.13195
		Occipital_OzO1O2	0.307479	0.329821	0.233401	0.447176	0.545917	0.494562	0.452091	0.501782
		Parietal_PzP1P2	0.347131	0.246143	0.355404	0.278157	0.484269	0.292487	0.234531	0.231356
		ParietoOccipital_POzPO1PO2	0.39002	0.366536	0.28979	0.381595	0.609899	0.546637	0.579785	0.539647
	G_P3	Central_Cz	-0.180552	-0.306464	-0.23215	-0.335839	-0.456971	0.0527592	0.230426	0.413718
		CentroParietal_CPz	0.049042	0.0133193	0.00646265	0.000672388	-0.0975518	0.0766209	0.231578	0.437128
		Frontal_FzF1F2	-0.0706854	-0.129178	-0.247329	-0.338447	-0.325589	0.0754914	0.209269	0.271743
		Occipital_OzO1O2	0.21127	0.253482	0.261786	0.526164	0.485248	0.102473	-0.148369	-0.269138
		Parietal_PzP1P2	0.090291	0.188428	0.208926	0.275367	0.194191	0.0637925	0.0899918	0.224193
		ParietoOccipital_POzPO1PO2	0.180864	0.276611	0.28369	0.461017	0.412561	0.131501	-0.0157657	-0.0253624
Control	G_N2	Central_Cz	-0.204977	-0.351136	-0.364886	-0.202771	-0.0836724	-0.407214	-0.396111	-0.265302
		CentroParietal_CPz	0.0460966	-0.0810539	-0.198988	-0.119065	-0.238655	-0.338196	-0.321766	-0.34111
		Frontal_FzF1F2	-0.29269	-0.392971	-0.265962	-0.317682	-0.0700453	-0.200321	-0.431184	-0.245989
		Occipital_OzO1O2	0.247898	0.403136	0.228787	0.285663	0.254409	0.347963	0.463539	0.331665
		Parietal_PzP1P2	0.143151	0.17654	0.0284143	0.141525	0.0907147	0.0753004	0.348921	0.213683
		ParietoOccipital_POzPO1PO2	0.287176	0.466805	0.254698	0.328442	0.299831	0.34226	0.529721	0.349116
	G_P2	Central_Cz	-0.165729	-0.265416	-0.310117	-0.133214	0.196419	-0.0774296	-0.27506	-0.111943
		CentroParietal_CPz	0.0601315	-0.0430286	-0.182357	-0.0481241	-0.00790681	-0.0945034	0.0324379	-0.170436
		Frontal_FzF1F2	-0.332465	-0.350313	-0.262534	-0.35254	-0.114482	-0.0764755	-0.499856	-0.190988
		Occipital_OzO1O2	0.301935	0.376831	0.191176	0.288733	0.112031	0.0762381	0.349652	0.0177276
		Parietal_PzP1P2	0.228312	0.202717	0.124273	0.174395	0.0809419	0.0848903	0.40033	0.173599
		ParietoOccipital_POzPO1PO2	0.353663	0.415472	0.225997	0.251097	0.136959	0.124959	0.38585	0.113933
	G_P3	Central_Cz	0.10316	0.0850542	0.0747303	0.12236	0.111409	-0.490788	-0.476556	-0.288118
		CentroParietal_CPz	0.0786458	0.146716	0.0313727	0.0700659	0.0467095	-0.420101	-0.443449	-0.197655
		Frontal_FzF1F2	0.0651452	-0.0421191	0.105697	-0.147755	-0.123639	-0.437816	-0.510383	-0.39092
		Occipital_OzO1O2	-0.0441038	0.0906018	-0.149639	0.0885306	0.0709794	0.553784	0.56581	0.442359
		Parietal_PzP1P2	-0.000344553	0.259064	-0.0384415	0.105037	0.137369	0.020878	0.263716	0.32345
		ParietoOccipital_POzPO1PO2	-0.0463287	0.207848	-0.0662819	0.0922797	0.114232	0.39271	0.544853	0.479932

## Sheet: pFDR_Confidence_mean
group	component	roi	1	2	3	4	5	6	7	8
Athlete	G_N2	Central_Cz	0.776005	0.779429	0.780155	0.826863	0.862094	0.592155	0.593838	0.80701
		CentroParietal_CPz	0.826863	0.826863	0.826863	0.664745	0.681952	0.997455	0.997455	0.826863
		Frontal_FzF1F2	0.983043	0.997455	0.826863	0.744323	0.660678	0.660678	0.689839	0.885691
		Occipital_OzO1O2	0.62199	0.660678	0.660678	0.647498	0.593838	0.45112	0.62199	0.660678
		Parietal_PzP1P2	0.869579	0.744323	0.80701	0.660678	0.592155	0.885691	0.885691	0.826863
		ParietoOccipital_POzPO1PO2	0.723462	0.62199	0.689839	0.560475	0.36043	0.521352	0.635744	0.660678
	G_P2	Central_Cz	0.826863	0.518069	0.885691	0.826863	0.808864	0.659926	0.36043	0.56933
		CentroParietal_CPz	0.660678	0.885691	0.826863	0.885691	0.80701	0.983043	0.660678	0.885691
		Frontal_FzF1F2	0.997455	0.744323	0.862094	0.780155	0.57057	0.560475	0.664745	0.780155
		Occipital_OzO1O2	0.560475	0.521352	0.62199	0.257262	0.15456	0.203968	0.257262	0.203968
		Parietal_PzP1P2	0.513253	0.62199	0.487495	0.592155	0.203968	0.5907	0.62199	0.62199
		ParietoOccipital_POzPO1PO2	0.38831	0.45112	0.5907	0.410087	0.15456	0.15456	0.15456	0.15456
	G_P3	Central_Cz	0.664745	0.560475	0.62199	0.518069	0.257262	0.885691	0.62199	0.342316
		CentroParietal_CPz	0.885691	0.990903	0.997455	0.997455	0.826863	0.862094	0.62199	0.277318
		Frontal_FzF1F2	0.869579	0.78296	0.62199	0.518069	0.521352	0.862094	0.659926	0.592155
		Occipital_OzO1O2	0.659926	0.62199	0.593838	0.165561	0.203968	0.826863	0.749849	0.592155
		Parietal_PzP1P2	0.826863	0.660678	0.659926	0.592155	0.660678	0.884827	0.826863	0.635744
		ParietoOccipital_POzPO1PO2	0.664745	0.592155	0.592155	0.257262	0.342316	0.780155	0.988424	0.971694
Control	G_N2	Central_Cz	0.712486	0.463025	0.463025	0.712486	0.864863	0.432195	0.432195	0.590539
		CentroParietal_CPz	0.9025	0.864863	0.712486	0.860667	0.630938	0.468729	0.48294	0.46814
		Frontal_FzF1F2	0.546911	0.432195	0.590539	0.489812	0.864863	0.712486	0.432195	0.607065
		Occipital_OzO1O2	0.607065	0.432195	0.659404	0.546911	0.597774	0.463025	0.390038	0.47369
		Parietal_PzP1P2	0.847755	0.762939	0.925829	0.847755	0.864863	0.864863	0.463025	0.708844
		ParietoOccipital_POzPO1PO2	0.546911	0.390038	0.597774	0.476264	0.53679	0.46814	0.390038	0.463025
	G_P2	Central_Cz	0.781107	0.590539	0.512468	0.858613	0.712486	0.864863	0.585182	0.860667
		CentroParietal_CPz	0.882283	0.9025	0.749968	0.9025	0.97894	0.864863	0.921776	0.768437
		Frontal_FzF1F2	0.47369	0.463025	0.590539	0.463025	0.860667	0.864863	0.390038	0.719176
		Occipital_OzO1O2	0.53679	0.463025	0.719176	0.546911	0.860667	0.864863	0.463025	0.950793
		Parietal_PzP1P2	0.659404	0.712486	0.860667	0.762939	0.864863	0.864863	0.432195	0.762939
		ParietoOccipital_POzPO1PO2	0.463025	0.432195	0.660432	0.603095	0.850443	0.860667	0.438531	0.860667
	G_P3	Central_Cz	0.864863	0.864863	0.864863	0.860667	0.860667	0.390038	0.390038	0.546911
		CentroParietal_CPz	0.864863	0.842243	0.921776	0.864863	0.9025	0.432195	0.427517	0.712486
		Frontal_FzF1F2	0.869991	0.9025	0.864863	0.842243	0.860667	0.427517	0.390038	0.432195
		Occipital_OzO1O2	0.9025	0.864863	0.842243	0.864863	0.864863	0.390038	0.390038	0.427517
		Parietal_PzP1P2	0.998786	0.596365	0.909337	0.864863	0.850443	0.946236	0.590539	0.48294
		ParietoOccipital_POzPO1PO2	0.9025	0.712486	0.869991	0.864863	0.860667	0.432195	0.390038	0.390038

[truncated: 1 more sheets: Sheet1]
